# Supplementary material for: Proteome profiling of different rat brain regions reveals the modulatory effect of prolonged maternal separation on proteins involved in cell death-related processes
Source: Biol Res. 2021 Feb 8;54:4. doi: 10.1186/s40659-021-00327-5 (PMC7871601; doi:10.1186/s40659-021-00327-5)
Supplement: Supplementary file 2 — Additional file 2: Table S1. GO enrichment analysis of biological processes. [file 40659_2021_327_MOESM2_ESM.xlsx]

## Sheet: Gorilla Biological process p va
Additional Table S1. GO enrichment analysis of biological processes
GO Term	Description	P-value	FDR q-value	Enrichment	N	B	n	b	Genes
GO:0065008	regulation of biological quality	1.02E-10	8.09E-7	1.45728	1634	410	495	181	[Bmpr2 - bone morphogenetic protein receptor, type ii (serine/threonine kinase), Os9 - osteosarcoma amplified 9, Adcy5 - adenylate cyclase 5, Apoh - apolipoprotein h (beta-2-glycoprotein i), Lrrc8a - leucine rich repeat containing 8 family, member a, Anxa2 - annexin a2, Rhot2 - ras homolog family member t2, Aldh1a2 - aldehyde dehydrogenase 1 family, member a2, Grid2 - glutamate receptor, ionotrop…
GO:0050896	response to stimulus	1.35E-10	5.37E-7	2.04541	1634	475	111	66	[Anxa2 - annexin a2, Pycr2 - pyrroline-5-carboxylate reductase family, member 2, Aldh1a2 - aldehyde dehydrogenase 1 family, member a2, Adcy2 - adenylate cyclase 2 (brain), Prkcz - protein kinase c, zeta, Aco1 - aconitase 1, soluble, Creb1 - camp responsive element binding protein 1, Atg9a - autophagy related 9a, Add3 - adducin 3 (gamma), Smc3 - structural maintenance of chromosomes 3, Anxa1 - ann…
GO:0048167	regulation of synaptic plasticity	9.93E-10	2.63E-6	11.6714	1634	35	48	12	[Grik2 - glutamate receptor, ionotropic, kainate 2, Grm5 - glutamate receptor, metabotropic 5, Prkcz - protein kinase c, zeta, Grid2 - glutamate receptor, ionotropic, delta 2, Kalrn - kalirin, rhogef kinase, Grin1 - glutamate receptor, ionotropic, n-methyl d-aspartate 1, Creb1 - camp responsive element binding protein 1, S100b - s100 calcium binding protein b, Grin2a - glutamate receptor, ionotro…
GO:0042221	response to chemical	1.04E-9	2.06E-6	1.48542	1634	314	536	153	[Bmpr2 - bone morphogenetic protein receptor, type ii (serine/threonine kinase), Os9 - osteosarcoma amplified 9, Adcy5 - adenylate cyclase 5, Apoh - apolipoprotein h (beta-2-glycoprotein i), Anxa2 - annexin a2, Higd1a - hig1 hypoxia inducible domain family, member 1a, Dnmt3a - dna (cytosine-5-)-methyltransferase 3 alpha, Aldh1a2 - aldehyde dehydrogenase 1 family, member a2, Ahsg - alpha-2-hs-glyc…
GO:0099177	regulation of trans-synaptic signaling	2.39E-9	3.81E-6	7.11983	1634	72	51	16	[Grm7 - glutamate receptor, metabotropic 7, Grm5 - glutamate receptor, metabotropic 5, Prkcz - protein kinase c, zeta, Grid2 - glutamate receptor, ionotropic, delta 2, Creb1 - camp responsive element binding protein 1, S100b - s100 calcium binding protein b, Grin2a - glutamate receptor, ionotropic, n-methyl d-aspartate 2a, Shank1 - sh3 and multiple ankyrin repeat domains 1, Pde4a - phosphodiester…
GO:0050804	modulation of chemical synaptic transmission	2.39E-9	3.17E-6	7.11983	1634	72	51	16	[Grm7 - glutamate receptor, metabotropic 7, Grm5 - glutamate receptor, metabotropic 5, Prkcz - protein kinase c, zeta, Grid2 - glutamate receptor, ionotropic, delta 2, Creb1 - camp responsive element binding protein 1, S100b - s100 calcium binding protein b, Grin2a - glutamate receptor, ionotropic, n-methyl d-aspartate 2a, Shank1 - sh3 and multiple ankyrin repeat domains 1, Pde4a - phosphodiester…
GO:0014070	response to organic cyclic compound	3.18E-9	3.61E-6	3.52282	1634	115	121	30	[Parp1 - poly (adp-ribose) polymerase 1, Aldh1a2 - aldehyde dehydrogenase 1 family, member a2, Adcy2 - adenylate cyclase 2 (brain), Aqp4 - aquaporin 4, S100b - s100 calcium binding protein b, Tomm20 - translocase of outer mitochondrial membrane 20 homolog (yeast), Anxa1 - annexin a1, Ephx1 - epoxide hydrolase 1, microsomal (xenobiotic), Top1 - topoisomerase (dna) i, Dhodh - dihydroorotate dehydro…
GO:0010033	response to organic substance	6.87E-9	6.84E-6	1.53322	1634	269	519	131	[Os9 - osteosarcoma amplified 9, Adcy5 - adenylate cyclase 5, Bmpr2 - bone morphogenetic protein receptor, type ii (serine/threonine kinase), Apoh - apolipoprotein h (beta-2-glycoprotein i), Anxa2 - annexin a2, Dnmt3a - dna (cytosine-5-)-methyltransferase 3 alpha, Aldh1a2 - aldehyde dehydrogenase 1 family, member a2, Ahsg - alpha-2-hs-glycoprotein, Ptpn5 - protein tyrosine phosphatase, non-recept…
GO:0044087	regulation of cellular component biogenesis	9.22E-9	8.15E-6	5.88642	1634	121	39	17	[Parp1 - poly (adp-ribose) polymerase 1, Tpm1 - tropomyosin 1, alpha, Nrp1 - neuropilin 1, Prkaa1 - protein kinase, amp-activated, alpha 1 catalytic subunit, Prkcz - protein kinase c, zeta, Creb1 - camp responsive element binding protein 1, Nup62 - nucleoporin 62, Shank1 - sh3 and multiple ankyrin repeat domains 1, Nlgn1 - neuroligin 1, Ppp1r9a - protein phosphatase 1, regulatory subunit 9a, Dynl…
GO:0051239	regulation of multicellular organismal process	1.56E-8	1.24E-5	3.30101	1634	286	45	26	[Parp1 - poly (adp-ribose) polymerase 1, Nrp1 - neuropilin 1, Prkcz - protein kinase c, zeta, Aqp4 - aquaporin 4, Creb1 - camp responsive element binding protein 1, S100b - s100 calcium binding protein b, Shank1 - sh3 and multiple ankyrin repeat domains 1, Ppp1r9a - protein phosphatase 1, regulatory subunit 9a, Ppp1cc - protein phosphatase 1, catalytic subunit, gamma isozyme, Ncs1 - neuronal calc…
GO:0034614	cellular response to reactive oxygen species	1.59E-8	1.15E-5	68.0833	1634	15	8	5	[Becn1 - beclin 1, autophagy related, Glrx2 - glutaredoxin 2, Ppif - peptidylprolyl isomerase f, Parp1 - poly (adp-ribose) polymerase 1, Tpm1 - tropomyosin 1, alpha]
GO:0070887	cellular response to chemical stimulus	1.98E-8	1.31E-5	4.11775	1634	194	45	22	[Parp1 - poly (adp-ribose) polymerase 1, Ppif - peptidylprolyl isomerase f, Tpm1 - tropomyosin 1, alpha, Acta1 - actin, alpha 1, skeletal muscle, Nrp1 - neuropilin 1, Grm5 - glutamate receptor, metabotropic 5, Prkaa1 - protein kinase, amp-activated, alpha 1 catalytic subunit, Adcy2 - adenylate cyclase 2 (brain), Prkcz - protein kinase c, zeta, Th - tyrosine hydroxylase, Creb1 - camp responsive el…
GO:0010035	response to inorganic substance	2.55E-8	1.56E-5	4.5067	1634	81	94	21	[Parp1 - poly (adp-ribose) polymerase 1, Ppif - peptidylprolyl isomerase f, Acta1 - actin, alpha 1, skeletal muscle, Prkaa1 - protein kinase, amp-activated, alpha 1 catalytic subunit, Gstm2 - glutathione s-transferase mu 2, Hmbs - hydroxymethylbilane synthase, Th - tyrosine hydroxylase, Aco1 - aconitase 1, soluble, Creb1 - camp responsive element binding protein 1, Kcna1 - potassium voltage-gated…
GO:0051240	positive regulation of multicellular organismal process	2.97E-8	1.69E-5	4.45292	1634	179	41	20	[Parp1 - poly (adp-ribose) polymerase 1, Tpm1 - tropomyosin 1, alpha, Nrp1 - neuropilin 1, Grm5 - glutamate receptor, metabotropic 5, Prkaa1 - protein kinase, amp-activated, alpha 1 catalytic subunit, Prkcz - protein kinase c, zeta, Creb1 - camp responsive element binding protein 1, S100b - s100 calcium binding protein b, Shank1 - sh3 and multiple ankyrin repeat domains 1, Grin2a - glutamate rece…
GO:0071248	cellular response to metal ion	3.11E-8	1.65E-5	12.1037	1634	30	45	10	[Becn1 - beclin 1, autophagy related, Ppif - peptidylprolyl isomerase f, Parp1 - poly (adp-ribose) polymerase 1, Prkaa1 - protein kinase, amp-activated, alpha 1 catalytic subunit, Th - tyrosine hydroxylase, Grin1 - glutamate receptor, ionotropic, n-methyl d-aspartate 1, Creb1 - camp responsive element binding protein 1, Kcna1 - potassium voltage-gated channel, shaker-related subfamily, member 1, …
GO:0071241	cellular response to inorganic substance	3.11E-8	1.55E-5	12.1037	1634	30	45	10	[Becn1 - beclin 1, autophagy related, Ppif - peptidylprolyl isomerase f, Parp1 - poly (adp-ribose) polymerase 1, Prkaa1 - protein kinase, amp-activated, alpha 1 catalytic subunit, Th - tyrosine hydroxylase, Grin1 - glutamate receptor, ionotropic, n-methyl d-aspartate 1, Creb1 - camp responsive element binding protein 1, Kcna1 - potassium voltage-gated channel, shaker-related subfamily, member 1, …
GO:0051960	regulation of nervous system development	4.76E-8	2.23E-5	5.34192	1634	130	40	17	[Grm5 - glutamate receptor, metabotropic 5, Nrp1 - neuropilin 1, Creb1 - camp responsive element binding protein 1, S100b - s100 calcium binding protein b, Shank1 - sh3 and multiple ankyrin repeat domains 1, Itpr1 - inositol 1,4,5-trisphosphate receptor, type 1, Ppp1r9a - protein phosphatase 1, regulatory subunit 9a, Nlgn1 - neuroligin 1, Arhgef9 - cdc42 guanine nucleotide exchange factor (gef) 9…
GO:0065007	biological regulation	6.41E-8	2.84E-5	1.18921	1634	1033	415	312	[Lrrc8a - leucine rich repeat containing 8 family, member a, Fen1 - flap structure-specific endonuclease 1, Thoc6 - tho complex 6 homolog (drosophila), Aldh1a2 - aldehyde dehydrogenase 1 family, member a2, Grid2 - glutamate receptor, ionotropic, delta 2, Slc17a6 - solute carrier family 17 (vesicular glutamate transporter), member 6, Grid1 - glutamate receptor, ionotropic, delta 1, Nif3l1 - nif3 n…
GO:0032502	developmental process	7.76E-8	3.25E-5	1.38708	1634	459	444	173	[Bmpr2 - bone morphogenetic protein receptor, type ii (serine/threonine kinase), Adcy5 - adenylate cyclase 5, Lrrc8a - leucine rich repeat containing 8 family, member a, Anxa2 - annexin a2, Dnmt3a - dna (cytosine-5-)-methyltransferase 3 alpha, Thoc6 - tho complex 6 homolog (drosophila), Rcn1 - reticulocalbin 1, ef-hand calcium binding domain, Aldh1a2 - aldehyde dehydrogenase 1 family, member a2, …
GO:0051130	positive regulation of cellular component organization	8.62E-8	3.43E-5	4.70366	1634	169	37	18	[Ppif - peptidylprolyl isomerase f, Tpm1 - tropomyosin 1, alpha, Wdr5 - wd repeat domain 5, Nrp1 - neuropilin 1, Prkaa1 - protein kinase, amp-activated, alpha 1 catalytic subunit, Creb1 - camp responsive element binding protein 1, Nup62 - nucleoporin 62, Shank1 - sh3 and multiple ankyrin repeat domains 1, Itpr1 - inositol 1,4,5-trisphosphate receptor, type 1, Ppp1r9a - protein phosphatase 1, regu…
GO:0051128	regulation of cellular component organization	9.57E-8	3.62E-5	3.225	1634	304	40	24	[Parp1 - poly (adp-ribose) polymerase 1, Ppif - peptidylprolyl isomerase f, Wdr5 - wd repeat domain 5, Tpm1 - tropomyosin 1, alpha, Nrp1 - neuropilin 1, Prkaa1 - protein kinase, amp-activated, alpha 1 catalytic subunit, Prkcz - protein kinase c, zeta, Creb1 - camp responsive element binding protein 1, Nup62 - nucleoporin 62, S100b - s100 calcium binding protein b, Shank1 - sh3 and multiple ankyri…
GO:0032501	multicellular organismal process	1.05E-7	3.81E-5	1.45741	1634	300	512	137	[Bmpr2 - bone morphogenetic protein receptor, type ii (serine/threonine kinase), Adcy5 - adenylate cyclase 5, Apoh - apolipoprotein h (beta-2-glycoprotein i), Fen1 - flap structure-specific endonuclease 1, Aldh1a2 - aldehyde dehydrogenase 1 family, member a2, Rcn1 - reticulocalbin 1, ef-hand calcium binding domain, Ahsg - alpha-2-hs-glycoprotein, Epha7 - eph receptor a7, Anxa1 - annexin a1, Wash …
GO:0048856	anatomical structure development	1.26E-7	4.36E-5	1.43029	1634	328	512	147	[Bmpr2 - bone morphogenetic protein receptor, type ii (serine/threonine kinase), Adcy5 - adenylate cyclase 5, Apoh - apolipoprotein h (beta-2-glycoprotein i), Anxa2 - annexin a2, Thoc6 - tho complex 6 homolog (drosophila), Aldh1a2 - aldehyde dehydrogenase 1 family, member a2, Rcn1 - reticulocalbin 1, ef-hand calcium binding domain, Slc17a6 - solute carrier family 17 (vesicular glutamate transport…
GO:0051046	regulation of secretion	1.35E-7	4.46E-5	2.1545	1634	87	401	46	[Aqp1 - aquaporin 1, Adcy5 - adenylate cyclase 5, Rab15 - rab15, member ras oncogene family, Camk2n1 - calcium/calmodulin-dependent protein kinase ii inhibitor 1, Vamp7 - vesicle-associated membrane protein 7, Clasp2 - cytoplasmic linker associated protein 2, Neo1 - neogenin 1, Creb1 - camp responsive element binding protein 1, Chga - chromogranin a (parathyroid secretory protein 1), Pla2g6 - pho…
GO:0048518	positive regulation of biological process	1.62E-7	5.17E-5	1.45405	1634	584	254	132	[Anxa2 - annexin a2, Cnbp - cchc-type zinc finger, nucleic acid binding protein, Fen1 - flap structure-specific endonuclease 1, Dnmt3a - dna (cytosine-5-)-methyltransferase 3 alpha, Higd1a - hig1 hypoxia inducible domain family, member 1a, Aldh1a2 - aldehyde dehydrogenase 1 family, member a2, Grid2 - glutamate receptor, ionotropic, delta 2, Nras - neuroblastoma ras oncogene, Nif3l1 - nif3 ngg1 in…
GO:0048522	positive regulation of cellular process	1.63E-7	4.99E-5	1.49492	1634	525	254	122	[Cnbp - cchc-type zinc finger, nucleic acid binding protein, Fen1 - flap structure-specific endonuclease 1, Anxa2 - annexin a2, Higd1a - hig1 hypoxia inducible domain family, member 1a, Dnmt3a - dna (cytosine-5-)-methyltransferase 3 alpha, Aldh1a2 - aldehyde dehydrogenase 1 family, member a2, Grid2 - glutamate receptor, ionotropic, delta 2, Nras - neuroblastoma ras oncogene, Nif3l1 - nif3 ngg1 in…
GO:0048168	regulation of neuronal synaptic plasticity	1.71E-7	5.03E-5	23.1773	1634	9	47	6	[Grik2 - glutamate receptor, ionotropic, kainate 2, Grm5 - glutamate receptor, metabotropic 5, Grin1 - glutamate receptor, ionotropic, n-methyl d-aspartate 1, Kalrn - kalirin, rhogef kinase, S100b - s100 calcium binding protein b, Grin2a - glutamate receptor, ionotropic, n-methyl d-aspartate 2a]
GO:0051094	positive regulation of developmental process	2.11E-7	6.01E-5	4.84528	1634	147	39	17	[Parp1 - poly (adp-ribose) polymerase 1, Grm5 - glutamate receptor, metabotropic 5, Nrp1 - neuropilin 1, Prkaa1 - protein kinase, amp-activated, alpha 1 catalytic subunit, Prkcz - protein kinase c, zeta, Creb1 - camp responsive element binding protein 1, S100b - s100 calcium binding protein b, Shank1 - sh3 and multiple ankyrin repeat domains 1, Itpr1 - inositol 1,4,5-trisphosphate receptor, type …
GO:0007215	glutamate receptor signaling pathway	2.25E-7	6.16E-5	17.2519	1634	13	51	7	[Grik2 - glutamate receptor, ionotropic, kainate 2, Grm7 - glutamate receptor, metabotropic 7, Grm5 - glutamate receptor, metabotropic 5, Grid2 - glutamate receptor, ionotropic, delta 2, Kalrn - kalirin, rhogef kinase, Grin1 - glutamate receptor, ionotropic, n-methyl d-aspartate 1, Grin2a - glutamate receptor, ionotropic, n-methyl d-aspartate 2a]
GO:0051962	positive regulation of nervous system development	3.73E-7	9.89E-5	6.62984	1634	89	36	13	[Grm5 - glutamate receptor, metabotropic 5, Nrp1 - neuropilin 1, S100b - s100 calcium binding protein b, Shank1 - sh3 and multiple ankyrin repeat domains 1, Nlgn1 - neuroligin 1, Ppp1r9a - protein phosphatase 1, regulatory subunit 9a, Itpr1 - inositol 1,4,5-trisphosphate receptor, type 1, Ppp1cc - protein phosphatase 1, catalytic subunit, gamma isozyme, Grin1 - glutamate receptor, ionotropic, n-m…
GO:1903530	regulation of secretion by cell	3.75E-7	9.62E-5	2.16317	1634	81	401	43	[Adcy5 - adenylate cyclase 5, Rab15 - rab15, member ras oncogene family, Camk2n1 - calcium/calmodulin-dependent protein kinase ii inhibitor 1, Vamp7 - vesicle-associated membrane protein 7, Clasp2 - cytoplasmic linker associated protein 2, Neo1 - neogenin 1, Creb1 - camp responsive element binding protein 1, Chga - chromogranin a (parathyroid secretory protein 1), Pla2g6 - phospholipase a2, group…
GO:0050789	regulation of biological process	3.84E-7	9.55E-5	1.26045	1634	971	255	191	[Anxa2 - annexin a2, Fen1 - flap structure-specific endonuclease 1, Cnbp - cchc-type zinc finger, nucleic acid binding protein, Higd1a - hig1 hypoxia inducible domain family, member 1a, Dnmt3a - dna (cytosine-5-)-methyltransferase 3 alpha, Aldh1a2 - aldehyde dehydrogenase 1 family, member a2, Grid2 - glutamate receptor, ionotropic, delta 2, Plcb3 - phospholipase c, beta 3 (phosphatidylinositol-sp…
GO:0009636	response to toxic substance	4.46E-7	1.07E-4	2.20871	1634	72	411	40	[Ptk2b - protein tyrosine kinase 2 beta, Aqp1 - aquaporin 1, Dnmt3a - dna (cytosine-5-)-methyltransferase 3 alpha, Gabrb1 - gamma-aminobutyric acid (gaba) a receptor, beta 1, Pcna - proliferating cell nuclear antigen, Creb1 - camp responsive element binding protein 1, Ppp1r1b - protein phosphatase 1, regulatory (inhibitor) subunit 1b, Fga - fibrinogen alpha chain, Anxa1 - annexin a1, Ppp1r9a - pr…
GO:0050806	positive regulation of synaptic transmission	4.66E-7	1.09E-4	11.1748	1634	28	47	9	[Grik2 - glutamate receptor, ionotropic, kainate 2, Prkcz - protein kinase c, zeta, Kalrn - kalirin, rhogef kinase, Grin1 - glutamate receptor, ionotropic, n-methyl d-aspartate 1, Creb1 - camp responsive element binding protein 1, S100b - s100 calcium binding protein b, Grin2a - glutamate receptor, ionotropic, n-methyl d-aspartate 2a, Shank1 - sh3 and multiple ankyrin repeat domains 1, Nlgn1 - ne…
GO:1901700	response to oxygen-containing compound	4.89E-7	1.11E-4	1.61462	1634	178	506	89	[Adcy5 - adenylate cyclase 5, Ptk2b - protein tyrosine kinase 2 beta, Aqp1 - aquaporin 1, Apoh - apolipoprotein h (beta-2-glycoprotein i), Mb - myoglobin, Dnmt3a - dna (cytosine-5-)-methyltransferase 3 alpha, Aldh1a2 - aldehyde dehydrogenase 1 family, member a2, Adcy2 - adenylate cyclase 2 (brain), Prkcz - protein kinase c, zeta, Ahsg - alpha-2-hs-glycoprotein, Ptpn5 - protein tyrosine phosphatas…
GO:0071840	cellular component organization or biogenesis	4.91E-7	1.09E-4	1.44779	1634	571	253	128	[Lrrc8a - leucine rich repeat containing 8 family, member a, Anxa2 - annexin a2, Higd1a - hig1 hypoxia inducible domain family, member 1a, Dnmt3a - dna (cytosine-5-)-methyltransferase 3 alpha, Aldh1a2 - aldehyde dehydrogenase 1 family, member a2, Mrps7 - mitochondrial ribosomal protein s7, Grid2 - glutamate receptor, ionotropic, delta 2, Atg9a - autophagy related 9a, Hsd17b8 - hydroxysteroid (17-…
GO:0010038	response to metal ion	5.33E-7	1.15E-4	2.18945	1634	66	441	39	[Parp1 - poly (adp-ribose) polymerase 1, Aqp1 - aquaporin 1, Ptk2b - protein tyrosine kinase 2 beta, Alox15 - arachidonate 15-lipoxygenase, Dnmt3a - dna (cytosine-5-)-methyltransferase 3 alpha, Mapt - microtubule-associated protein tau, Aco1 - aconitase 1, soluble, Pcna - proliferating cell nuclear antigen, Creb1 - camp responsive element binding protein 1, Fga - fibrinogen alpha chain, Fgb - fib…
GO:0009987	cellular process	5.46E-7	1.14E-4	1.09241	1634	1277	588	502	[Apoh - apolipoprotein h (beta-2-glycoprotein i), Fen1 - flap structure-specific endonuclease 1, Slc17a6 - solute carrier family 17 (vesicular glutamate transporter), member 6, Nif3l1 - nif3 ngg1 interacting factor 3-like 1 (s. cerevisiae), Atg9a - autophagy related 9a, Epha7 - eph receptor a7, Hsd17b8 - hydroxysteroid (17-beta) dehydrogenase 8, Plcd3 - phospholipase c, delta 3, Snrpc - small nuc…
GO:0016043	cellular component organization	6.2E-7	1.26E-4	1.44661	1634	567	253	127	[Lrrc8a - leucine rich repeat containing 8 family, member a, Anxa2 - annexin a2, Higd1a - hig1 hypoxia inducible domain family, member 1a, Dnmt3a - dna (cytosine-5-)-methyltransferase 3 alpha, Aldh1a2 - aldehyde dehydrogenase 1 family, member a2, Mrps7 - mitochondrial ribosomal protein s7, Grid2 - glutamate receptor, ionotropic, delta 2, Atg9a - autophagy related 9a, Hsd17b8 - hydroxysteroid (17-…
GO:2000026	regulation of multicellular organismal development	6.32E-7	1.26E-4	3.95995	1634	196	40	19	[Nrp1 - neuropilin 1, Grm5 - glutamate receptor, metabotropic 5, Prkaa1 - protein kinase, amp-activated, alpha 1 catalytic subunit, Prkcz - protein kinase c, zeta, Creb1 - camp responsive element binding protein 1, S100b - s100 calcium binding protein b, Shank1 - sh3 and multiple ankyrin repeat domains 1, Ppp1r9a - protein phosphatase 1, regulatory subunit 9a, Nlgn1 - neuroligin 1, Itpr1 - inosit…
GO:0000302	response to reactive oxygen species	7.23E-7	1.4E-4	37.8241	1634	27	8	5	[Becn1 - beclin 1, autophagy related, Ppif - peptidylprolyl isomerase f, Glrx2 - glutaredoxin 2, Parp1 - poly (adp-ribose) polymerase 1, Tpm1 - tropomyosin 1, alpha]
GO:0034599	cellular response to oxidative stress	7.23E-7	1.37E-4	37.8241	1634	27	8	5	[Becn1 - beclin 1, autophagy related, Ppif - peptidylprolyl isomerase f, Glrx2 - glutaredoxin 2, Parp1 - poly (adp-ribose) polymerase 1, Tpm1 - tropomyosin 1, alpha]
GO:0050793	regulation of developmental process	7.3E-7	1.35E-4	3.50143	1634	245	40	21	[Parp1 - poly (adp-ribose) polymerase 1, Tpm1 - tropomyosin 1, alpha, Nrp1 - neuropilin 1, Grm5 - glutamate receptor, metabotropic 5, Prkaa1 - protein kinase, amp-activated, alpha 1 catalytic subunit, Prkcz - protein kinase c, zeta, Creb1 - camp responsive element binding protein 1, S100b - s100 calcium binding protein b, Shank1 - sh3 and multiple ankyrin repeat domains 1, Ppp1r9a - protein phosp…
GO:0010646	regulation of cell communication	9.28E-7	1.68E-4	2.8334	1634	294	51	26	[Parp1 - poly (adp-ribose) polymerase 1, Nrp1 - neuropilin 1, Camk2n1 - calcium/calmodulin-dependent protein kinase ii inhibitor 1, Grid2 - glutamate receptor, ionotropic, delta 2, Prkcz - protein kinase c, zeta, Creb1 - camp responsive element binding protein 1, S100b - s100 calcium binding protein b, Shank1 - sh3 and multiple ankyrin repeat domains 1, Ppp1r9a - protein phosphatase 1, regulatory…
GO:0006810	transport	9.7E-7	1.72E-4	1.31353	1634	396	600	191	[Os9 - osteosarcoma amplified 9, Synj2bp - synaptojanin 2 binding protein, Apoh - apolipoprotein h (beta-2-glycoprotein i), Lrrc8a - leucine rich repeat containing 8 family, member a, Anxa2 - annexin a2, Rhot2 - ras homolog family member t2, Thoc6 - tho complex 6 homolog (drosophila), Grid2 - glutamate receptor, ionotropic, delta 2, Slc17a6 - solute carrier family 17 (vesicular glutamate transpor…
GO:0050794	regulation of cellular process	9.83E-7	1.7E-4	1.16004	1634	918	580	378	[Apoh - apolipoprotein h (beta-2-glycoprotein i), Fen1 - flap structure-specific endonuclease 1, Thoc6 - tho complex 6 homolog (drosophila), Aldh1a2 - aldehyde dehydrogenase 1 family, member a2, Rab2b - rab2b, member ras oncogene family, Grid2 - glutamate receptor, ionotropic, delta 2, Ptpn5 - protein tyrosine phosphatase, non-receptor type 5, Nif3l1 - nif3 ngg1 interacting factor 3-like 1 (s. ce…
GO:0009725	response to hormone	1.27E-6	2.16E-4	2.36181	1634	110	239	38	[Parp1 - poly (adp-ribose) polymerase 1, Ptk2b - protein tyrosine kinase 2 beta, Eif2b4 - eukaryotic translation initiation factor 2b, subunit 4 delta, Anxa2 - annexin a2, Dnmt3a - dna (cytosine-5-)-methyltransferase 3 alpha, F2 - coagulation factor ii, Aldh1a2 - aldehyde dehydrogenase 1 family, member a2, Prkcz - protein kinase c, zeta, Pcna - proliferating cell nuclear antigen, Aqp4 - aquaporin…
GO:0042493	response to drug	1.36E-6	2.25E-4	1.80237	1634	115	473	60	[Adcy5 - adenylate cyclase 5, Aqp1 - aquaporin 1, Ptk2b - protein tyrosine kinase 2 beta, Mb - myoglobin, Dnmt3a - dna (cytosine-5-)-methyltransferase 3 alpha, Adcy2 - adenylate cyclase 2 (brain), Ptpn5 - protein tyrosine phosphatase, non-receptor type 5, Creb1 - camp responsive element binding protein 1, Sst - somatostatin, Add3 - adducin 3 (gamma), Fga - fibrinogen alpha chain, Anxa1 - annexin …
GO:0023051	regulation of signaling	1.38E-6	2.23E-4	2.78602	1634	299	51	26	[Parp1 - poly (adp-ribose) polymerase 1, Nrp1 - neuropilin 1, Camk2n1 - calcium/calmodulin-dependent protein kinase ii inhibitor 1, Grid2 - glutamate receptor, ionotropic, delta 2, Prkcz - protein kinase c, zeta, Creb1 - camp responsive element binding protein 1, S100b - s100 calcium binding protein b, Shank1 - sh3 and multiple ankyrin repeat domains 1, Ppp1r9a - protein phosphatase 1, regulatory…
GO:0060079	excitatory postsynaptic potential	1.51E-6	2.41E-4	24.3155	1634	7	48	5	[Grik2 - glutamate receptor, ionotropic, kainate 2, Grid2 - glutamate receptor, ionotropic, delta 2, Grin1 - glutamate receptor, ionotropic, n-methyl d-aspartate 1, Grin2a - glutamate receptor, ionotropic, n-methyl d-aspartate 2a, Ppp1r9a - protein phosphatase 1, regulatory subunit 9a]
GO:0060998	regulation of dendritic spine development	1.61E-6	2.51E-4	29.1786	1634	10	28	5	[Kalrn - kalirin, rhogef kinase, Ptprs - protein tyrosine phosphatase, receptor type, s, Shank1 - sh3 and multiple ankyrin repeat domains 1, Ppp1r9a - protein phosphatase 1, regulatory subunit 9a, Nlgn1 - neuroligin 1]
GO:0007165	signal transduction	1.75E-6	2.68E-4	2.70729	1634	291	56	27	[Parp1 - poly (adp-ribose) polymerase 1, Nrp1 - neuropilin 1, Aldh1a2 - aldehyde dehydrogenase 1 family, member a2, Grid2 - glutamate receptor, ionotropic, delta 2, Prkcz - protein kinase c, zeta, Adcy2 - adenylate cyclase 2 (brain), Creb1 - camp responsive element binding protein 1, Cd48 - cd48 molecule, Ppp1r9a - protein phosphatase 1, regulatory subunit 9a, Grik2 - glutamate receptor, ionotrop…
GO:0051179	localization	2.1E-6	3.15E-4	1.29518	1634	467	543	201	[Lrrc8a - leucine rich repeat containing 8 family, member a, Apoh - apolipoprotein h (beta-2-glycoprotein i), Thoc6 - tho complex 6 homolog (drosophila), Grid2 - glutamate receptor, ionotropic, delta 2, Slc17a6 - solute carrier family 17 (vesicular glutamate transporter), member 6, Atg9a - autophagy related 9a, Grid1 - glutamate receptor, ionotropic, delta 1, Wash - was protein family homolog, Ct…
GO:0051234	establishment of localization	2.44E-6	3.6E-4	1.35448	1634	408	479	162	[Lrrc8a - leucine rich repeat containing 8 family, member a, Anxa2 - annexin a2, Rhot2 - ras homolog family member t2, Thoc6 - tho complex 6 homolog (drosophila), Grid2 - glutamate receptor, ionotropic, delta 2, Slc17a6 - solute carrier family 17 (vesicular glutamate transporter), member 6, Plcb3 - phospholipase c, beta 3 (phosphatidylinositol-specific), Atg9a - autophagy related 9a, Grid1 - glut…
GO:0048511	rhythmic process	2.85E-6	4.13E-4	5.02659	1634	41	111	14	[Prkaa1 - protein kinase, amp-activated, alpha 1 catalytic subunit, Th - tyrosine hydroxylase, Creb1 - camp responsive element binding protein 1, Grin2a - glutamate receptor, ionotropic, n-methyl d-aspartate 2a, Anxa1 - annexin a1, Nlgn1 - neuroligin 1, Top1 - topoisomerase (dna) i, Ppp1cc - protein phosphatase 1, catalytic subunit, gamma isozyme, Mybbp1a - myb binding protein (p160) 1a, Grin1 - …
GO:0009719	response to endogenous stimulus	2.92E-6	4.14E-4	2.75789	1634	142	121	29	[Parp1 - poly (adp-ribose) polymerase 1, Anxa2 - annexin a2, Aldh1a2 - aldehyde dehydrogenase 1 family, member a2, Prkcz - protein kinase c, zeta, Creb1 - camp responsive element binding protein 1, Aqp4 - aquaporin 4, S100b - s100 calcium binding protein b, Tomm20 - translocase of outer mitochondrial membrane 20 homolog (yeast), Anxa1 - annexin a1, Ephx1 - epoxide hydrolase 1, microsomal (xenobio…
GO:0045597	positive regulation of cell differentiation	3.3E-6	4.61E-4	5.10056	1634	115	39	14	[Parp1 - poly (adp-ribose) polymerase 1, Grm5 - glutamate receptor, metabotropic 5, Nrp1 - neuropilin 1, Prkcz - protein kinase c, zeta, Creb1 - camp responsive element binding protein 1, Shank1 - sh3 and multiple ankyrin repeat domains 1, Itpr1 - inositol 1,4,5-trisphosphate receptor, type 1, Nlgn1 - neuroligin 1, Ppp1r9a - protein phosphatase 1, regulatory subunit 9a, Ppp1cc - protein phosphata…
GO:0060078	regulation of postsynaptic membrane potential	3.32E-6	4.55E-4	13.2384	1634	18	48	7	[Grik2 - glutamate receptor, ionotropic, kainate 2, Grm5 - glutamate receptor, metabotropic 5, Grid2 - glutamate receptor, ionotropic, delta 2, Grin1 - glutamate receptor, ionotropic, n-methyl d-aspartate 1, Kcna1 - potassium voltage-gated channel, shaker-related subfamily, member 1, Grin2a - glutamate receptor, ionotropic, n-methyl d-aspartate 2a, Ppp1r9a - protein phosphatase 1, regulatory subu…
GO:1901701	cellular response to oxygen-containing compound	3.5E-6	4.72E-4	5.11538	1634	104	43	14	[Ppif - peptidylprolyl isomerase f, Parp1 - poly (adp-ribose) polymerase 1, Tpm1 - tropomyosin 1, alpha, Grm5 - glutamate receptor, metabotropic 5, Prkaa1 - protein kinase, amp-activated, alpha 1 catalytic subunit, Th - tyrosine hydroxylase, Adcy2 - adenylate cyclase 2 (brain), Prkcz - protein kinase c, zeta, Creb1 - camp responsive element binding protein 1, Aqp4 - aquaporin 4, Grin2a - glutamat…
GO:0032879	regulation of localization	3.56E-6	4.72E-4	2.69922	1634	329	46	25	[Parp1 - poly (adp-ribose) polymerase 1, Nrp1 - neuropilin 1, Camk2n1 - calcium/calmodulin-dependent protein kinase ii inhibitor 1, Prkcz - protein kinase c, zeta, Creb1 - camp responsive element binding protein 1, Shank1 - sh3 and multiple ankyrin repeat domains 1, Ppp1r9a - protein phosphatase 1, regulatory subunit 9a, Ppp1cc - protein phosphatase 1, catalytic subunit, gamma isozyme, Ncs1 - neu…
GO:0048519	negative regulation of biological process	3.73E-6	4.86E-4	1.45508	1634	529	242	114	[Cnbp - cchc-type zinc finger, nucleic acid binding protein, Anxa2 - annexin a2, Higd1a - hig1 hypoxia inducible domain family, member 1a, Dnmt3a - dna (cytosine-5-)-methyltransferase 3 alpha, Aldh1a2 - aldehyde dehydrogenase 1 family, member a2, Grid2 - glutamate receptor, ionotropic, delta 2, Nras - neuroblastoma ras oncogene, Nif3l1 - nif3 ngg1 interacting factor 3-like 1 (s. cerevisiae), Atg9…
GO:0009628	response to abiotic stimulus	3.8E-6	4.87E-4	4.10431	1634	144	47	17	[Parp1 - poly (adp-ribose) polymerase 1, Acta1 - actin, alpha 1, skeletal muscle, Prkaa1 - protein kinase, amp-activated, alpha 1 catalytic subunit, Th - tyrosine hydroxylase, Creb1 - camp responsive element binding protein 1, Aqp4 - aquaporin 4, Kcna1 - potassium voltage-gated channel, shaker-related subfamily, member 1, Plcd1 - phospholipase c, delta 1, S100b - s100 calcium binding protein b, G…
GO:0042981	regulation of apoptotic process	3.9E-6	4.93E-4	2.785	1634	148	111	28	[Parp1 - poly (adp-ribose) polymerase 1, Nrp1 - neuropilin 1, Aldh1a2 - aldehyde dehydrogenase 1 family, member a2, Prkcz - protein kinase c, zeta, Grid2 - glutamate receptor, ionotropic, delta 2, Creb1 - camp responsive element binding protein 1, S100b - s100 calcium binding protein b, Anxa1 - annexin a1, Grik2 - glutamate receptor, ionotropic, kainate 2, Ciapin1 - cytokine induced apoptosis inh…
GO:0050801	ion homeostasis	4.15E-6	5.16E-4	5.11424	1634	71	63	14	[Parp1 - poly (adp-ribose) polymerase 1, Grm5 - glutamate receptor, metabotropic 5, Prkaa1 - protein kinase, amp-activated, alpha 1 catalytic subunit, Gstm2 - glutathione s-transferase mu 2, Camk2n1 - calcium/calmodulin-dependent protein kinase ii inhibitor 1, Aco1 - aconitase 1, soluble, Plcd1 - phospholipase c, delta 1, Kcna1 - potassium voltage-gated channel, shaker-related subfamily, member 1…
GO:0048523	negative regulation of cellular process	4.43E-6	5.42E-4	1.49407	1634	470	242	104	[Cnbp - cchc-type zinc finger, nucleic acid binding protein, Anxa2 - annexin a2, Higd1a - hig1 hypoxia inducible domain family, member 1a, Dnmt3a - dna (cytosine-5-)-methyltransferase 3 alpha, Aldh1a2 - aldehyde dehydrogenase 1 family, member a2, Nif3l1 - nif3 ngg1 interacting factor 3-like 1 (s. cerevisiae), Epha7 - eph receptor a7, Anxa1 - annexin a1, Wash - was protein family homolog, Serpina6…
GO:0035235	ionotropic glutamate receptor signaling pathway	4.89E-6	5.9E-4	21.276	1634	8	48	5	[Grik2 - glutamate receptor, ionotropic, kainate 2, Grid2 - glutamate receptor, ionotropic, delta 2, Kalrn - kalirin, rhogef kinase, Grin1 - glutamate receptor, ionotropic, n-methyl d-aspartate 1, Grin2a - glutamate receptor, ionotropic, n-methyl d-aspartate 2a]
GO:0072507	divalent inorganic cation homeostasis	5.15E-6	6.11E-4	6.66939	1634	49	55	11	[Grik2 - glutamate receptor, ionotropic, kainate 2, Grm5 - glutamate receptor, metabotropic 5, Gstm2 - glutathione s-transferase mu 2, Camk2n1 - calcium/calmodulin-dependent protein kinase ii inhibitor 1, Ncs1 - neuronal calcium sensor 1, Grin1 - glutamate receptor, ionotropic, n-methyl d-aspartate 1, Kcna1 - potassium voltage-gated channel, shaker-related subfamily, member 1, Plcd1 - phospholipa…
GO:0007613	memory	5.26E-6	6.15E-4	8.73797	1634	33	51	9	[Grm7 - glutamate receptor, metabotropic 7, Th - tyrosine hydroxylase, Prkcz - protein kinase c, zeta, Kalrn - kalirin, rhogef kinase, Grin1 - glutamate receptor, ionotropic, n-methyl d-aspartate 1, Creb1 - camp responsive element binding protein 1, S100b - s100 calcium binding protein b, Grin2a - glutamate receptor, ionotropic, n-methyl d-aspartate 2a, Shank1 - sh3 and multiple ankyrin repeat do…
GO:0043067	regulation of programmed cell death	5.35E-6	6.17E-4	2.74787	1634	150	111	28	[Parp1 - poly (adp-ribose) polymerase 1, Nrp1 - neuropilin 1, Aldh1a2 - aldehyde dehydrogenase 1 family, member a2, Prkcz - protein kinase c, zeta, Grid2 - glutamate receptor, ionotropic, delta 2, Creb1 - camp responsive element binding protein 1, S100b - s100 calcium binding protein b, Anxa1 - annexin a1, Grik2 - glutamate receptor, ionotropic, kainate 2, Ciapin1 - cytokine induced apoptosis inh…
GO:0042592	homeostatic process	5.39E-6	6.13E-4	2.89007	1634	147	100	26	[Parp1 - poly (adp-ribose) polymerase 1, Camk2n1 - calcium/calmodulin-dependent protein kinase ii inhibitor 1, Aco1 - aconitase 1, soluble, Aqp4 - aquaporin 4, Anxa1 - annexin a1, S1pr1 - sphingosine-1-phosphate receptor 1, Grik2 - glutamate receptor, ionotropic, kainate 2, Glrx2 - glutaredoxin 2, Ncs1 - neuronal calcium sensor 1, Grin1 - glutamate receptor, ionotropic, n-methyl d-aspartate 1, Sl…
GO:0045595	regulation of cell differentiation	5.6E-6	6.27E-4	3.92345	1634	177	40	17	[Parp1 - poly (adp-ribose) polymerase 1, Grm5 - glutamate receptor, metabotropic 5, Nrp1 - neuropilin 1, Prkcz - protein kinase c, zeta, Creb1 - camp responsive element binding protein 1, S100b - s100 calcium binding protein b, Shank1 - sh3 and multiple ankyrin repeat domains 1, Itpr1 - inositol 1,4,5-trisphosphate receptor, type 1, Ppp1r9a - protein phosphatase 1, regulatory subunit 9a, Nlgn1 - …
GO:0007635	chemosensory behavior	5.8E-6	6.41E-4	62.8462	1634	3	26	3	[Grin1 - glutamate receptor, ionotropic, n-methyl d-aspartate 1, Kalrn - kalirin, rhogef kinase, Shank1 - sh3 and multiple ankyrin repeat domains 1]
GO:0090066	regulation of anatomical structure size	5.95E-6	6.49E-4	2.11185	1634	68	421	37	[Bmpr2 - bone morphogenetic protein receptor, type ii (serine/threonine kinase), Aqp1 - aquaporin 1, Ptk2b - protein tyrosine kinase 2 beta, Lrrc8a - leucine rich repeat containing 8 family, member a, Alox15 - arachidonate 15-lipoxygenase, Clcn3 - chloride channel, voltage-sensitive 3, Creb1 - camp responsive element binding protein 1, Aqp4 - aquaporin 4, Add3 - adducin 3 (gamma), Chga - chromogr…
GO:0050877	nervous system process	6.04E-6	6.5E-4	4.59419	1634	97	55	15	[Grm7 - glutamate receptor, metabotropic 7, Grm5 - glutamate receptor, metabotropic 5, Gstm2 - glutathione s-transferase mu 2, Th - tyrosine hydroxylase, Prkcz - protein kinase c, zeta, Creb1 - camp responsive element binding protein 1, Aqp4 - aquaporin 4, Kcna1 - potassium voltage-gated channel, shaker-related subfamily, member 1, S100b - s100 calcium binding protein b, Grin2a - glutamate recept…
GO:0022607	cellular component assembly	6.13E-6	6.5E-4	1.73399	1634	257	253	69	[Zw10 - zw10 kinetochore protein, Ptk2b - protein tyrosine kinase 2 beta, Lrrc8a - leucine rich repeat containing 8 family, member a, Ncbp1 - nuclear cap binding protein subunit 1, Anxa2 - annexin a2, Higd1a - hig1 hypoxia inducible domain family, member 1a, Actn1 - actinin, alpha 1, Aldh1a2 - aldehyde dehydrogenase 1 family, member a2, Vamp7 - vesicle-associated membrane protein 7, Mrps7 - mitoc…
GO:0060999	positive regulation of dendritic spine development	6.25E-6	6.54E-4	37.3486	1634	7	25	4	[Kalrn - kalirin, rhogef kinase, Shank1 - sh3 and multiple ankyrin repeat domains 1, Nlgn1 - neuroligin 1, Ppp1r9a - protein phosphatase 1, regulatory subunit 9a]
GO:0031960	response to corticosteroid	6.45E-6	6.66E-4	6.88	1634	25	95	10	[Parp1 - poly (adp-ribose) polymerase 1, Ephx1 - epoxide hydrolase 1, microsomal (xenobiotic), Hmbs - hydroxymethylbilane synthase, Th - tyrosine hydroxylase, Asl - argininosuccinate lyase, Aqp4 - aquaporin 4, Acads - acyl-coa dehydrogenase, c-2 to c-3 short chain, S100b - s100 calcium binding protein b, Casp3 - caspase 3, Anxa1 - annexin a1]
GO:0043279	response to alkaloid	6.67E-6	6.8E-4	3.29923	1634	19	391	15	[Ptk2b - protein tyrosine kinase 2 beta, Adcy5 - adenylate cyclase 5, Dnmt3a - dna (cytosine-5-)-methyltransferase 3 alpha, Prkaa1 - protein kinase, amp-activated, alpha 1 catalytic subunit, Gstm2 - glutathione s-transferase mu 2, Th - tyrosine hydroxylase, Ppp1r1b - protein phosphatase 1, regulatory (inhibitor) subunit 1b, Ddc - dopa decarboxylase (aromatic l-amino acid decarboxylase), Grin2a - …
GO:0048169	regulation of long-term neuronal synaptic plasticity	6.71E-6	6.76E-4	13.072	1634	5	125	5	[Grik2 - glutamate receptor, ionotropic, kainate 2, Grm5 - glutamate receptor, metabotropic 5, Grin1 - glutamate receptor, ionotropic, n-methyl d-aspartate 1, Grin2a - glutamate receptor, ionotropic, n-methyl d-aspartate 2a, Syngr1 - synaptogyrin 1]
GO:0050769	positive regulation of neurogenesis	7.06E-6	7.02E-4	6.48413	1634	77	36	11	[Nrp1 - neuropilin 1, Grm5 - glutamate receptor, metabotropic 5, Ppp1cc - protein phosphatase 1, catalytic subunit, gamma isozyme, Kalrn - kalirin, rhogef kinase, Grin1 - glutamate receptor, ionotropic, n-methyl d-aspartate 1, Shank1 - sh3 and multiple ankyrin repeat domains 1, Itpr1 - inositol 1,4,5-trisphosphate receptor, type 1, Ppp1r9a - protein phosphatase 1, regulatory subunit 9a, Nlgn1 - n…
GO:0050767	regulation of neurogenesis	7.1E-6	6.97E-4	4.80588	1634	119	40	14	[Grm5 - glutamate receptor, metabotropic 5, Nrp1 - neuropilin 1, Creb1 - camp responsive element binding protein 1, Shank1 - sh3 and multiple ankyrin repeat domains 1, Nlgn1 - neuroligin 1, Ppp1r9a - protein phosphatase 1, regulatory subunit 9a, Itpr1 - inositol 1,4,5-trisphosphate receptor, type 1, Ppp1cc - protein phosphatase 1, catalytic subunit, gamma isozyme, Ncs1 - neuronal calcium sensor 1…
GO:0031646	positive regulation of neurological system process	7.32E-6	7.1E-4	15.9415	1634	15	41	6	[Prkcz - protein kinase c, zeta, Grin1 - glutamate receptor, ionotropic, n-methyl d-aspartate 1, S100b - s100 calcium binding protein b, Grin2a - glutamate receptor, ionotropic, n-methyl d-aspartate 2a, Shank1 - sh3 and multiple ankyrin repeat domains 1, Nlgn1 - neuroligin 1]
GO:0000305	response to oxygen radical	7.5E-6	7.19E-4	326.8	1634	2	5	2	[Parp1 - poly (adp-ribose) polymerase 1, Glrx2 - glutaredoxin 2]
GO:0000303	response to superoxide	7.5E-6	7.1E-4	326.8	1634	2	5	2	[Glrx2 - glutaredoxin 2, Parp1 - poly (adp-ribose) polymerase 1]
GO:0071450	cellular response to oxygen radical	7.5E-6	7.02E-4	326.8	1634	2	5	2	[Glrx2 - glutaredoxin 2, Parp1 - poly (adp-ribose) polymerase 1]
GO:0071451	cellular response to superoxide	7.5E-6	6.93E-4	326.8	1634	2	5	2	[Parp1 - poly (adp-ribose) polymerase 1, Glrx2 - glutaredoxin 2]
GO:0099505	regulation of presynaptic membrane potential	7.55E-6	6.9E-4	27.8128	1634	5	47	4	[Grik2 - glutamate receptor, ionotropic, kainate 2, Grin1 - glutamate receptor, ionotropic, n-methyl d-aspartate 1, Kcna1 - potassium voltage-gated channel, shaker-related subfamily, member 1, Grin2a - glutamate receptor, ionotropic, n-methyl d-aspartate 2a]
GO:0044057	regulation of system process	7.68E-6	6.95E-4	6.44229	1634	62	45	11	[Parp1 - poly (adp-ribose) polymerase 1, Becn1 - beclin 1, autophagy related, Tpm1 - tropomyosin 1, alpha, Th - tyrosine hydroxylase, Prkcz - protein kinase c, zeta, Grin1 - glutamate receptor, ionotropic, n-methyl d-aspartate 1, Kcna1 - potassium voltage-gated channel, shaker-related subfamily, member 1, S100b - s100 calcium binding protein b, Shank1 - sh3 and multiple ankyrin repeat domains 1, …
GO:0051049	regulation of transport	8.26E-6	7.38E-4	3.1475	1634	237	46	21	[Ppif - peptidylprolyl isomerase f, Grm5 - glutamate receptor, metabotropic 5, Prkaa1 - protein kinase, amp-activated, alpha 1 catalytic subunit, Camk2n1 - calcium/calmodulin-dependent protein kinase ii inhibitor 1, Prkcz - protein kinase c, zeta, Creb1 - camp responsive element binding protein 1, Nup62 - nucleoporin 62, Kcna1 - potassium voltage-gated channel, shaker-related subfamily, member 1,…
GO:0051966	regulation of synaptic transmission, glutamatergic	8.33E-6	7.36E-4	14.7873	1634	13	51	6	[Grik2 - glutamate receptor, ionotropic, kainate 2, Grm7 - glutamate receptor, metabotropic 7, Grm5 - glutamate receptor, metabotropic 5, Kalrn - kalirin, rhogef kinase, Shank1 - sh3 and multiple ankyrin repeat domains 1, Nlgn1 - neuroligin 1]
GO:0010941	regulation of cell death	8.47E-6	7.41E-4	1.57739	1634	173	491	82	[Aqp1 - aquaporin 1, Ptk2b - protein tyrosine kinase 2 beta, Apoh - apolipoprotein h (beta-2-glycoprotein i), Dnmt3a - dna (cytosine-5-)-methyltransferase 3 alpha, Thoc6 - tho complex 6 homolog (drosophila), Higd1a - hig1 hypoxia inducible domain family, member 1a, Aldh1a2 - aldehyde dehydrogenase 1 family, member a2, Mapt - microtubule-associated protein tau, Grid2 - glutamate receptor, ionotrop…
GO:0051592	response to calcium ion	9.28E-6	8.03E-4	3.28525	1634	23	346	16	[Ptk2b - protein tyrosine kinase 2 beta, Ppif - peptidylprolyl isomerase f, Alox15 - arachidonate 15-lipoxygenase, Prkaa1 - protein kinase, amp-activated, alpha 1 catalytic subunit, Crp - c-reactive protein, pentraxin-related, Plcd1 - phospholipase c, delta 1, Grin2a - glutamate receptor, ionotropic, n-methyl d-aspartate 2a, Fga - fibrinogen alpha chain, Fgb - fibrinogen beta chain, Nlgn1 - neuro…
GO:0042391	regulation of membrane potential	9.35E-6	0.0008	6.34675	1634	59	48	11	[Grik2 - glutamate receptor, ionotropic, kainate 2, Parp1 - poly (adp-ribose) polymerase 1, Grm5 - glutamate receptor, metabotropic 5, Grid2 - glutamate receptor, ionotropic, delta 2, Prkcz - protein kinase c, zeta, Grin1 - glutamate receptor, ionotropic, n-methyl d-aspartate 1, Kcna1 - potassium voltage-gated channel, shaker-related subfamily, member 1, Shank1 - sh3 and multiple ankyrin repeat d…
GO:0051716	cellular response to stimulus	9.38E-6	7.94E-4	2.75629	1634	303	45	23	[Parp1 - poly (adp-ribose) polymerase 1, Ppif - peptidylprolyl isomerase f, Tpm1 - tropomyosin 1, alpha, Acta1 - actin, alpha 1, skeletal muscle, Nrp1 - neuropilin 1, Grm5 - glutamate receptor, metabotropic 5, Prkaa1 - protein kinase, amp-activated, alpha 1 catalytic subunit, Adcy2 - adenylate cyclase 2 (brain), Prkcz - protein kinase c, zeta, Th - tyrosine hydroxylase, Creb1 - camp responsive el…
