# Supplementary material for: Proteome profiling of different rat brain regions reveals the modulatory effect of prolonged maternal separation on proteins involved in cell death-related processes
Source: Biol Res. 2021 Feb 8;54:4. doi: 10.1186/s40659-021-00327-5 (PMC7871601; doi:10.1186/s40659-021-00327-5)
Supplement: Supplementary file 4 — Additional file 4: Table S2. A survey of 586 proteins involved in regulating cell death, apoptosis and redox balance according to GO biological processes and antioxidant proteins according GO molecular function. [file 40659_2021_327_MOESM4_ESM.xlsx]

## Sheet: List1
Additional Table S2. A survey of 586 proteins involved in regulating cell death, apoptosis and redox balance according to GO biological processes and antioxidant proteins according GO molecular function.
Proteins were sorted according to the q-values and in alphabetical order.
EXPLANATORY NOTES
Samples:	Ctx22/C	Juvenile rat group, cortex, control						Compared pairs:		Ctx22 S/C	Juvenile rat group, cortex, maternal separation/control
	Ctx22/S	Juvenile rat group, cortex, maternal separation								H22 S/C	Juvenile rat group, hippocampus, maternal separation/control
	H22/C	Juvenile rat group, hippocampus, control								Cb22 S/C	Juvenile rat group, cerebellum, maternal separation/control
	H22/S	Juvenile rat group, hippocampus, maternal separation								Ctx90M S/C	Adult male rat group, cortex, maternal separation/control
	Cb22/C	Juvenile rat group, cerebellum, control								H90M S/C	Adult male rat group, hippocampus, maternal separation/control
	Cb22/S	Juvenile rat group, cerebellum, maternal separation								Cb90M S/C	Adult male rat group, cerebellum, maternal separation/control
	Ctx90M/C	Adult male rat group, cortex, control								Ctx90F S/C	Adult female rat group, cortex, maternal separation/control
	Ctx90M/S	Adult male rat group, cortex, maternal separation								H90F S/C	Adult female rat group, hippocampus, maternal separation/control
	H90M/C	Adult male rat group, hippocampus, control								Cb90F S/C	Adult female rat group, cerebellum, maternal separation/control
	H90M/S	Adult male rat group, hippocampus, maternal separation								Ctx90 M/F C	Cortex, Adult male rat group/adult female rat group, control
	Cb90M/C	Adult male rat group, cerebellum, control								Ctx90 M/F S	Cortex, Adult male rat group/adult female rat group, maternal separation
	Cb90M/S	Adult male rat group, cerebellum, maternal separation								H90 M/F C	Hippocampus, Adult male rat group/adult female rat group, control
	Ctx90F/C	Adult female rat group, cortex, control								H90 M/F S	Hippocampus, Adult male rat group/adult female rat group, maternal separation
	Ctx90F/S	Adult female rat group, cortex, maternal separation								Cb90 M/F C	Cerebellum, Adult male rat group/adult female rat group, control
	H90F/C	Adult female rat group, hippocampus, control								Cb90 M/F S	Cerebellum, Adult male rat group/adult female rat group, maternal separation
	H90F/S	Adult female rat group, hippocampus, maternal separation
	Cb90F/C	Adult female rat group, cerebellum, control
	Cb90F/S	Adult female rat group, cerebellum, maternal separation
Slopes:
A-O	Ratios of protein abundances (fold changes)
P-AD	Ratios of protein abundances (fold changes in binary logarithms)
AE-AV	Binary logarithms of intensities detected in each sample
		Qualitative protein alterations (pairwise comparison revealed certain proteins only in one sample)
		Quantitative protein alterations (no less that 2-fold differences between groups)
C		Proteins alterations detected exclusiely in control samples
S		Proteins alterations detected exclusiely in samples from maternally separated rats
M		Proteins alterations detected exclusiely in male samples
F		Proteins alterationsdetected exclusiely in female samples
Fold changes															Fold changes in binary logarithms															Binary logarithms of intensities detected in each sample
Ctx22 S/C	H22 S/C	Cb22 S/C	Ctx90M S/C	H90M S/C	Cb90M S/C	Ctx90F S/C	H90F S/C	Cb90F S/C	Ctx90 M/F C	Ctx90 M/F S	H90 M/F C	H90 M/F S	Cb90 M/F C	Cb90 M/F S	Ctx22 S/C	H22 S/C	Cb22 S/C	Ctx90M S/C	H90M S/C	Cb90M S/C	Ctx90F S/C	H90F S/C	Cb90F S/C	Ctx90 M/F C	Ctx90 M/F S	H90 M/F C	H90 M/F S	Cb90 M/F C	Cb90 M/F S	Ctx22/C	Ctx22/S	H22/C	H22/S	Cb22/C	Cb22/S	Ctx90M/C	Ctx90M/S	H90M/C	H90M/S	Cb90M/C	Cb90M/S	Ctx90F/C	Ctx90F/S	H90F/C	H90F/S	Cb90F/C	Cb90F/S	C: Only identified by site	C: Reverse
0.818469	0.960661	0.677269	1.11806	0.96835	1.08282	1.03268	0.922295	0.863818	0.903314	0.977996	1.11134	1.16683	0.717624	0.899565	-0.289	-0.0579	-0.5622	0.161	-0.0464	0.1148	0.0464	-0.1167	-0.2112	-0.1467	-0.0321	0.1523	0.2226	-0.4787	-0.1527	25.1874	24.8984	24.4379	24.38	24.6442	24.082	25.1779	25.3389	25.1724	25.126	24.144	24.2588	25.3246	25.371	25.0201	24.9034	24.6227	24.4115
0.707744	0.614166	0.666557	0.348372	0.462396	0.413856	0.810621	0.990206	0.7644	1.18723	0.510223	1.13634	0.530638	0.931805	0.504491	-0.4987	-0.7033	-0.5852	-1.5213	-1.1128	-1.2728	-0.3029	-0.0142	-0.3876	0.2476	-0.9708	0.1844	-0.9142	-0.1019	-0.9871	25.2983	24.7996	25.1085	24.4052	26.4378	25.8526	26.1184	24.5971	26.1058	24.993	26.5472	25.2744	25.8708	25.5679	25.9214	25.9072	26.6491	26.2615
1.21369	1.03247	0.973802	0.874845	1.02612	0.838975	0.973397	0.961328	0.969088	1.16894	1.05059	1.04732	1.11791	1.19069	1.03083	0.2794	0.0461	-0.0383	-0.1929	0.0372	-0.2533	-0.0389	-0.0569	-0.0453	0.2252	0.0712	0.0667	0.1608	0.2518	0.0438	24.9731	25.2525	25.3184	25.3645	25.6011	25.5628	25.3472	25.1543	25.3942	25.4314	25.7995	25.5462	25.122	25.0831	25.3275	25.2706	25.5477	25.5024
1.45347	0.82978	1.84025	0.683778	0.884173	0.791851	0.912123	1.02747	1.30731	1.29316	0.969424	0.82645	0.711187	1.13918	0.690015	0.5395	-0.2692	0.8799	-0.5484	-0.1776	-0.3367	-0.1327	0.0391	0.3866	0.3709	-0.0448	-0.275	-0.4917	0.188	-0.5353	24.1793	24.7188	25.4487	25.1795	24.2584	25.1383	25.5803	25.0319	25.1607	24.9831	24.9008	24.5641	25.2094	25.0767	25.4357	25.4748	24.7128	25.0994
0.844459	1.0746	0.978403	0.926331	0.891929	0.904881	1.01298	0.992611	0.939588	1.07654	0.984457	1.0643	0.956343	1.07863	1.03879	-0.2439	0.1038	-0.0315	-0.1104	-0.165	-0.1442	0.0186	-0.0107	-0.0899	0.1064	-0.0226	0.0899	-0.0644	0.1092	0.0549	28.1642	27.9203	27.9136	28.0174	28.1705	28.139	27.4752	27.3648	27.4466	27.2816	27.6555	27.5113	27.3688	27.3874	27.3567	27.346	27.5463	27.4564
0.985276	1.1874	1.06673	1.05168	1.0568	0.88032	1.05775	1.0968	0.90369	1.06422	1.05812	1.10711	1.06673	1.12568	1.09657	-0.0214	0.2478	0.0932	0.0727	0.0797	-0.1839	0.081	0.1333	-0.1461	0.0898	0.0815	0.1468	0.0932	0.1708	0.133	27.9919	27.9705	27.7087	27.9565	28.1768	28.27	27.4483	27.521	27.4219	27.5016	27.7621	27.5782	27.3585	27.4395	27.2751	27.4084	27.5913	27.4452
1.03369	1.04384	0.898195	0.990137	1.00062	1.0511	0.8923	0.786108	0.837813	0.99268	1.10152	0.874724	1.11342	1.04841	1.31531	0.0478	0.0619	-0.1549	-0.0143	0.0009	0.0719	-0.1644	-0.3472	-0.2553	-0.0106	0.1395	-0.1931	0.155	0.0682	0.3954	26.4661	26.5139	26.5694	26.6313	27.0443	26.8894	26.4237	26.4094	26.1254	26.1263	26.464	26.5359	26.4343	26.2699	26.3185	25.9713	26.3958	26.1405
1.17617	0.948619	1.75285	1.55423	1.30695	2.11873	C	0.980303	1.25989	0.619983	M	0.639183	0.852162	0.495618	0.833469	0.2341	-0.0761	0.8097	0.6362	0.3862	1.0832	C	-0.0287	0.3333	-0.6897	M	-0.6457	-0.2308	-1.0127	-0.2628	23.0563	23.2904	23.2898	23.2137	23.0067	23.8164	22.7349	23.3711	23.0595	23.4457	22.3711	23.4543	23.4246	NaN	23.7052	23.6765	23.3838	23.7171
1.65783	0.891681	1.16845	0.373894	S	0.52163	NaN	C	C	M	M	F	M	1.48267	M	0.7293	-0.1654	0.2246	-1.4193	S	-0.9389	NaN	C	C	M	M	F	M	0.5682	M	21.4033	22.1326	21.3987	21.2333	22.5443	22.7689	22.9794	21.5601	NaN	22.1019	23.3857	22.4468	NaN	NaN	22.3751	NaN	22.8175	NaN
1.05292	1.11288	1.09467	1.20264	1.0714	0.948684	1.00926	0.965869	1.05907	0.71837	0.85601	0.879832	0.975964	1.1032	0.988217	0.0744	0.1543	0.1305	0.2662	0.0995	-0.076	0.0133	-0.0501	0.0828	-0.4772	-0.2243	-0.1847	-0.0351	0.1417	-0.0171	30.7906	30.865	30.7328	30.8871	30.6673	30.7978	30.6764	30.9426	31.0212	31.1207	31.16	31.084	31.1536	31.1669	31.2059	31.1558	31.0183	31.1011
1.12967	1.059	1.06459	0.982276	0.965869	0.930063	0.874906	0.934586	1.03061	0.865137	0.971307	1.03958	1.07438	1.06385	0.960062	0.1759	0.0827	0.0903	-0.0258	-0.0501	-0.1046	-0.1928	-0.0976	0.0435	-0.209	-0.042	0.056	0.1035	0.0893	-0.0588	26.6449	26.8208	26.9218	27.0045	26.9407	27.031	26.6911	26.6653	26.8702	26.8201	27.0715	26.9669	26.9001	26.7073	26.8142	26.7166	26.9822	27.0257
1.06622	1.11752	1.00584	0.914592	0.937311	1.01255	1.03915	0.943765	1.05081	1.09566	0.964331	0.922615	0.916305	0.954753	0.919996	0.0925	0.1603	0.0084	-0.1288	-0.0934	0.018	0.0554	-0.0835	0.0715	0.1318	-0.0524	-0.1162	-0.1261	-0.0668	-0.1203	27.2932	27.3857	27.3791	27.5394	27.7654	27.7738	26.9695	26.8407	27.0849	26.9915	27.0042	27.0222	26.8377	26.8931	27.2011	27.1176	27.071	27.1425
0.918085	1.03498	0.925433	0.972318	0.982957	1.03254	0.958865	0.993506	1.03821	1.00132	1.01537	1.02498	1.0141	1.03778	1.03211	-0.1233	0.0496	-0.1118	-0.0405	-0.0248	0.0462	-0.0606	-0.0094	0.0541	0.0019	0.022	0.0356	0.0202	0.0535	0.0456	30.1435	30.0202	30.0641	30.1137	30.6375	30.5257	29.8978	29.8573	29.8337	29.8089	30.105	30.1512	29.8959	29.8353	29.7981	29.7887	30.0515	30.1056
S	S	S	1.39358	0.920507	1.30387	0.709267	C	NaN	0.574429	1.12865	0.790918	M	M	M	S	S	S	0.4788	-0.1195	0.3828	-0.4956	C	NaN	-0.7998	0.1746	-0.3384	M	M	M	NaN	22.7777	NaN	22.892	NaN	23.7845	21.6288	22.1076	22.4771	22.3576	22.6302	23.013	22.4286	21.933	22.8155	NaN	NaN	NaN
0.866637	0.865497	0.37291	0.620671	0.566206	0.833295	0.82114	1.02911	1.15709	1.4023	1.05995	1.71927	0.945927	1.53986	1.10895	-0.2065	-0.2084	-1.4231	-0.6881	-0.8206	-0.2631	-0.2843	0.0414	0.2105	0.4878	0.084	0.7818	-0.0802	0.6228	0.1492	24.4149	24.2084	24.5217	24.3133	26.6427	25.2196	25.458	24.7699	25.3882	24.5676	25.5778	25.3147	24.9702	24.6859	24.6064	24.6478	24.955	25.1655
1.01685	0.871275	0.804576	0.858804	0.811015	0.901126	0.89969	1.87761	0.969155	0.866517	0.827138	1.7767	0.767426	0.973329	0.905006	0.0241	-0.1988	-0.3137	-0.2196	-0.3022	-0.1502	-0.1525	0.9089	-0.0452	-0.2067	-0.2738	0.8292	-0.3819	-0.039	-0.144	25.0084	25.0325	25.1698	24.971	26.6975	26.3838	24.6569	24.4373	24.8349	24.5327	25.7227	25.5725	24.8636	24.7111	24.0057	24.9146	25.7617	25.7165
1.20089	0.887734	0.680846	0.435185	1.26874	0.548438	0.7051	1.08155	1.19053	1.04848	0.647118	0.698388	0.819264	1.73472	0.799129	0.2641	-0.1718	-0.5546	-1.2003	0.3434	-0.8666	-0.5041	0.1131	0.2516	0.0683	-0.6279	-0.5179	-0.2876	0.7947	-0.3235	31.744	32.0081	32.1755	32.0037	31.8539	31.2993	32.8263	31.626	31.6136	31.957	32.6729	31.8063	32.758	32.2539	32.1315	32.2446	31.8782	32.1298
0.990206	0.837058	0.786435	NaN	NaN	1.12373	NaN	NaN	C	NaN	NaN	NaN	NaN	1.27518	M	-0.0142	-0.2566	-0.3466	NaN	NaN	0.1683	NaN	NaN	C	NaN	NaN	NaN	NaN	0.3507	M	22.4733	22.4591	22.7301	22.4735	24.6742	24.3276	NaN	NaN	NaN	NaN	23.0743	23.2426	NaN	NaN	NaN	NaN	22.7236	NaN
0.845162	0.950725	0.828458	0.677175	C	C	1.47009	0.825191	NaN	1.67307	0.770678	0.694093	F	M	NaN	-0.2427	-0.0729	-0.2715	-0.5624	C	C	0.5559	-0.2772	NaN	0.7425	-0.3758	-0.5268	F	M	NaN	22.482	22.2393	22.2082	22.1353	22.3679	22.0964	22.5134	21.951	21.5089	NaN	21.3937	NaN	21.7709	22.3268	22.0357	21.7585	NaN	NaN
0.737595	1.38367	0.987122	0.678537	1.01685	1.13273	0.837639	1.16789	0.867719	1.21875	0.987259	1.02427	0.891805	0.865077	1.12928	-0.4391	0.4685	-0.0187	-0.5595	0.0241	0.1798	-0.2556	0.2239	-0.2047	0.2854	-0.0185	0.0346	-0.1652	-0.2091	0.1754	23.8442	23.4051	23.2643	23.7328	24.9751	24.9564	23.8343	23.2748	23.3495	23.3736	24.6467	24.8265	23.5489	23.2933	23.3149	23.5388	24.8558	24.6511
1.08493	1.0971	1.05336	1.08583	0.986506	0.997784	0.870008	0.910291	1.00737	0.791412	0.987738	0.896391	0.971442	1.09217	1.08177	0.1176	0.1337	0.075	0.1188	-0.0196	-0.0032	-0.2009	-0.1356	0.0106	-0.3375	-0.0178	-0.1578	-0.0418	0.1272	0.1134	31.5446	31.6622	31.518	31.6517	31.3989	31.4739	31.6622	31.781	31.7987	31.7791	31.8931	31.8899	31.9997	31.7988	31.9565	31.8209	31.7659	31.7765
S	1.04608	S	S	C	1.56417	C	1.12412	S	F	M	1.17511	F	M	1.10734	S	0.065	S	S	C	0.6454	C	0.1688	S	F	M	0.2328	F	M	0.1471	NaN	21.1197	21.101	21.166	NaN	20.8405	NaN	20.9463	21.5462	NaN	20.5589	21.2043	20.8089	NaN	21.3134	21.4822	NaN	21.0572
0.771587	0.806977	0.801792	0.782792	0.780895	1.18476	0.89094	1.06651	0.994263	1.34304	1.18001	1.17642	0.861367	0.816712	0.973194	-0.3741	-0.3094	-0.3187	-0.3533	-0.3568	0.2446	-0.1666	0.0929	-0.0083	0.4255	0.2388	0.2344	-0.2153	-0.2921	-0.0392	24.5937	24.2196	24.7363	24.4269	25.0037	24.685	24.3553	24.002	24.0498	23.693	23.6668	23.9114	23.9298	23.7632	23.8154	23.9083	23.9589	23.9506
0.998684	1.00612	1.15573	1.10857	0.778409	0.953893	1.02819	0.757491	1.16248	0.776038	0.83671	0.988628	1.01593	0.852812	0.699793	-0.0019	0.0088	0.2088	0.1487	-0.3614	-0.0681	0.0401	-0.4007	0.2172	-0.3658	-0.2572	-0.0165	0.0228	-0.2297	-0.515	25.3749	25.373	25.2645	25.2733	25.6506	25.8594	25.3579	25.5066	25.5966	25.2352	25.1825	25.1144	25.7237	25.7638	25.6131	25.2124	25.4122	25.6294
0.925753	1.18239	0.874421	0.909408	1.20698	1.3262	0.895832	0.934263	0.991373	0.974477	0.989245	0.919805	1.1883	0.944485	1.26348	-0.1113	0.2417	-0.1936	-0.137	0.2714	0.4073	-0.1587	-0.0981	-0.0125	-0.0373	-0.0156	-0.1206	0.2489	-0.0824	0.3374	24.9558	24.8445	24.9451	25.1868	25.6194	25.4258	25.0568	24.9198	24.8831	25.1545	25.5839	25.9912	25.0941	24.9354	25.0037	24.9056	25.6663	25.6538
0.720165	0.847098	C	C	NaN	C	NaN	NaN	S	M	NaN	NaN	NaN	M	F	-0.4736	-0.2394	C	C	NaN	C	NaN	NaN	S	M	NaN	NaN	NaN	M	F	23.8169	23.3433	23.1471	22.9077	22.6042	NaN	22.6894	NaN	NaN	NaN	22.3572	NaN	NaN	NaN	NaN	NaN	NaN	23.2638
0.788509	0.885154	1.4147	1.0304	0.751789	0.983025	1.28058	0.879222	0.998269	1.15653	0.930579	0.939458	0.803294	1.03684	1.02101	-0.3428	-0.176	0.5005	0.0432	-0.4116	-0.0247	0.3568	-0.1857	-0.0025	0.2098	-0.1038	-0.0901	-0.316	0.0522	0.03	23.4989	23.1561	23.2963	23.1203	22.5028	23.0033	23.0307	23.0739	23.229	22.8174	22.6985	22.6738	22.8209	23.1777	23.3191	23.1334	22.6463	22.6438
1.15277	1.04225	0.940761	1.02094	0.974477	1.03004	0.909471	1.07714	0.976844	0.936986	1.05183	1.04732	0.947501	0.952638	1.00452	0.2051	0.0597	-0.0881	0.0299	-0.0373	0.0427	-0.1369	0.1072	-0.0338	-0.0939	0.0729	0.0667	-0.0778	-0.07	0.0065	28.45	28.6551	28.5292	28.5889	29.069	28.9809	28.2909	28.3208	28.3482	28.3109	28.9826	29.0253	28.3848	28.2479	28.2815	28.3887	29.0526	29.0188
1.12047	1.06977	1.20364	0.872847	0.899441	0.87837	0.930837	1.06098	0.960994	0.96607	0.905885	1.12241	0.951516	1.13808	1.04023	0.1641	0.0973	0.2674	-0.1962	-0.1529	-0.1871	-0.1034	0.0854	-0.0574	-0.0498	-0.1426	0.1666	-0.0717	0.1866	0.0569	27.8538	28.0179	27.9594	28.0567	28.0859	28.3533	28.8839	28.6877	28.9242	28.7713	29.1985	29.0114	28.9337	28.8303	28.7576	28.843	29.0119	28.9545
1.31012	0.913515	1.10206	0.872786	0.967477	0.909534	1.02754	1.02335	0.984866	1.40522	1.19358	0.969155	0.916242	1.01094	0.933615	0.3897	-0.1305	0.1402	-0.1963	-0.0477	-0.1368	0.0392	0.0333	-0.022	0.4908	0.2553	-0.0452	-0.1262	0.0157	-0.0991	25.5485	25.9382	25.8341	25.7036	26.6773	26.8175	26.3958	26.1995	25.9982	25.9505	26.7252	26.5884	25.905	25.9442	26.0434	26.0767	26.7095	26.6875
1.06025	1.03004	1.00298	0.781978	0.894281	0.885092	1.04413	1.08275	1.08403	1.07326	0.803795	0.952968	0.78709	1.09225	0.891805	0.0844	0.0427	0.0043	-0.3548	-0.1612	-0.1761	0.0623	0.1147	0.1164	0.102	-0.3151	-0.0695	-0.3454	0.1273	-0.1652	27.6499	27.7343	27.7624	27.8051	27.8443	27.8486	28.2263	27.8715	27.7786	27.6174	28.325	28.1489	28.1243	28.1866	27.8481	27.9628	28.1977	28.3141
1.05008	0.940761	0.993781	0.893042	0.904756	0.883131	0.879161	0.93517	0.778625	0.942262	0.957139	1.03792	1.00417	0.944878	1.0717	0.0705	-0.0881	-0.009	-0.1632	-0.1444	-0.1793	-0.1858	-0.0967	-0.361	-0.0858	-0.0632	0.0537	0.006	-0.0818	0.0999	27.3645	27.435	27.5871	27.499	27.6347	27.6257	27.8125	27.6493	27.823	27.6786	27.8625	27.6832	27.8983	27.7125	27.7693	27.6726	27.9443	27.5833
NaN	NaN	NaN	NaN	C	NaN	NaN	NaN	NaN	NaN	NaN	M	NaN	NaN	NaN	NaN	NaN	NaN	NaN	C	NaN	NaN	NaN	NaN	NaN	NaN	M	NaN	NaN	NaN	NaN	NaN	NaN	NaN	NaN	NaN	NaN	NaN	20.4082	NaN	NaN	NaN	NaN	NaN	NaN	NaN	NaN	NaN
0.389609	0.930708	0.722666	S	0.938286	0.744219	S	S	1.40474	NaN	1.09293	M	0.600194	1.1687	0.619167	-1.3599	-0.1036	-0.4686	S	-0.0919	-0.4262	S	S	0.4903	NaN	0.1282	M	-0.7365	0.2249	-0.6916	23.8059	22.446	23.093	22.9894	23.5751	23.1065	NaN	22.976	22.5264	22.4345	22.8937	22.4675	NaN	22.8478	NaN	23.171	22.6688	23.1591
NaN	C	S	1.35322	1.10711	0.498236	0.588657	1.23688	0.79493	0.786653	1.80838	1.39407	1.24781	1.58173	0.991373	NaN	C	S	0.4364	0.1468	-1.0051	-0.7645	0.3067	-0.3311	-0.3462	0.8547	0.4793	0.3194	0.6615	-0.0125	NaN	NaN	23.627	NaN	NaN	23.284	25.3347	25.7711	26.0916	26.2384	27.1275	26.1224	25.6809	24.9164	25.6123	25.919	26.466	26.1349
0.917131	1.17683	0.96413	1.37211	0.903941	0.901375	1.01628	0.815581	0.721814	0.66099	0.892423	0.984866	1.09157	1.05336	1.3154	-0.1248	0.2349	-0.0527	0.4564	-0.1457	-0.1498	0.0233	-0.2941	-0.4703	-0.5973	-0.1642	-0.022	0.1264	0.075	0.3955	29.9647	29.8399	29.9889	30.2238	29.3271	29.2744	29.9555	30.4119	30.657	30.5113	29.536	29.3862	30.5528	30.5761	30.679	30.3849	29.461	28.9907
1.06467	0.95	1.14148	1.04536	0.980031	0.955217	1.23089	1.04703	1.59837	1.13721	0.965802	1.03218	0.966137	1.04326	0.623473	0.0904	-0.074	0.1909	0.064	-0.0291	-0.0661	0.2997	0.0663	0.6766	0.1855	-0.0502	0.0457	-0.0497	0.0611	-0.6816	25.4768	25.5672	25.4995	25.4255	25.5242	25.7151	25.0532	25.1172	24.9363	24.9072	25.2871	25.221	24.8677	25.1674	24.8906	24.9569	25.226	25.9026
NaN	C	NaN	S	C	C	1.27368	NaN	1.03204	F	0.662825	M	NaN	1.74303	F	NaN	C	NaN	S	C	C	0.349	NaN	0.0455	F	-0.5933	M	NaN	0.8016	F	NaN	NaN	21.7102	NaN	NaN	NaN	NaN	20.3295	21.028	NaN	22.1406	NaN	20.5738	20.9228	NaN	NaN	21.339	21.3845
0.973194	1.13218	1.07699	0.752102	1.10581	1.09142	1.09551	0.964999	0.965869	0.929869	0.638386	0.802126	0.919168	0.91548	1.03448	-0.0392	0.1791	0.107	-0.411	0.1451	0.1262	0.1316	-0.0514	-0.0501	-0.1049	-0.6475	-0.3181	-0.1216	-0.1274	0.0489	23.9758	23.9366	23.6726	23.8517	23.885	23.992	23.8544	23.4434	23.777	23.9221	23.7453	23.8715	23.9593	24.0909	24.0951	24.0437	23.8727	23.8226
0.878735	0.89094	1.14727	0.938351	0.963329	1.11404	0.986233	1.08756	1.00898	1.09036	1.03742	0.98678	0.874057	0.929805	1.02662	-0.1865	-0.1666	0.1982	-0.0918	-0.0539	0.1558	-0.02	0.1211	0.0129	0.1248	0.053	-0.0192	-0.1942	-0.105	0.0379	27.12	26.9335	27.062	26.8954	26.2346	26.4328	26.6682	26.5764	26.5796	26.5257	25.9653	26.1211	26.5434	26.5234	26.5988	26.7199	26.0703	26.0832
0.779327	0.944813	0.819491	0.475626	0.68639	0.681035	0.618952	1.23405	1.08591	1.20941	0.929354	1.4572	0.810509	0.949474	0.59547	-0.3597	-0.0819	-0.2872	-1.0721	-0.5429	-0.5542	-0.6921	0.3034	0.1189	0.2743	-0.1057	0.5432	-0.3031	-0.0748	-0.7479	25.6989	25.3392	25.3442	25.2623	25.7794	25.4922	25.4463	24.3742	25.1904	24.6475	24.7951	24.2409	25.172	24.4799	24.6472	24.9506	24.8699	24.9888
NaN	NaN	S	NaN	C	NaN	NaN	S	1.74654	NaN	NaN	M	F	F	F	NaN	NaN	S	NaN	C	NaN	NaN	S	0.8045	NaN	NaN	M	F	F	F	NaN	NaN	NaN	NaN	NaN	22.8131	NaN	NaN	23.0786	NaN	NaN	NaN	NaN	NaN	NaN	23.5702	22.3817	23.1862
1.32235	1.00542	1.16368	0.738464	0.996057	0.985959	0.689633	0.918722	0.768278	0.978606	1.0479	1.07743	1.16813	0.870732	1.11744	0.4031	0.0078	0.2187	-0.4374	-0.0057	-0.0204	-0.5361	-0.1223	-0.3803	-0.0312	0.0675	0.1076	0.2242	-0.1997	0.1602	25.0691	25.4722	25.659	25.6668	25.817	26.0357	24.8294	24.392	24.9781	24.9724	25.6554	25.635	24.8606	24.3245	24.8705	24.7482	25.8551	25.4748
1.06135	0.620972	0.89298	1.31358	4.6034	0.515198	1.21218	1.24194	0.762918	0.890384	0.964866	0.586011	2.17211	0.930643	0.628463	0.0859	-0.6874	-0.1633	0.3935	2.2027	-0.9568	0.2776	0.3126	-0.3904	-0.1675	-0.0516	-0.771	1.1191	-0.1037	-0.6701	24.0497	24.1356	24.084	23.3966	23.7928	23.6295	23.7508	24.1443	23.3147	25.5174	24.3761	23.4193	23.9183	24.1959	24.0857	24.3983	24.4798	24.0894
1.55208	0.865077	1.37564	1.27209	1.24755	1.04218	1.25518	1.12514	1.13871	1.039	1.053	0.83822	0.929418	1.12334	1.02811	0.6342	-0.2091	0.4601	0.3472	0.3191	0.0596	0.3279	0.1701	0.1874	0.0552	0.0745	-0.2546	-0.1056	0.1678	0.04	26.1465	26.7807	26.676	26.4669	26.5316	26.9917	27.4969	27.8441	27.0513	27.3704	27.6935	27.7531	27.4417	27.7696	27.3059	27.476	27.5257	27.7131
1.43973	1.1425	0.819605	2.39546	0.764506	0.812027	0.662917	0.867178	1.40834	0.437392	1.58052	1.19036	1.04943	1.21773	0.702125	0.5258	0.1922	-0.287	1.2603	-0.3874	-0.3004	-0.5931	-0.2056	0.494	-1.193	0.6604	0.2514	0.0696	0.2842	-0.5102	24.9402	25.466	25.2194	25.4116	27.212	26.925	23.8474	25.1077	25.2016	24.8142	26.7425	26.4421	25.0404	24.4473	24.9502	24.7446	26.4583	26.9523
0.991992	0.958533	0.744323	0.993506	1.03756	0.921209	0.825191	0.973397	0.92871	0.869104	1.04638	1.08365	1.15509	1.04717	1.03872	-0.0116	-0.0611	-0.426	-0.0094	0.0532	-0.1184	-0.2772	-0.0389	-0.1067	-0.2024	0.0654	0.1159	0.208	0.0665	0.0548	28.4423	28.4307	28.7748	28.7137	28.3575	27.9315	28.3129	28.3035	28.8385	28.8917	28.2887	28.1703	28.5153	28.2381	28.7226	28.6837	28.2222	28.1155
NaN	NaN	0.573474	C	C	0.732449	NaN	NaN	NaN	M	NaN	M	NaN	M	M	NaN	NaN	-0.8022	C	C	-0.4492	NaN	NaN	NaN	M	NaN	M	NaN	M	M	NaN	NaN	NaN	NaN	21.8123	21.0101	21.0169	NaN	21.7147	NaN	21.5491	21.0999	NaN	NaN	NaN	NaN	NaN	NaN
1.49402	1.26637	0.930127	NaN	S	1.15133	C	C	1.07133	F	NaN	F	M	0.797966	0.857554	0.5792	0.3407	-0.1045	NaN	S	0.2033	C	C	0.0994	F	NaN	F	M	-0.3256	-0.2217	22.6394	23.2186	22.9781	23.3188	23.7837	23.6792	NaN	NaN	NaN	22.7671	22.4901	22.6934	22.7008	NaN	22.9159	NaN	22.8157	22.9151
0.952044	1.16813	1.29235	1.07923	1.11334	0.919996	1.0796	0.944878	1.26155	0.961061	0.960728	0.950396	1.11985	1.2544	0.914782	-0.0709	0.2242	0.37	0.11	0.1549	-0.1203	0.1105	-0.0818	0.3352	-0.0573	-0.0578	-0.0734	0.1633	0.327	-0.1285	25.9172	25.8463	25.6565	25.8807	25.934	26.304	25.8602	25.9702	25.9947	26.1496	26.6935	26.5732	25.9175	26.028	26.0681	25.9863	26.3665	26.7017
0.948421	1.13069	0.774265	1.89002	2.02244	0.683778	0.829837	0.361508	1.01108	0.592259	1.34892	0.589106	3.29573	1.82349	1.23319	-0.0764	0.1772	-0.3691	0.9184	1.0161	-0.5484	-0.2691	-1.4679	0.0159	-0.7557	0.4318	-0.7634	1.7206	0.8667	0.3024	24.3458	24.2694	23.9958	24.173	26.1323	25.7632	22.6853	23.6037	22.4366	23.4527	25.7171	25.1687	23.441	23.1719	23.2	21.7321	24.8504	24.8663
NaN	C	0.689012	NaN	C	NaN	NaN	S	S	NaN	NaN	M	F	NaN	F	NaN	C	-0.5374	NaN	C	NaN	NaN	S	S	NaN	NaN	M	F	NaN	F	NaN	NaN	22.128	NaN	22.7827	22.2453	NaN	NaN	22.6473	NaN	NaN	NaN	NaN	NaN	NaN	23.1143	NaN	22.5939
1.30288	0.742879	0.355741	NaN	C	NaN	NaN	NaN	NaN	NaN	NaN	M	NaN	NaN	NaN	0.3817	-0.4288	-1.4911	NaN	C	NaN	NaN	NaN	NaN	NaN	NaN	M	NaN	NaN	NaN	25.3574	25.7391	26.3196	25.8908	28.389	26.8979	NaN	NaN	22.7415	NaN	NaN	NaN	NaN	NaN	NaN	NaN	NaN	NaN
1.0557	1.04638	1.02292	1.22188	1.00723	0.855654	1.05804	0.929676	0.960595	0.826737	0.954753	1.04688	1.13422	1.03448	0.921464	0.0782	0.0654	0.0327	0.2891	0.0104	-0.2249	0.0814	-0.1052	-0.058	-0.2745	-0.0668	0.0661	0.1817	0.0489	-0.118	25.7238	25.802	25.9101	25.9755	25.3911	25.4238	25.5157	25.8048	26.2249	26.2353	25.404	25.1791	25.7902	25.8716	26.1588	26.0536	25.3551	25.2971
1.14926	1.15629	0.547678	1.33487	1.40104	1.57418	0.739796	0.754556	1.50964	0.614293	1.10842	0.771587	1.43266	0.760331	0.792839	0.2007	0.2095	-0.8686	0.4167	0.4865	0.6546	-0.4348	-0.4063	0.5942	-0.703	0.1485	-0.3741	0.5187	-0.3953	-0.3349	26.7099	26.9106	26.6546	26.8641	22.8247	21.9561	26.5007	26.9174	26.7488	27.2353	21.68	22.3346	27.2037	26.7689	27.1229	26.7166	22.0753	22.6695
0.927681	0.898257	0.89664	1.03369	0.978606	0.813661	1.09157	1.10061	1.22095	0.880808	0.834104	1.18764	1.05599	1.25553	0.83671	-0.1083	-0.1548	-0.1574	0.0478	-0.0312	-0.2975	0.1264	0.1383	0.288	-0.1831	-0.2617	0.2481	0.0786	0.3283	-0.2572	24.9008	24.7925	25.529	25.3742	25.1049	24.9475	24.8074	24.8552	25.4169	25.3857	25.2548	24.9573	24.9905	25.1169	25.1688	25.3071	24.9265	25.2145
0.685296	0.696261	1.04601	0.865377	0.505997	0.981255	0.658155	1.2212	1.19044	0.810003	1.06503	2.02722	0.839964	0.893228	0.736267	-0.5452	-0.5223	0.0649	-0.2086	-0.9828	-0.0273	-0.6035	0.2883	0.2515	-0.304	0.0909	1.0195	-0.2516	-0.1629	-0.4417	27.951	27.4058	27.9519	27.4296	27.3832	27.4481	27.4865	27.2779	28.35	27.3672	27.1969	27.1696	27.7905	27.187	27.3305	27.6188	27.3598	27.6113
1.219	1.24117	0.990343	1.04899	0.859935	1.08282	0.999861	0.942327	1.01066	0.83168	0.872544	1.08802	0.992886	1.09604	1.1743	0.2857	0.3117	-0.014	0.069	-0.2177	0.1148	-0.0002	-0.0857	0.0153	-0.2659	-0.1967	0.1217	-0.0103	0.1323	0.2318	28.8899	29.1756	28.9667	29.2784	29.333	29.319	29.3643	29.4333	29.8202	29.6025	29.8033	29.9181	29.6302	29.63	29.6985	29.6128	29.671	29.6863
NaN	NaN	C	NaN	NaN	NaN	NaN	NaN	NaN	NaN	NaN	NaN	NaN	NaN	NaN	NaN	NaN	C	NaN	NaN	NaN	NaN	NaN	NaN	NaN	NaN	NaN	NaN	NaN	NaN	NaN	NaN	NaN	NaN	22.322	NaN	NaN	NaN	NaN	NaN	NaN	NaN	NaN	NaN	NaN	NaN	NaN	NaN
0.797248	0.954092	0.975964	1.06622	0.955747	1.03778	0.880991	1.07811	C	0.849332	1.0279	1.05066	0.931418	0.83191	M	-0.3269	-0.0678	-0.0351	0.0925	-0.0653	0.0535	-0.1828	0.1085	C	-0.2356	0.0397	0.0713	-0.1025	-0.2655	M	23.0066	22.6797	23.0241	22.9563	23.1201	23.085	22.4532	22.5457	22.6444	22.5791	21.9573	22.0108	22.6888	22.506	22.5731	22.6816	22.2228	NaN
0.833411	1.0847	0.793664	0.834972	0.760331	1.13194	0.670124	0.887427	0.751581	0.917958	1.14377	1.09036	0.934198	0.65738	0.990068	-0.2629	0.1173	-0.3334	-0.2602	-0.3953	0.1788	-0.5775	-0.1723	-0.412	-0.1235	0.1938	0.1248	-0.0982	-0.6052	-0.0144	23.4778	23.2149	23.1928	23.3101	23.4728	23.1394	22.9536	22.6934	22.9497	22.5544	22.4379	22.6167	23.0771	22.4996	22.8249	22.6526	23.0431	22.6311
0.859876	0.984389	0.92383	0.870792	1.00605	1.09946	0.913388	0.925369	0.902188	0.961594	0.91675	1.1479	1.24798	0.971375	1.18378	-0.2178	-0.0227	-0.1143	-0.1996	0.0087	0.1368	-0.1307	-0.1119	-0.1485	-0.0565	-0.1254	0.199	0.3196	-0.0419	0.2434	24.74	24.5222	24.6197	24.597	24.787	24.6727	24.449	24.2494	24.698	24.7067	24.6533	24.7901	24.5055	24.3748	24.499	24.3871	24.6952	24.5467
1.28085	0.665126	1.15365	0.944682	0.783334	0.865737	1.06673	0.851395	0.936597	0.771533	0.683257	0.959065	0.882397	1.44093	1.33191	0.3571	-0.5883	0.2062	-0.0821	-0.3523	-0.208	0.0932	-0.2321	-0.0945	-0.3742	-0.5495	-0.0603	-0.1805	0.527	0.4135	24.266	24.6231	24.7492	24.1609	25.6548	25.861	23.5049	23.4228	23.9605	23.6082	25.2776	25.0696	23.8791	23.9723	24.0208	23.7887	24.7506	24.6561
C	0.772282	0.907519	NaN	NaN	1.05702	NaN	NaN	NaN	NaN	NaN	NaN	NaN	M	M	C	-0.3728	-0.14	NaN	NaN	0.08	NaN	NaN	NaN	NaN	NaN	NaN	NaN	M	M	22.4351	NaN	23.4414	23.0686	23.112	22.972	NaN	NaN	NaN	NaN	23.3931	23.4731	NaN	NaN	NaN	NaN	NaN	NaN
0.957006	NaN	NaN	NaN	C	1.12327	C	C	NaN	F	NaN	1.40532	NaN	M	M	-0.0634	NaN	NaN	NaN	C	0.1677	C	C	NaN	F	NaN	0.4909	NaN	M	M	21.7408	21.6774	NaN	NaN	NaN	NaN	NaN	NaN	22.4149	NaN	21.8988	22.0665	22.3909	NaN	21.924	NaN	NaN	NaN
0.841538	1.02676	1.02918	0.827253	0.793994	0.89969	0.799849	0.946254	0.960928	1.01854	1.05343	1.13753	0.954489	0.909597	0.851631	-0.2489	0.0381	0.0415	-0.2736	-0.3328	-0.1525	-0.3222	-0.0797	-0.0575	0.0265	0.0751	0.1859	-0.0672	-0.1367	-0.2317	26.285	26.0361	25.9551	25.9932	25.3282	25.3697	26.0978	25.8242	26.2387	25.9059	25.6425	25.49	26.0713	25.7491	26.0528	25.9731	25.7792	25.7217
1.14148	1.20924	1.19914	0.989177	1.54564	0.67385	0.615615	0.956409	1.26383	0.791521	1.27182	0.590005	0.953497	1.40221	0.747632	0.1909	0.2741	0.262	-0.0157	0.6282	-0.5695	-0.6999	-0.0643	0.3378	-0.3373	0.3469	-0.7612	-0.0687	0.4877	-0.4196	22.0625	22.2534	22.0652	22.3393	24.2888	24.5508	21.6167	21.601	20.7967	21.4249	24.0944	23.5249	21.954	21.2541	21.5579	21.4936	23.6067	23.9445
1.16635	1.06511	0.785455	0.720615	1.01031	0.767054	0.907834	0.926973	0.8923	1.22145	0.969559	0.893785	0.974139	0.952704	0.81898	0.222	0.091	-0.3484	-0.4727	0.0148	-0.3826	-0.1395	-0.1094	-0.1644	0.2886	-0.0446	-0.162	-0.0378	-0.0699	-0.2881	29.3557	29.5777	29.1624	29.2534	29.4266	29.0782	30.5311	30.0584	29.6918	29.7066	30.2548	29.8722	30.2425	30.103	29.8538	29.7444	30.3247	30.1603
1.21125	1.07676	1.23893	1.11829	0.916686	0.87321	1.186	1.01903	1.22137	1.25136	1.17993	1.00493	0.904003	1.66613	1.19119	0.2765	0.1067	0.3091	0.1613	-0.1255	-0.1956	0.2461	0.0272	0.2885	0.3235	0.2387	0.0071	-0.1456	0.7365	0.2524	24.1538	24.4303	24.4205	24.5272	24.1973	24.5064	25.0919	25.2532	25.3116	25.1861	25.3114	25.1158	24.7684	25.0145	25.3045	25.3317	24.5749	24.8634
0.858268	0.888966	0.590496	0.548096	0.932451	0.859161	0.892176	1.02811	0.969357	1.8245	1.12086	0.868381	0.787581	0.834683	0.739796	-0.2205	-0.1698	-0.76	-0.8675	-0.1009	-0.219	-0.1646	0.04	-0.0449	0.8675	0.1646	-0.2036	-0.3445	-0.2607	-0.4348	23.3215	23.101	23.4689	23.2991	23.0566	22.2966	24.1288	23.2613	23.5278	23.4269	22.7823	22.5633	23.2613	23.0967	23.7314	23.7714	23.043	22.9981
1.22188	1.0269	0.856188	0.92319	0.906639	1.10642	0.915988	0.865497	1.13069	0.842588	0.849214	0.959663	1.00528	0.871879	0.853167	0.2891	0.0383	-0.224	-0.1153	-0.1414	0.1459	-0.1266	-0.2084	0.1772	-0.2471	-0.2358	-0.0594	0.0076	-0.1978	-0.2291	23.3404	23.6295	23.5672	23.6055	23.843	23.619	23.3045	23.1892	23.3844	23.243	23.2022	23.3481	23.5516	23.425	23.4438	23.2354	23.4	23.5772
0.895335	0.879588	1.03857	0.686675	0.983502	1.62158	0.959996	0.973329	0.99	1.15661	0.82731	1.12545	1.13721	0.957736	1.56873	-0.1595	-0.1851	0.0546	-0.5423	-0.024	0.6974	-0.0589	-0.039	-0.0145	0.2099	-0.2735	0.1705	0.1855	-0.0623	0.6496	24.6923	24.5328	24.5032	24.3181	24.3316	24.3862	25.0918	24.5495	24.5446	24.5206	23.6765	24.3739	24.8819	24.823	24.3741	24.3351	23.7388	23.7243
0.982684	1.12889	1.00926	1.00751	1.47335	1.14615	0.953431	0.888473	1.01946	0.68739	0.726382	0.658018	1.09119	0.859697	0.966539	-0.0252	0.1749	0.0133	0.0108	0.5591	0.1968	-0.0688	-0.1706	0.0278	-0.5408	-0.4612	-0.6038	0.1259	-0.2181	-0.0491	27.0252	27	27.4104	27.5853	25.7375	25.7508	26.9427	26.9535	27.1186	27.6777	26.3041	26.5009	27.4835	27.4147	27.7224	27.5518	26.5222	26.55
C	0.846511	NaN	NaN	C	NaN	C	S	NaN	F	NaN	M	F	NaN	NaN	C	-0.2404	NaN	NaN	C	NaN	C	S	NaN	F	NaN	M	F	NaN	NaN	21.9656	NaN	22.228	21.9876	NaN	NaN	NaN	NaN	22.1421	NaN	NaN	NaN	22.289	NaN	NaN	22.1019	NaN	NaN
1.04427	S	S	0.580593	NaN	0.966338	1.06592	S	NaN	1.75066	0.953563	NaN	F	M	M	0.0625	S	S	-0.7844	NaN	-0.0494	0.0921	S	NaN	0.8079	-0.0686	NaN	F	M	M	21.362	21.4245	NaN	20.9238	NaN	21.0264	22.1926	21.4082	NaN	NaN	21.089	21.0396	21.3847	21.4768	NaN	21.019	NaN	NaN
0.8682	0.99103	1.3724	1.04225	0.863579	0.984184	0.846569	1.01066	1.07281	0.818129	1.00723	1.20114	1.02633	0.985344	0.903941	-0.2039	-0.013	0.4567	0.0597	-0.2116	-0.023	-0.2403	0.0153	0.1014	-0.2896	0.0104	0.2644	0.0375	-0.0213	-0.1457	25.7776	25.5737	26.2799	26.2669	23.7018	24.1585	25.875	25.9347	26.7836	26.572	24.8133	24.7903	26.1646	25.9243	26.5192	26.5345	24.8346	24.936
1.02598	0.883376	0.797911	1.02598	1.23396	0.780624	1.02569	0.958201	0.80491	0.950461	0.950725	0.823762	1.06083	1.01572	0.985071	0.037	-0.1789	-0.3257	0.037	0.3033	-0.3573	0.0366	-0.0616	-0.3131	-0.0733	-0.0729	-0.2797	0.0852	0.0225	-0.0217	31.7553	31.7923	32.5755	32.3966	28.7382	28.4125	32.3552	32.3922	32.5804	32.8837	28.9779	28.6206	32.4285	32.4651	32.8601	32.7985	28.9554	28.6423
1.25015	1.02009	1.06385	0.791357	1.01199	1.26033	0.965066	1.01157	1.11404	1.21142	0.993368	0.942001	0.942393	0.901438	1.01981	0.3221	0.0287	0.0893	-0.3376	0.0172	0.3338	-0.0513	0.0166	0.1558	0.2767	-0.0096	-0.0862	-0.0856	-0.1497	0.0283	27.434	27.7561	27.0794	27.1081	26.3352	26.4245	28.121	27.7834	27.1531	27.1703	26.3888	26.7226	27.8443	27.793	27.2393	27.2559	26.5385	26.6943
0.702758	1.27952	1.55801	0.663607	0.856248	1.14949	1.18649	0.937506	1.42198	1.72716	0.966003	1.13595	1.03749	0.857852	0.693467	-0.5089	0.3556	0.6397	-0.5916	-0.2239	0.201	0.2467	-0.0931	0.5079	0.7884	-0.0499	0.1839	0.0531	-0.2212	-0.5281	25.2816	24.7727	24.3766	24.7322	23.8821	24.5218	25.3855	24.7939	24.884	24.6601	23.2874	23.4884	24.5971	24.8438	24.7001	24.607	23.5086	24.0165
0.97637	0.675768	1.04456	1.25902	0.98719	0.730117	1.04304	1.36566	1.02307	0.652161	0.787199	1.07549	0.777438	1.05914	0.755865	-0.0345	-0.5654	0.0629	0.3323	-0.0186	-0.4538	0.0608	0.4496	0.0329	-0.6167	-0.3452	0.105	-0.3632	0.0829	-0.4038	25.7856	25.7511	26.5207	25.9553	26.3316	26.3945	25.7143	26.0466	26.4153	26.3967	27.02	26.5662	26.331	26.3918	26.3103	26.7599	26.9371	26.97
NaN	NaN	NaN	NaN	NaN	S	NaN	NaN	NaN	NaN	NaN	NaN	NaN	NaN	M	NaN	NaN	NaN	NaN	NaN	S	NaN	NaN	NaN	NaN	NaN	NaN	NaN	NaN	M	NaN	NaN	NaN	NaN	NaN	NaN	NaN	NaN	NaN	NaN	NaN	22.8105	NaN	NaN	NaN	NaN	NaN	NaN
0.875331	1.00507	0.944878	0.866037	0.847509	0.90532	0.888966	1.07475	1.02335	0.943242	0.918913	1.17048	0.922998	0.986096	0.872363	-0.1921	0.0073	-0.0818	-0.2075	-0.2387	-0.1435	-0.1698	0.104	0.0333	-0.0843	-0.122	0.2271	-0.1156	-0.0202	-0.197	26.4964	26.3043	26.3953	26.4026	26.96	26.8782	26.9903	26.7828	27.0946	26.8559	27.4071	27.2636	27.0746	26.9048	26.8675	26.9715	27.4273	27.4606
1.66497	1.05161	0.788127	0.791302	1.19086	S	1.05651	0.964799	NaN	1.33978	1.00347	1.07975	1.33274	NaN	M	0.7355	0.0726	-0.3435	-0.3377	0.252	S	0.0793	-0.0517	NaN	0.422	0.005	0.1107	0.4144	NaN	M	23.1791	23.9146	23.7819	23.8545	23.5863	23.2428	24.126	23.7883	23.613	23.865	NaN	23.4839	23.704	23.7833	23.5023	23.4506	NaN	NaN
S	NaN	NaN	NaN	NaN	NaN	S	NaN	NaN	NaN	F	NaN	NaN	NaN	NaN	S	NaN	NaN	NaN	NaN	NaN	S	NaN	NaN	NaN	F	NaN	NaN	NaN	NaN	NaN	21.6341	NaN	NaN	NaN	NaN	NaN	NaN	NaN	NaN	NaN	NaN	NaN	21.9693	NaN	NaN	NaN	NaN
NaN	NaN	NaN	NaN	C	NaN	NaN	NaN	NaN	NaN	NaN	M	NaN	NaN	NaN	NaN	NaN	NaN	NaN	C	NaN	NaN	NaN	NaN	NaN	NaN	M	NaN	NaN	NaN	NaN	NaN	NaN	NaN	NaN	NaN	NaN	NaN	22.4943	NaN	NaN	NaN	NaN	NaN	NaN	NaN	NaN	NaN
S	1.07073	1.08666	S	C	S	C	0.738106	C	F	M	0.982684	F	F	M	S	0.0986	0.1199	S	C	S	C	-0.4381	C	F	M	-0.0252	F	F	M	NaN	23.0517	22.4893	22.5879	23.0689	23.1888	NaN	22.9402	22.6875	NaN	NaN	22.3422	22.6568	NaN	22.7127	22.2746	22.6381	NaN
NaN	NaN	NaN	NaN	S	0.545632	C	NaN	NaN	F	NaN	NaN	M	M	M	NaN	NaN	NaN	NaN	S	-0.874	C	NaN	NaN	F	NaN	NaN	M	M	M	NaN	NaN	NaN	NaN	NaN	NaN	NaN	NaN	NaN	22.1803	22.591	21.717	22.6712	NaN	NaN	NaN	NaN	NaN
1.07081	1.04703	0.928839	0.821766	1.04254	1.16943	1.08132	0.976032	1.0385	1.3506	1.0264	0.921784	0.984593	0.931676	1.04913	0.0987	0.0663	-0.1065	-0.2832	0.0601	0.2258	0.1128	-0.035	0.0545	0.4336	0.0376	-0.1175	-0.0224	-0.1021	0.0692	27.7482	27.8469	27.8639	27.9302	27.9478	27.8413	28.1355	27.8523	27.6519	27.712	27.4907	27.7165	27.7019	27.8147	27.7694	27.7344	27.5928	27.6473
1.25588	0.898942	1.38693	S	NaN	NaN	C	NaN	S	F	M	NaN	NaN	NaN	F	0.3287	-0.1537	0.4719	S	NaN	NaN	C	NaN	S	F	M	NaN	NaN	N	F	22.698	23.0267	23.7464	23.5927	23.728	24.1999	NaN	21.8903	NaN	NaN	NaN	NaN	22.4915	NaN	NaN	NaN	NaN	22.724
1.57844	1.05863	0.937636	0.78149	1.03469	0.974477	0.909219	1.11026	0.918085	1.17577	1.01059	1.09665	1.022	1.04543	1.10965	0.6585	0.0822	-0.0929	-0.3557	0.0492	-0.0373	-0.1373	0.1509	-0.1233	0.2336	0.0152	0.1331	0.0314	0.0641	0.1501	26.7704	27.4289	27.2923	27.3745	28.2114	28.1185	26.8991	26.5434	26.6776	26.7268	27.3327	27.2954	26.6655	26.5282	26.5445	26.6954	27.2686	27.1453
0.950659	0.977657	0.893971	1.0269	1.00507	1.48978	1.06209	1.00716	0.987396	0.989177	0.956409	1.00968	1.00758	0.832199	1.25562	-0.073	-0.0326	-0.1617	0.0383	0.0073	0.5751	0.0869	0.0103	-0.0183	-0.0157	-0.0643	0.0139	0.0109	-0.265	0.3284	28.8016	28.7286	28.6859	28.6533	28.0696	27.9079	28.6305	28.6688	28.4734	28.4807	27.2218	27.7969	28.6462	28.7331	28.4595	28.4698	27.4868	27.4685
1.30369	0.973532	1.1135	1.20239	1.14409	1.14464	1.02115	0.896205	1.22502	1.03994	1.22451	0.891187	1.13768	0.866577	0.809723	0.3826	-0.0387	0.1551	0.2659	0.1942	0.1949	0.0302	-0.1581	0.2928	0.0565	0.2922	-0.1662	0.1861	-0.2066	-0.3045	25.1748	25.5574	25.657	25.6183	25.0138	25.1689	25.5206	25.7865	25.6045	25.7987	24.8286	25.0235	25.4641	25.4943	25.7707	25.6126	25.0352	25.328
NaN	NaN	NaN	1.22859	C	NaN	NaN	NaN	NaN	M	M	M	NaN	NaN	NaN	NaN	NaN	NaN	0.297	C	NaN	NaN	NaN	NaN	M	M	M	NaN	NaN	NaN	NaN	NaN	NaN	NaN	NaN	NaN	22.7407	23.0377	22.9873	NaN	NaN	NaN	NaN	NaN	NaN	NaN	NaN	NaN
NaN	0.860412	0.919741	NaN	1.04645	S	C	S	1.07758	F	NaN	M	1.12818	F	0.924087	NaN	-0.2169	-0.1207	NaN	0.0655	S	C	S	0.1078	F	NaN	M	0.174	F	-0.1139	NaN	NaN	23.5785	23.3616	23.4473	23.3266	NaN	NaN	23.6127	23.6782	NaN	23.4214	23.2396	NaN	NaN	23.5042	23.4275	23.5353
1.11791	1.00668	1.4282	1.0071	1.04572	1.56634	1.00626	1.06881	1.05848	1.27978	1.28085	1.18214	1.15661	0.880381	1.30279	0.1608	0.0096	0.5142	0.0102	0.0645	0.6474	0.009	0.096	0.082	0.3559	0.3571	0.2414	0.2099	-0.1838	0.3816	24.9489	25.1097	25.3257	25.3353	25.0356	25.5498	25.7716	25.7818	25.7224	25.7869	25.0914	25.7388	25.4157	25.4247	25.481	25.577	25.2752	25.3572
1.1734	0.974274	0.97942	0.884786	0.8777	1.45528	0.914528	0.953299	1.02179	1.07162	1.03677	0.919168	0.846276	0.749604	1.06762	0.2307	-0.0376	-0.03	-0.1766	-0.1882	0.5413	-0.1289	-0.069	0.0311	0.0998	0.0521	-0.1216	-0.2408	-0.4158	0.0944	25.8851	26.1158	25.9946	25.957	26.4651	26.4351	25.7488	25.5722	25.782	25.5938	25.6555	26.1968	25.649	25.5201	25.9036	25.8346	26.0713	26.1024
1.28227	1.05885	0.918467	0.867599	0.900314	0.842413	0.987122	1.0196	0.969962	1.15101	1.01164	0.963596	0.850864	1.16862	1.01494	0.3587	0.0825	-0.1227	-0.2049	-0.1515	-0.2474	-0.0187	0.028	-0.044	0.2029	0.0167	-0.0535	-0.233	0.2248	0.0214	26.1765	26.5352	26.3243	26.4068	27.559	27.4363	26.3919	26.187	26.0682	25.9167	27.4839	27.2365	26.189	26.1703	26.1217	26.1497	27.2591	27.2151
1.1657	0.962528	1.01558	1.09505	1.02676	1.06341	0.838568	0.996817	1.07512	0.755184	0.986164	1.09278	1.1256	1.05651	1.045	0.2212	-0.0551	0.0223	0.131	0.0381	0.0887	-0.254	-0.0046	0.1045	-0.4051	-0.0201	0.128	0.1707	0.0793	0.0635	27.9602	28.1814	28.3037	28.2486	27.9668	27.9891	27.9431	28.0741	28.2073	28.2454	27.7804	27.8691	28.3482	28.0942	28.0793	28.0747	27.7011	27.8056
0.870913	1.08343	S	S	0.954687	NaN	NaN	1.38732	S	NaN	M	1.41304	0.972385	NaN	F	-0.1994	0.1156	S	S	-0.0669	NaN	NaN	0.4723	S	NaN	M	0.4988	-0.0404	NaN	F	22.7177	22.5183	22.5015	22.6171	NaN	22.2284	NaN	22.0721	22.5313	22.4644	NaN	NaN	NaN	NaN	22.0325	22.5048	NaN	21.9873
0.870671	0.958666	0.965133	0.924471	0.949935	1.53188	0.892361	0.945206	0.965735	0.919933	0.953034	1.16514	1.17097	0.708873	1.12443	-0.1998	-0.0609	-0.0512	-0.1133	-0.0741	0.6153	-0.1643	-0.0813	-0.0503	-0.1204	-0.0694	0.2205	0.2277	-0.4964	0.1692	26.3559	26.1561	26.2865	26.2256	27.0361	26.9849	26.1911	26.0778	26.394	26.3199	25.4828	26.0981	26.3115	26.1472	26.1735	26.0922	25.9792	25.9289
0.873512	0.928066	1.00354	0.775877	0.774802	0.713854	0.955018	1.08681	1.0167	1.30867	1.06319	1.14687	0.817619	1.33589	0.937961	-0.1951	-0.1077	0.0051	-0.3661	-0.3681	-0.4863	-0.0664	0.1201	0.0239	0.3881	0.0884	0.1977	-0.2905	0.4178	-0.0924	26.4091	26.214	26.6422	26.5345	24.7073	24.7124	26.6608	26.2947	26.5772	26.2091	25.4517	24.9654	26.2727	26.2063	26.3795	26.4996	25.0339	25.0578
1.07609	0.920953	0.494417	0.577783	0.680516	0.803962	0.758857	0.96835	0.890508	0.997093	0.759173	1.07497	0.755446	1.00793	0.909976	0.1058	-0.1188	-1.0162	-0.7914	-0.5553	-0.3148	-0.3981	-0.0464	-0.1673	-0.0042	-0.3975	0.1043	-0.4046	0.0114	-0.1361	25.9398	26.0456	26.3031	26.1843	27.9549	26.9387	27.7321	26.9407	27.896	27.3407	28.1435	27.8287	27.7363	27.3382	27.7917	27.7453	28.1321	27.9648
0.888227	0.964999	1.03218	0.974612	0.764029	0.99385	0.843699	1.04124	1.0479	0.967008	1.11705	1.08937	0.79935	0.997231	0.945795	-0.171	-0.0514	0.0457	-0.0371	-0.3883	-0.0089	-0.2452	0.0583	0.0675	-0.0484	0.1597	0.1235	-0.3231	-0.004	-0.0804	27.5618	27.3908	27.5944	27.543	27.391	27.4367	27.7398	27.7027	27.9533	27.565	27.579	27.5701	27.7882	27.543	27.8298	27.8881	27.583	27.6505
NaN	NaN	C	NaN	NaN	NaN	NaN	NaN	S	NaN	NaN	NaN	NaN	NaN	F	NaN	NaN	C	NaN	NaN	NaN	NaN	NaN	S	NaN	NaN	NaN	NaN	NaN	F	NaN	NaN	NaN	NaN	22.5354	NaN	NaN	NaN	NaN	NaN	NaN	NaN	NaN	NaN	NaN	NaN	NaN	21.5708
0.823705	0.950461	1.28645	1.06452	1.38223	0.779165	0.76929	1.13375	0.975153	0.845572	1.17007	0.990137	1.20715	1.37888	1.10175	-0.2798	-0.0733	0.3634	0.0902	0.467	-0.36	-0.3784	0.1811	-0.0363	-0.242	0.2266	-0.0143	0.2716	0.4635	0.1398	21.4618	21.182	21.2708	21.1975	20.8238	21.1872	21.2246	21.3148	21.055	21.522	21.5787	21.2187	21.4666	21.0882	21.0693	21.2504	21.1152	21.0789
0.821766	1.06747	1.10696	1.24151	1.12623	0.925176	1.00556	1.10229	0.777492	0.875027	1.08035	0.961461	0.982344	1.01939	1.21302	-0.2832	0.0942	0.1466	0.3121	0.1715	-0.1122	0.008	0.1405	-0.3631	-0.1926	0.1115	-0.0567	-0.0257	0.0277	0.2786	26.428	26.1448	25.9067	26.0009	26.1202	26.2668	25.6864	25.9985	25.6233	25.7948	25.9177	25.8055	25.879	25.887	25.68	25.8205	25.89	25.5269
1.01677	0.928903	0.890508	0.875149	1.02933	1.05643	1.12818	0.910102	0.909093	1.15349	0.894777	0.972588	1.1	0.884295	1.02762	0.024	-0.1064	-0.1673	-0.1924	0.0417	0.0792	0.174	-0.1359	-0.1375	0.206	-0.1604	-0.0401	0.1375	-0.1774	0.0393	28.846	28.87	29.0901	28.9837	27.9638	27.7965	29.2974	29.105	29.2716	29.3133	27.8042	27.8834	29.0914	29.2654	29.3117	29.1758	27.9816	27.8441
S	0.816882	1.0576	NaN	NaN	NaN	NaN	C	C	NaN	NaN	F	NaN	F	NaN	S	-0.2918	0.0808	NaN	NaN	NaN	NaN	C	C	NaN	NaN	F	NaN	F	NaN	NaN	21.8316	21.9281	21.6363	22.8605	22.9413	NaN	NaN	NaN	NaN	NaN	NaN	NaN	NaN	21.6533	NaN	21.7733	NaN
1.32244	C	0.556904	0.528546	0.766469	0.856604	0.948093	1.09111	1.16038	1.01438	0.5655	1.13879	0.79996	1.01896	0.752206	0.4032	C	-0.8445	-0.9199	-0.3837	-0.2233	-0.0769	0.1258	0.2146	0.0206	-0.8224	0.1875	-0.322	0.0271	-0.4108	21.9876	22.3908	22.8448	NaN	23.9183	23.0738	25.6076	24.6877	25.9809	25.5972	26.2851	26.0618	25.587	25.5101	25.7934	25.9192	26.258	26.4726
1.14607	1.12678	0.918149	0.906513	0.998545	0.896205	1.05563	0.922103	0.977318	1.11196	0.954886	0.896142	0.970433	1.11419	1.02172	0.1967	0.1722	-0.1232	-0.1416	-0.0021	-0.1581	0.0781	-0.117	-0.0331	0.1531	-0.0666	-0.1582	-0.0433	0.156	0.031	30.5577	30.7544	30.5724	30.7446	30.5588	30.4356	31.6843	31.5427	31.3233	31.3212	31.3509	31.1928	31.5312	31.6093	31.4815	31.3645	31.1949	31.1618
1.12646	1.12607	1.10926	0.89695	1.02101	1.05548	1.15613	1.01136	1.05475	1.07021	0.830297	0.953761	0.962861	0.961594	0.962261	0.1718	0.1713	0.1496	-0.1569	0.03	0.0779	0.2093	0.0163	0.0769	0.0979	-0.2683	-0.0683	-0.0546	-0.0565	-0.0555	25.0669	25.2387	25.0284	25.1997	25.1363	25.2859	25.1867	25.0298	25.1355	25.1655	25.0618	25.1397	25.0888	25.2981	25.2038	25.2201	25.1183	25.1952
NaN	NaN	0.574508	NaN	NaN	C	NaN	NaN	C	NaN	NaN	NaN	NaN	1.37383	NaN	NaN	NaN	-0.7996	NaN	NaN	C	NaN	NaN	C	NaN	NaN	NaN	NaN	0.4582	NaN	NaN	NaN	NaN	NaN	23.7812	22.9816	NaN	NaN	NaN	NaN	23.0738	NaN	NaN	NaN	NaN	NaN	22.6156	NaN
1.03778	NaN	0.989314	0.532406	C	0.473816	C	C	1.3705	1.84203	M	1.1721	NaN	1.04964	0.362889	0.0535	NaN	-0.0155	-0.9094	C	-1.0776	C	C	0.4547	0.8813	M	0.2291	NaN	0.0699	-1.4624	22.7556	22.8091	NaN	NaN	25.4966	25.4811	23.5287	22.6193	22.8298	NaN	25.2018	24.1242	22.6474	NaN	22.6007	NaN	25.1319	25.5866
1.14591	1.16103	0.806027	1.08403	0.990549	0.805301	0.915289	0.880808	0.683115	0.88307	1.04587	0.934004	1.05037	0.93491	1.10213	0.1965	0.2154	-0.3111	0.1164	-0.0137	-0.3124	-0.1277	-0.1831	-0.5498	-0.1794	0.0647	-0.0985	0.0709	-0.0971	0.1403	26.5537	26.7502	26.7273	26.9427	26.4128	26.1017	26.6162	26.7326	26.7956	26.7819	26.3722	26.0598	26.7956	26.6679	26.8941	26.711	26.4693	25.9195
0.881786	0.938156	0.969357	0.674084	0.790315	0.867539	1.11582	0.90532	1.01924	1.30994	0.791357	0.983638	0.858684	0.986301	0.839499	-0.1815	-0.0921	-0.0449	-0.569	-0.3395	-0.205	0.1581	-0.1435	0.0275	0.3895	-0.3376	-0.0238	-0.2198	-0.0199	-0.2524	27.8027	27.6212	27.563	27.4709	27.7326	27.6877	27.3657	26.7967	26.898	26.5585	27.2655	27.0605	26.9762	27.1343	26.9218	26.7783	27.2854	27.3129
1.16918	0.952572	0.700618	0.736981	0.970904	0.936532	0.77733	0.972251	0.947042	1.07229	1.01663	0.997923	0.99654	0.940109	0.929676	0.2255	-0.0701	-0.5133	-0.4403	-0.0426	-0.0946	-0.3634	-0.0406	-0.0785	0.1007	0.0238	-0.003	-0.005	-0.0891	-0.1052	23.4126	23.6381	24.0934	24.0233	25.0485	24.5352	24.5588	24.1185	23.983	23.9404	24.6003	24.5057	24.4581	24.0947	23.986	23.9454	24.6894	24.6109
0.977725	1.36993	0.603782	1.05066	0.749396	1.07788	0.968148	0.664988	1.55509	0.746131	0.809723	1.08073	1.2179	1.15894	0.803294	-0.0325	0.4541	-0.7279	0.0713	-0.4162	0.1082	-0.0467	-0.5886	0.637	-0.4225	-0.3045	0.112	0.2844	0.2128	-0.316	26.1735	26.141	25.7476	26.2017	26.0177	25.2898	26.2845	26.3558	26.7814	26.3652	26.294	26.4022	26.707	26.6603	26.6694	26.0808	26.0812	26.7182
0.821652	0.931999	1.02819	1.03613	0.904567	1.09475	1.01227	1.02797	0.965602	1.01903	1.04304	1.11907	0.98473	0.814677	0.923638	-0.2834	-0.1016	0.0401	0.0512	-0.1447	0.1306	0.0176	0.0398	-0.0505	0.0272	0.0608	0.1623	-0.0222	-0.2957	-0.1146	28.5811	28.2977	28.7122	28.6106	27.6145	27.6546	28.4349	28.4861	28.7173	28.5726	26.9036	27.0342	28.4077	28.4253	28.555	28.5948	27.1993	27.1488
1.26295	1.10061	0.942915	0.661448	1.07617	0.594027	0.891125	1.16967	1.11088	0.957006	0.710349	1.22493	1.12701	1.57593	0.842705	0.3368	0.1383	-0.0848	-0.5963	0.1059	-0.7514	-0.1663	0.2261	0.1517	-0.0634	-0.4934	0.2927	0.1725	0.6562	-0.2469	24.1787	24.5155	23.9955	24.1338	24.2997	24.2149	24.0916	23.4953	24.145	24.2509	24.4242	23.6728	24.155	23.9887	23.8523	24.0784	23.768	23.9197
1.13729	0.906011	1.15061	0.890878	0.793224	0.905697	0.829895	1.19582	1.17471	0.624641	0.670542	1.13336	0.751789	0.817562	0.630339	0.1856	-0.1424	0.2024	-0.1667	-0.3342	-0.1429	-0.269	0.258	0.2323	-0.6789	-0.5766	0.1806	-0.4116	-0.2906	-0.6658	24.0776	24.2632	24.5175	24.3751	24.6608	24.8632	23.9962	23.8295	24.2353	23.9011	24.5878	24.4449	24.6751	24.4061	24.0547	24.3127	24.8784	25.1107
1.16264	1.10343	0.925882	0.991648	0.895646	0.879222	1.0629	1.11566	1.02933	1.07826	1.00598	1.09992	0.883009	1.27996	1.09331	0.2174	0.142	-0.1111	-0.0121	-0.159	-0.1857	0.088	0.1579	0.0417	0.1087	0.0086	0.1374	-0.1795	0.3561	0.1287	28.0365	28.2539	28.0446	28.1866	29.6452	29.5341	27.8822	27.8701	27.7546	27.5956	29.3206	29.1349	27.7735	27.8615	27.6172	27.7751	28.9645	29.0062
1.04717	0.894653	1.17977	0.59341	0.510294	0.92089	0.889151	1.29549	1.045	1.77953	1.18764	0.97279	0.383182	1.12826	0.994263	0.0665	-0.1606	0.2385	-0.7529	-0.9706	-0.1189	-0.1695	0.3735	0.0635	0.8315	0.2481	-0.0398	-1.3839	0.1741	-0.0083	23.3361	23.4026	23.5437	23.3831	23.3951	23.6336	23.1523	22.3994	22.5151	21.5445	23.0894	22.9705	22.3208	22.1513	22.5549	22.9284	22.9153	22.9788
0.960928	1.25562	1.79104	C	0.936402	0.92871	C	NaN	0.925882	0.838103	NaN	M	M	1.04725	1.05044	-0.0575	0.3284	0.8408	C	-0.0948	-0.1067	C	NaN	-0.1111	-0.2548	NaN	M	M	0.0666	0.071	23.4219	23.3644	23.3516	23.68	23.1346	23.9754	23.381	NaN	23.3619	23.2671	23.3998	23.2931	23.6358	NaN	NaN	NaN	23.3332	23.2221
1.43804	1.02236	0.689298	0.875938	0.850451	1.06733	0.856307	1.06496	1.12311	0.829032	0.848038	0.934846	0.746544	0.845748	0.80374	0.5241	0.0319	-0.5368	-0.1911	-0.2337	0.094	-0.2238	0.0908	0.1675	-0.2705	-0.2378	-0.0972	-0.4217	-0.2417	-0.3152	24.2653	24.7894	25.015	25.0469	25.6242	25.0874	25.0376	24.8465	25.2176	24.9839	25.2057	25.2997	25.3081	25.0843	25.3148	25.4056	25.4474	25.6149
S	1.03433	0.673383	C	1.07111	0.856544	0.904505	0.670542	1.04717	1.07646	F	0.912123	1.457	0.875027	0.715736	S	0.0487	-0.5705	C	0.0991	-0.2234	-0.1448	-0.5766	0.0665	0.1063	F	-0.1327	0.543	-0.1926	-0.4825	NaN	21.9596	22.5911	22.6398	23.4823	22.9118	22.6688	NaN	22.5697	22.6688	22.5847	22.3613	22.5625	22.4177	22.7024	22.1258	22.7773	22.8438
NaN	NaN	NaN	C	NaN	NaN	NaN	NaN	NaN	M	NaN	NaN	NaN	NaN	NaN	NaN	NaN	NaN	C	NaN	NaN	NaN	NaN	NaN	M	NaN	NaN	NaN	NaN	NaN	NaN	NaN	NaN	NaN	NaN	NaN	22.0682	NaN	NaN	NaN	NaN	NaN	NaN	NaN	NaN	NaN	NaN	NaN
1.04979	0.903565	0.692075	C	0.837116	1.26945	NaN	C	0.691979	M	NaN	M	0.767852	0.558682	1.02491	0.0701	-0.1463	-0.531	C	-0.2565	0.3442	NaN	C	-0.5312	M	NaN	M	-0.3811	-0.8399	0.0355	23.1889	23.259	22.865	22.7187	23.5447	23.0137	23.0486	NaN	22.8138	22.5573	22.4656	22.8098	NaN	NaN	NaN	22.9384	23.3055	22.7743
1.52901	1.14854	0.819661	0.899752	0.756179	1.14544	0.806418	1.04391	0.783009	0.881053	0.983025	1.00723	0.729611	0.624988	0.914275	0.6126	0.1998	-0.2869	-0.1524	-0.4032	0.1959	-0.3104	0.062	-0.3529	-0.1827	-0.0247	0.0104	-0.4548	-0.6781	-0.1293	22.0334	22.646	22.1428	22.3426	22.6044	22.3175	22.469	22.3166	22.4919	22.0887	22.2846	22.4805	22.6517	22.3413	22.4815	22.5435	22.9627	22.6098
0.959264	0.980371	1.01614	1.32253	0.998615	0.92351	1.08839	1.13233	1.0823	0.980167	1.19102	1.02961	0.908023	1.02328	0.873149	-0.06	-0.0286	0.0231	0.4033	-0.002	-0.1148	0.1222	0.1793	0.1141	-0.0289	0.2522	0.0421	-0.1392	0.0332	-0.1957	27.2106	27.1506	27.1475	27.1189	27.1118	27.1349	26.8708	27.2741	26.8962	26.8942	27.3578	27.243	26.8997	27.0219	26.8541	27.0334	27.3246	27.4387
NaN	NaN	1.33053	NaN	NaN	NaN	NaN	NaN	NaN	NaN	NaN	NaN	NaN	NaN	NaN	NaN	NaN	0.412	NaN	NaN	NaN	NaN	NaN	NaN	NaN	NaN	NaN	NaN	NaN	NaN	NaN	NaN	NaN	NaN	22.6224	23.0344	NaN	NaN	NaN	NaN	NaN	NaN	NaN	NaN	NaN	NaN	NaN	NaN
0.99	1.2544	0.924471	S	1.12202	0.622998	S	NaN	S	NaN	1.00905	M	M	M	0.79493	-0.0145	0.327	-0.1133	S	0.1661	-0.6827	S	NaN	S	NaN	0.013	M	M	M	-0.3311	23.5362	23.5217	22.7555	23.0825	25.7996	25.6863	NaN	23.6358	22.9565	23.1226	23.7627	23.08	NaN	23.6228	NaN	NaN	NaN	23.4111
1.00194	0.921975	1.06614	0.834683	1.33302	0.887981	1.02229	0.985959	1.07512	0.977725	0.798298	0.693996	0.938286	0.989519	0.817279	0.0028	-0.1172	0.0924	-0.2607	0.4147	-0.1714	0.0318	-0.0204	0.1045	-0.0325	-0.325	-0.527	-0.0919	-0.0152	-0.2911	26.4489	26.4517	26.6308	26.5136	27.586	27.6784	25.8352	25.5745	25.6251	26.0398	26.9478	26.7764	25.8677	25.8995	26.1521	26.1317	26.963	27.0675
1.13226	1.17072	1.04565	0.970365	1.04493	0.961394	0.994194	1.08809	1.00912	1.03843	1.01354	0.930643	0.893723	0.968215	0.922423	0.1792	0.2274	0.0644	-0.0434	0.0634	-0.0568	-0.0084	0.1218	0.0131	0.0544	0.0194	-0.1037	-0.1621	-0.0466	-0.1165	24.784	24.9632	24.8046	25.032	24.7755	24.8399	25.0397	24.9963	24.9597	25.0231	25.0333	24.9765	24.9853	24.9769	25.0634	25.1852	25.0799	25.093
0.997992	0.961794	1.10428	1.04037	0.761069	0.917449	0.869646	1.00292	1.06179	0.893166	1.06851	1.10282	0.836884	1.20916	1.04478	-0.0029	-0.0562	0.1431	0.0571	-0.3939	-0.1243	-0.2015	0.0042	0.0865	-0.163	0.0956	0.1412	-0.2569	0.274	0.0632	26.0973	26.0944	26.0511	25.9949	25.7341	25.8772	25.7842	25.8413	25.896	25.5021	25.6804	25.5561	25.9472	25.7457	25.7548	25.759	25.4064	25.4929
1.10351	0.800293	0.770518	0.481264	0.836188	C	C	1.14496	NaN	1.43256	M	1.03455	0.75555	M	NaN	0.1421	-0.3214	-0.3761	-1.0551	-0.2581	C	C	0.1953	NaN	0.5186	M	0.049	-0.4044	M	NaN	22.5912	22.7333	22.7597	22.4383	22.7334	22.3573	22.7122	21.6571	21.8451	21.587	21.9116	NaN	22.1936	NaN	21.7961	21.9914	NaN	NaN
S	1.54317	0.886812	0.529095	0.689585	0.639138	1.00292	0.569868	0.846921	1.58184	0.834509	0.772336	0.934586	1.13895	0.859518	S	0.6259	-0.1733	-0.9184	-0.5362	-0.6458	0.0042	-0.8113	-0.2397	0.6616	-0.261	-0.3727	-0.0976	0.1877	-0.2184	NaN	24.2245	23.3645	23.9904	24.4884	24.3151	23.6014	22.683	23.2654	22.7292	23.7362	23.0904	22.9398	22.944	23.6381	22.8268	23.5485	23.3088
0.715141	0.788018	0.692123	0.676096	0.658977	1.56982	1.039	1.1292	0.88675	1.35886	0.884234	1.50587	0.878796	0.545745	0.966137	-0.4837	-0.3437	-0.5309	-0.5647	-0.6017	0.6506	0.0552	0.1753	-0.1734	0.4424	-0.1775	0.5906	-0.1864	-0.8737	-0.0497	26.4798	25.9961	26.4199	26.0762	26.834	26.3031	27.341	26.7763	27.2154	26.6137	25.7629	26.4135	26.8986	26.9538	26.6248	26.8001	26.6366	26.4632
0.947239	NaN	1.09316	NaN	NaN	NaN	NaN	NaN	C	NaN	NaN	NaN	NaN	F	NaN	-0.0782	NaN	0.1285	NaN	NaN	NaN	NaN	NaN	C	NaN	NaN	NaN	NaN	F	NaN	23.7048	23.6266	NaN	NaN	23.4629	23.5914	NaN	NaN	NaN	NaN	NaN	NaN	NaN	NaN	NaN	NaN	23.1102	NaN
1.00173	0.999723	0.943373	0.856426	0.852339	0.898381	0.857435	0.95621	0.819775	1.07073	1.06947	1.12865	1.00605	0.920251	1.00849	0.0025	-0.0004	-0.0841	-0.2236	-0.2305	-0.1546	-0.2219	-0.0646	-0.2867	0.0986	0.0969	0.1746	0.0087	-0.1199	0.0122	28.0489	28.0514	28.4626	28.4622	27.756	27.6719	29.0441	28.8205	29.2149	28.9844	27.9713	27.8167	28.9455	28.7236	29.0403	28.9757	28.0912	27.8045
1.00772	1.07304	0.864837	0.878187	0.960595	0.939914	0.966539	1.03433	0.965535	1.06992	0.972116	1.03333	0.959663	0.9437	0.918658	0.0111	0.1017	-0.2095	-0.1874	-0.058	-0.0894	-0.0491	0.0487	-0.0506	0.0975	-0.0408	0.0473	-0.0594	-0.0836	-0.1224	29.9047	29.9158	29.8076	29.9093	29.7434	29.5339	30.0553	29.8679	29.9331	29.8751	29.7346	29.6452	29.9578	29.9087	29.8858	29.9345	29.8182	29.7676
1.10435	1.00835	0.959863	0.93103	0.933162	1.02833	1.01656	0.965669	1.06297	0.999446	0.915353	1.01094	0.976912	1.06186	1.02726	0.1432	0.012	-0.0591	-0.1031	-0.0998	0.0403	0.0237	-0.0504	0.0881	-0.0008	-0.1276	0.0157	-0.0337	0.0866	0.0388	28.6379	28.7811	28.6832	28.6952	28.3855	28.3264	28.8983	28.7952	28.9661	28.8663	28.6868	28.7271	28.8991	28.9228	28.9504	28.9	28.6002	28.6883
1.48638	0.985208	0.646624	0.898444	2.10439	1.30903	0.950989	0.778517	1.08298	1.46713	1.38607	0.38724	1.04674	1.02087	1.23396	0.5718	-0.0215	-0.629	-0.1545	1.0734	0.3885	-0.0725	-0.3612	0.115	0.553	0.471	-1.3687	0.0659	0.0298	0.3033	27.0385	27.6103	27.6503	27.6288	27.5199	26.8909	28.1375	27.983	26.642	27.7154	26.1874	26.5759	27.5845	27.512	28.0107	27.6495	26.1576	26.2726
0.997577	1.0416	0.871154	0.841479	0.945402	1.10282	0.952176	1.11142	1.03412	1.0629	0.939327	1.05665	0.898817	0.897199	0.956807	-0.0035	0.0588	-0.199	-0.249	-0.081	0.1412	-0.0707	0.1524	0.0484	0.088	-0.0903	0.0795	-0.1539	-0.1565	-0.0637	26.0781	26.0746	26.3272	26.386	26.6554	26.4564	26.6089	26.3599	26.6274	26.5464	26.3157	26.4569	26.5209	26.4502	26.5479	26.7003	26.4722	26.5206
1.24643	1.01333	1.07535	1.08463	1.05059	1.17642	0.836478	0.948487	0.884111	0.720016	0.933615	0.960861	1.0643	0.785836	1.04565	0.3178	0.0191	0.1048	0.1172	0.0712	0.2344	-0.2576	-0.0763	-0.1777	-0.4739	-0.0991	-0.0576	0.0899	-0.3477	0.0644	30.2771	30.5949	30.4648	30.4839	30.8128	30.9176	30.027	30.1442	30.2206	30.2918	30.4885	30.7229	30.5009	30.2433	30.2782	30.2019	30.8362	30.6585
S	1.00982	0.620542	0.854469	1.28895	0.76313	1.26637	1.04023	1.1354	1.19102	0.803628	0.763341	0.945861	1.45236	0.976167	S	0.0141	-0.6884	-0.2269	0.3662	-0.39	0.3407	0.0569	0.1832	0.2522	-0.3154	-0.3896	-0.0803	0.5384	-0.0348	NaN	23.2661	23.2802	23.2943	24.1352	23.4468	23.4251	23.1982	22.9865	23.3527	24.0319	23.6419	23.1729	23.5136	23.3761	23.433	23.4935	23.6767
1.22519	0.834509	0.883131	0.572362	1.06334	1.17617	0.871335	1.01487	1.06201	1.42711	0.937441	0.955614	1.00125	1.03857	1.15021	0.293	-0.261	-0.1793	-0.805	0.0886	0.2341	-0.1987	0.0213	0.0868	0.5131	-0.0932	-0.0655	0.0018	0.0546	0.2019	25.0698	25.3628	25.7524	25.4914	26.2982	26.1189	26.043	25.238	25.3803	25.4689	25.485	25.7191	25.5299	25.3312	25.4458	25.4671	25.4304	25.5172
1.16167	1.00696	0.786817	1.47192	S	S	0.806027	C	1.01833	0.915988	1.67272	F	M	F	0.813661	0.2162	0.01	-0.3459	0.5577	S	S	-0.3111	C	0.0262	-0.1266	0.7422	F	M	F	-0.2975	23.7103	23.9265	23.6927	23.7027	24.1179	23.772	22.1722	22.7299	NaN	22.8911	NaN	23.4072	22.2988	21.9877	22.7937	NaN	23.6785	23.7047
C	0.901313	NaN	S	C	NaN	NaN	NaN	NaN	NaN	M	M	NaN	NaN	NaN	C	-0.1499	NaN	S	C	NaN	NaN	NaN	NaN	NaN	M	M	NaN	NaN	NaN	21.5789	NaN	21.4909	21.341	NaN	NaN	NaN	20.9691	21.1049	NaN	NaN	NaN	NaN	NaN	NaN	NaN	NaN	NaN
1.11667	1.14599	0.907268	0.95112	0.775716	1.03476	1.15077	0.917703	0.936207	1.11149	0.918658	1.10198	0.931482	0.950461	1.05052	0.1592	0.1966	-0.1404	-0.0723	-0.3664	0.0493	0.2026	-0.1239	-0.0951	0.1525	-0.1224	0.1401	-0.1024	-0.0733	0.0711	25.0887	25.2479	25.3151	25.5117	24.8433	24.7029	25.0918	25.0195	25.0413	24.6749	24.746	24.7953	24.9393	25.1419	24.9012	24.7773	24.8193	24.7242
1.11265	0.826622	1.05161	1.27244	0.932322	1.0549	0.678396	1.09157	0.988149	0.611151	1.14631	1.28752	1.09969	1.05358	1.12475	0.154	-0.2747	0.0726	0.3476	-0.1011	0.0771	-0.5598	0.1264	-0.0172	-0.7104	0.197	0.3646	0.1371	0.0753	0.1696	25.6514	25.8054	25.5198	25.2451	25.4346	25.5072	25.5095	25.8571	25.681	25.5799	26.1651	26.2422	26.2199	25.6601	25.3164	25.4428	26.0898	26.0726
1.40669	0.870551	0.979217	0.751477	1.08125	0.841071	0.775017	1.04341	0.866217	1.00849	0.97786	1.07975	1.11891	0.92006	0.893352	0.4923	-0.2	-0.0303	-0.4122	0.1127	-0.2497	-0.3677	0.0613	-0.2072	0.0122	-0.0323	0.1107	0.1621	-0.1202	-0.1627	27.7126	28.2049	28.6896	28.4896	28.7207	28.6904	28.1896	27.7774	28.2214	28.3341	28.164	27.9143	28.1774	27.8097	28.1107	28.172	28.2842	28.077
1.21268	1.0503	0.947567	1.13619	0.974882	1.08553	0.884418	1.19466	1.06888	0.860472	1.10542	1.0899	0.889397	0.93517	0.949737	0.2782	0.0708	-0.0777	0.1842	-0.0367	0.1184	-0.1772	0.2566	0.0961	-0.2168	0.1446	0.1242	-0.1691	-0.0967	-0.0744	23.9151	24.1933	24.2098	24.2806	25.0467	24.969	24.0287	24.2129	24.2449	24.2082	24.9858	25.1042	24.2455	24.0683	24.1207	24.3773	25.0825	25.1786
0.774587	S	0.802515	S	C	C	S	1.03534	1.06437	NaN	1.41608	1.23885	F	1.00486	F	-0.3685	S	-0.3174	S	C	C	S	0.0501	0.09	NaN	0.5019	0.309	F	0.007	F	20.9643	20.5958	NaN	20.3733	21.1405	20.8231	NaN	20.6582	20.9642	NaN	20.972	NaN	NaN	20.1563	20.6552	20.7053	20.965	21.055
0.93187	0.994815	0.803572	0.629466	0.75555	0.934522	0.604159	1.10988	0.752832	1.32712	1.38271	1.34686	0.916877	0.816316	1.01333	-0.1018	-0.0075	-0.3155	-0.6678	-0.4044	-0.0977	-0.727	0.1504	-0.4096	0.4083	0.4675	0.4296	-0.1252	-0.2928	0.0191	22.5222	22.4204	22.9802	22.9727	23.7505	23.435	23.4135	22.7457	22.9697	22.5653	23.3605	23.2628	23.0052	22.2782	22.5401	22.6905	23.6533	23.2437
0.936272	0.870913	0.444237	0.472406	0.582125	0.824791	0.720715	1.14124	0.89199	1.46469	0.960062	1.70456	0.869465	1.30649	1.20807	-0.095	-0.1994	-1.1706	-1.0819	-0.7806	-0.2779	-0.4725	0.1906	-0.1649	0.5506	-0.0588	0.7694	-0.2018	0.3857	0.2727	24.6755	24.5805	24.633	24.4336	26.8553	25.6847	25.6424	24.5605	25.3107	24.5301	25.704	25.4261	25.0918	24.6193	24.5413	24.7319	25.3183	25.1534
0.937961	0.99516	0.455051	0.399758	0.613102	0.842355	0.565775	1.29361	0.990755	1.38645	0.979624	1.64023	0.777384	1.20581	1.0252	-0.0924	-0.007	-1.1359	-1.3228	-0.7058	-0.2475	-0.8217	0.3714	-0.0134	0.4714	-0.0297	0.7139	-0.3633	0.27	0.0359	24.9432	24.8508	24.803	24.796	26.5402	25.4043	26.0399	24.7171	25.55	24.8442	25.7188	25.4713	25.5685	24.7468	24.8361	25.2075	25.4488	25.4354
S	0.664665	0.684727	0.761069	1.42632	0.731992	0.833007	1.20247	1.12873	1.01593	0.928195	0.882275	1.04652	1.2698	0.823477	S	-0.5893	-0.5464	-0.3939	0.5123	-0.4501	-0.2636	0.266	0.1747	0.0228	-0.1075	-0.1807	0.0656	0.3446	-0.2802	NaN	21.739	22.6166	22.0273	24.1301	23.5837	22.7519	22.358	22.2681	22.7804	23.3141	22.864	22.7291	22.4655	22.4488	22.7148	22.9695	23.1442
0.9652	1.00201	0.988491	0.88675	0.899316	0.709611	1.33237	0.841596	1.22315	1.11985	0.745304	0.890261	0.951318	1.31923	0.765354	-0.0511	0.0029	-0.0167	-0.1734	-0.1531	-0.4949	0.414	-0.2488	0.2906	0.1633	-0.4241	-0.1677	-0.072	0.3997	-0.3858	25.0974	25.0463	25.1416	25.1445	23.8579	23.8412	25.2305	25.0571	25.065	24.9119	24.1308	23.6359	25.0672	25.4812	25.2327	24.9839	23.7311	24.0217
2.13954	1.21959	1.53847	1.69173	1.04746	2.13539	1.2485	1.70067	1.30523	0.873089	1.18304	1.53177	0.943438	0.684679	1.12016	1.0973	0.2864	0.6215	0.7585	0.0669	1.0945	0.3202	0.7661	0.3843	-0.1958	0.2425	0.6152	-0.084	-0.5465	0.1637	23.5241	24.6214	24.1422	24.4286	23.9089	24.5304	25.2047	25.9632	25.7474	25.8143	24.8839	25.9784	25.4005	25.7207	25.1322	25.8983	25.4304	25.8147
1.24842	1.08628	1.0946	0.865797	0.881358	0.995367	0.869586	0.936986	0.879832	1.05738	1.05278	1.0717	1.00807	0.94514	1.06925	0.3201	0.1194	0.1304	-0.2079	-0.1822	-0.0067	-0.2016	-0.0939	-0.1847	0.0805	0.0742	0.0999	0.0116	-0.0814	0.0966	31.1862	31.5063	31.3126	31.432	33.2306	33.361	31.8664	31.6585	31.728	31.5458	32.9953	32.9886	31.7859	31.5843	31.6281	31.5342	33.0767	32.892
1.11034	1.07893	0.787526	0.659525	0.751529	1.01277	0.82731	1.14663	1.18674	1.18534	0.944944	1.25353	0.821595	1.26068	1.07587	0.151	0.1096	-0.3446	-0.6005	-0.4121	0.0183	-0.2735	0.1974	0.247	0.2453	-0.0817	0.326	-0.2835	0.3342	0.1055	26.0762	26.2272	25.9864	26.096	28.009	27.6644	27.166	26.5655	26.5239	26.1118	28.9485	28.9668	26.9207	26.6472	26.1979	26.3953	28.6143	28.8613
0.667574	0.919614	0.845162	0.815694	0.962594	1.78213	1.32345	0.9973	1.47631	1.44453	0.890323	1.05511	1.0184	0.649589	0.784149	-0.583	-0.1209	-0.2427	-0.2939	-0.055	0.8336	0.4043	-0.0039	0.562	0.5306	-0.1676	0.0774	0.0263	-0.6224	-0.3508	25.9581	25.3751	25.2711	25.1502	25.4813	25.2386	25.905	25.6111	25.331	25.276	24.7185	25.5521	25.3744	25.7787	25.2536	25.2497	25.3409	25.9029
1.19458	0.943962	1.04268	0.968014	0.857971	1.12233	1.02257	1.00312	1.19069	0.941022	0.890816	1.06437	0.910354	0.803461	0.757333	0.2565	-0.0832	0.0603	-0.0469	-0.221	0.1665	0.0322	0.0045	0.2518	-0.0877	-0.1668	0.09	-0.1355	-0.3157	-0.401	25.5787	25.8352	25.7697	25.6865	25.858	25.9183	25.6168	25.5699	25.8018	25.5808	25.5908	25.7573	25.7045	25.7367	25.7118	25.7163	25.9065	26.1583
1.05329	0.873573	0.747995	0.906325	0.808993	1.82235	0.85607	0.869164	1.03684	0.982752	1.04044	1.06304	0.989451	0.685534	1.20489	0.0749	-0.195	-0.4189	-0.1419	-0.3058	0.8658	-0.2242	-0.2023	0.0522	-0.0251	0.0572	0.0882	-0.0153	-0.5447	0.2689	26.1729	26.2478	27.2243	27.0293	26.8218	26.4029	27.7373	27.5954	28.4412	28.1354	26.7008	27.5666	27.7624	27.5382	28.353	28.1507	27.2455	27.2977
NaN	NaN	S	NaN	1.20756	S	0.888227	0.659983	0.986028	F	F	0.803851	1.4708	F	0.56175	NaN	NaN	S	NaN	0.2721	S	-0.171	-0.5995	-0.0203	F	F	-0.315	0.5566	F	-0.832	NaN	NaN	NaN	NaN	NaN	22.7096	NaN	NaN	23.3062	23.5783	NaN	23.9016	23.3489	23.1779	23.6212	23.0217	24.7539	24.7336
1.25649	0.894157	0.950198	0.822051	0.955217	1.06467	1.06755	1.35004	1.06363	1.52795	1.17658	1.27837	0.904505	1.01988	1.02087	0.3294	-0.1614	-0.0737	-0.2827	-0.0661	0.0904	0.0943	0.433	0.089	0.6116	0.2346	0.3543	-0.1448	0.0284	0.0298	27.5189	27.8483	28.054	27.8926	28.6881	28.6144	27.7619	27.4792	27.7914	27.7253	27.6842	27.7746	27.1503	27.2446	27.4371	27.8701	27.6558	27.7448
1.22527	0.994401	0.801625	0.66688	0.976573	0.995988	0.949671	0.974072	1.37107	1.36983	0.961927	0.965735	0.968215	1.1162	0.810846	0.2931	-0.0081	-0.319	-0.5845	-0.0342	-0.0058	-0.0745	-0.0379	0.4553	0.454	-0.056	-0.0503	-0.0466	0.1586	-0.3025	26.3022	26.5953	26.8588	26.8507	27.4649	27.1459	27.796	27.2115	27.5755	27.5413	28.149	28.1432	27.342	27.2675	27.6258	27.5879	27.9904	28.4457
NaN	NaN	NaN	NaN	NaN	NaN	NaN	NaN	S	NaN	NaN	NaN	NaN	NaN	F	NaN	NaN	NaN	NaN	NaN	NaN	NaN	NaN	S	NaN	NaN	NaN	NaN	NaN	F	NaN	NaN	NaN	NaN	NaN	NaN	NaN	NaN	NaN	NaN	NaN	NaN	NaN	NaN	NaN	NaN	NaN	19.7222
1.04319	1.1065	0.942458	0.998199	0.810902	1.10726	0.974612	0.919423	1.02562	1.01769	1.04232	1.13832	1.00396	0.99654	1.07587	0.061	0.146	-0.0855	-0.0026	-0.3024	0.147	-0.0371	-0.1212	0.0365	0.0253	0.0598	0.1869	0.0057	-0.005	0.1055	26.6214	26.6824	26.535	26.681	27.36	27.2745	26.8277	26.8251	26.8164	26.514	27.6066	27.7536	26.8024	26.7653	26.6295	26.5083	27.6116	27.6481
1.15805	1.02925	0.972857	0.900751	0.98214	0.899067	1.02052	1.0148	0.972588	1.22493	1.08117	0.984866	0.953166	1.0034	0.927552	0.2117	0.0416	-0.0397	-0.1508	-0.026	-0.1535	0.0293	0.0212	-0.0401	0.2927	0.1126	-0.022	-0.0692	0.0049	-0.1085	30.7726	30.9843	31.0339	31.0755	30.8736	30.8339	31.7485	31.5977	31.4584	31.4324	31.4431	31.2896	31.4558	31.4851	31.4804	31.5016	31.4382	31.3981
C	NaN	1.98756	C	NaN	3.1238	C	C	1.11667	0.471098	NaN	F	NaN	0.5373	1.50306	C	NaN	0.991	C	NaN	1.6433	C	C	0.1592	-1.0859	NaN	F	NaN	-0.8962	0.5879	21.7885	NaN	NaN	NaN	28.0355	29.0265	20.9822	NaN	NaN	NaN	27.3547	28.998	22.0681	NaN	20.4702	NaN	28.2509	28.4101
NaN	0.883621	1.44493	S	1.9062	S	1.13359	0.862084	1.48555	F	1.07073	0.58003	1.28254	F	0.583458	NaN	-0.1785	0.531	S	0.9307	S	0.1809	-0.2141	0.571	F	0.0986	-0.7858	0.359	F	-0.7773	NaN	NaN	22.1596	21.9811	22.6562	23.1872	NaN	21.8055	20.9748	21.9055	NaN	21.6891	21.526	21.7069	21.7606	21.5465	21.8954	22.4664
0.607224	1.01438	1.33746	0.689633	0.657061	C	1.35088	0.94737	1.13556	1.35613	0.692315	1.00007	0.693612	1.05059	F	-0.7197	0.0206	0.4195	-0.5361	-0.6059	C	0.4339	-0.078	0.1834	0.4395	-0.5305	0.0001	-0.5278	0.0712	F	25.9995	25.2798	25.6593	25.6799	23.0433	23.4628	26.1694	25.6333	26.2598	25.6539	22.7884	NaN	25.7299	26.1638	26.2597	26.1817	22.7172	22.9006
0.950923	0.924791	S	0.969424	0.669567	S	1.16264	1.08358	NaN	1.13571	0.946976	1.70385	1.05285	NaN	M	-0.0726	-0.1128	S	-0.0448	-0.5787	S	0.2174	0.1158	NaN	0.1836	-0.0786	0.7688	0.0743	NaN	M	24.635	24.5624	25.1096	24.9968	NaN	23.4196	24.7515	24.7067	25.8612	25.2825	NaN	23.7487	24.5679	24.7853	25.0924	25.2082	NaN	NaN
0.9214	1.20983	C	0.572164	1.02463	S	0.994677	0.709562	NaN	1.77055	1.01847	0.75325	1.08771	NaN	M	-0.1181	0.2748	C	-0.8055	0.0351	S	-0.0077	-0.495	NaN	0.8242	0.0264	-0.4088	0.1213	NaN	M	26.7001	26.582	26.7996	27.0744	23.3439	NaN	27.4268	26.6213	26.8792	26.9143	NaN	23.7636	26.6026	26.5949	27.288	26.793	NaN	NaN
NaN	NaN	S	NaN	NaN	S	NaN	NaN	S	NaN	NaN	NaN	NaN	NaN	0.527484	NaN	NaN	S	NaN	NaN	S	NaN	NaN	S	NaN	NaN	NaN	NaN	NaN	-0.9228	NaN	NaN	NaN	NaN	NaN	20.4676	NaN	NaN	NaN	NaN	NaN	20.5861	NaN	NaN	NaN	NaN	NaN	21.5089
1.02534	0.994194	0.873391	0.792235	0.895397	0.892794	0.8204	1.0127	0.921464	1.07646	1.03951	0.899752	0.795536	1.02108	0.989314	0.0361	-0.0084	-0.1953	-0.336	-0.1594	-0.1636	-0.2856	0.0182	-0.118	0.1063	0.0559	-0.1524	-0.33	0.0301	-0.0155	24.5565	24.5926	24.7669	24.7585	24.8044	24.6091	25.4563	25.1203	25.0732	24.9138	25.2196	25.056	25.35	25.0644	25.2256	25.2438	25.1895	25.0715
1.14021	1.01241	1.28628	1.28994	0.845162	0.899503	1.2705	1.25501	0.871577	1.0538	1.06992	1.0339	0.696261	1.11466	1.15037	0.1893	0.0178	0.3632	0.3673	-0.2427	-0.1528	0.3454	0.3277	-0.1983	0.0756	0.0975	0.0481	-0.5223	0.1566	0.2021	24.1136	24.3029	23.9771	23.9949	24.7509	25.1141	24.0897	24.457	24.1829	23.9402	25.1236	24.9708	24.0141	24.3595	24.1348	24.4625	24.967	24.7687
NaN	NaN	S	NaN	NaN	NaN	NaN	NaN	NaN	NaN	NaN	NaN	NaN	NaN	NaN	NaN	NaN	S	NaN	NaN	NaN	NaN	NaN	NaN	NaN	NaN	NaN	NaN	NaN	NaN	NaN	NaN	NaN	NaN	NaN	24.73	NaN	NaN	NaN	NaN	NaN	NaN	NaN	NaN	NaN	NaN	NaN	NaN
C	S	0.978809	NaN	0.71168	C	1.19218	1.09346	0.645639	F	F	1.67586	1.09073	0.620112	F	C	S	-0.0309	NaN	-0.4907	C	0.2536	0.1289	-0.6312	F	F	0.7449	0.1253	-0.6894	F	22.859	NaN	NaN	23.1821	22.8226	22.7917	NaN	NaN	24.1796	23.6889	22.8874	NaN	23.259	23.5126	23.4347	23.5636	23.5768	22.9456
1.61317	0.913831	0.985618	1.01924	0.792509	0.898319	0.818129	1.15597	1.03814	0.728348	0.907393	1.12904	0.774051	1.17699	1.01847	0.6899	-0.13	-0.0209	0.0275	-0.3355	-0.1547	-0.2896	0.2091	0.054	-0.4573	-0.1402	0.1751	-0.3695	0.2351	0.0264	24.8457	25.5356	25.4468	25.3168	26.0461	26.0252	26.0882	26.1157	26.6037	26.2682	26.9703	26.8156	26.5455	26.2559	26.4286	26.6377	26.7352	26.7892
0.567464	1.29666	1.0184	1.49786	0.670961	1.13832	0.592834	0.840547	1.23568	0.352819	0.891434	1.21605	0.970702	1.28494	1.1837	-0.8174	0.3748	0.0263	0.5829	-0.5757	0.1869	-0.7543	-0.2506	0.3053	-1.503	-0.1658	0.2822	-0.0429	0.3617	0.2433	24.9537	24.1363	23.9652	24.34	24.1319	24.1582	23.9119	24.4948	25.1796	24.6039	24.983	25.1699	25.4149	24.6606	24.8974	24.6468	24.6213	24.9266
0.871879	0.992886	1.10313	1.04131	0.821823	0.839266	0.94063	1.05066	0.94187	0.89094	0.986301	1.09134	0.85364	1.06777	0.95145	-0.1978	-0.0103	0.1416	0.0584	-0.2831	-0.2528	-0.0883	0.0713	-0.0864	-0.1666	-0.0199	0.1261	-0.2283	0.0946	-0.0718	26.6391	26.4413	26.7152	26.7049	26.554	26.6956	26.7801	26.8385	27.0597	26.7766	26.9642	26.7114	26.9467	26.8584	26.9336	27.0049	26.8696	26.7832
0.947436	0.764188	1.03764	0.790644	0.944092	0.866998	0.899067	1.10673	0.555978	1.13288	0.996264	1.07386	0.916051	0.689107	1.0746	-0.0779	-0.388	0.0533	-0.3389	-0.083	-0.2059	-0.1535	0.1463	-0.8469	0.18	-0.0054	0.1028	-0.1265	-0.5372	0.1038	24.0067	23.9288	23.9382	23.5502	23.2403	23.2936	24.7633	24.4244	24.5835	24.5005	24.8153	24.6094	24.5833	24.4298	24.4807	24.627	25.3525	24.5056
1.20597	1.11396	0.934068	1.42011	0.873089	1.1837	0.736879	0.891249	1.11868	0.533145	1.02747	0.958666	0.939132	0.968215	1.02449	0.2702	0.1557	-0.0984	0.506	-0.1958	0.2433	-0.4405	-0.1661	0.1618	-0.9074	0.0391	-0.0609	-0.0906	-0.0466	0.0349	24.5074	24.7776	25.1283	25.284	25.4059	25.3075	24.9331	25.4391	25.2544	25.0586	25.2482	25.4915	25.8405	25.4	25.3153	25.1492	25.2948	25.4566
1.00626	0.98473	1.02243	1.19416	1.02562	0.966539	0.828687	0.980031	1.01115	0.691979	0.997162	0.90903	0.951318	1.02975	0.98432	0.009	-0.0222	0.032	0.256	0.0365	-0.0491	-0.2711	-0.0291	0.016	-0.5312	-0.0041	-0.1376	-0.072	0.0423	-0.0228	28.4739	28.4829	29.3261	29.3039	29.1102	29.1422	29.1992	29.4552	29.7623	29.7988	30.4111	30.362	29.7304	29.4593	29.8999	29.8708	30.3688	30.3848
1.07631	0.849096	1.00723	0.958865	0.994608	0.936597	0.778355	1.06903	1.0814	0.656788	0.809106	1.03111	0.959331	0.94829	0.821311	0.1061	-0.236	0.0104	-0.0606	-0.0078	-0.0945	-0.3615	0.0963	0.1129	-0.6065	-0.3056	0.0442	-0.0599	-0.0766	-0.284	26.7619	26.868	27.336	27.1	27.2281	27.2385	27.1391	27.0785	27.5577	27.5499	28.1315	28.037	27.7456	27.3841	27.5135	27.6098	28.2081	28.321
0.826278	1.01755	0.874421	0.797414	0.867418	0.890755	0.977996	0.988834	0.850215	1.15421	0.941087	1.14116	1.00104	0.917449	0.961194	-0.2753	0.0251	-0.1936	-0.3266	-0.2052	-0.1669	-0.0321	-0.0162	-0.2341	0.2069	-0.0876	0.1905	0.0015	-0.1243	-0.0571	27.7532	27.4779	27.7677	27.7928	28.23	28.0364	28.4228	28.0962	28.4415	28.2363	28.9695	28.8026	28.2159	28.1838	28.251	28.2348	29.0938	28.8597
0.789768	0.904756	0.831161	0.766788	1.05614	0.932322	0.883009	1.32777	1.1846	1.08335	0.940761	1.10099	0.875755	1.11566	0.878065	-0.3405	-0.1444	-0.2668	-0.3831	0.0788	-0.1011	-0.1795	0.409	0.2444	0.1155	-0.0881	0.1388	-0.1914	0.1579	-0.1876	28.2889	27.9484	28.1039	27.9595	28.2721	28.0053	29.2315	28.8484	29.002	29.0808	29.1749	29.0738	29.116	28.9365	28.8632	29.2722	29.017	29.2614
1.20899	0.81609	1.12959	0.853699	0.918531	1.06378	0.737032	0.893352	0.879527	0.876302	1.01501	0.930837	0.957072	0.912313	1.10343	0.2738	-0.2932	0.1758	-0.2282	-0.1226	0.0892	-0.4402	-0.1627	-0.1852	-0.1905	0.0215	-0.1034	-0.0633	-0.1324	0.142	24.0383	24.3121	24.6538	24.3606	26.0476	26.2234	24.6199	24.3917	25.0868	24.9642	27.2241	27.3133	24.8104	24.3702	25.1902	25.0275	27.3565	27.1713
0.992336	0.952242	1.00905	0.849037	0.924087	0.704856	0.912186	0.967545	1.03677	0.993781	0.924984	1.02285	0.976912	1.18296	0.804241	-0.0111	-0.0706	0.013	-0.2361	-0.1139	-0.5046	-0.1326	-0.0476	0.0521	-0.009	-0.1125	0.0326	-0.0337	0.2424	-0.3143	28.4793	28.4682	29.1537	29.0831	28.0206	28.0336	29.5509	29.3148	29.7808	29.6669	29.1045	28.5999	29.5599	29.4273	29.7482	29.7006	28.8621	28.9142
1.19831	0.853344	1.03649	0.979352	1.06947	0.858863	1.21083	1.09338	1.10665	1.14361	0.924984	0.828745	0.810621	1.27845	0.992198	0.261	-0.2288	0.0517	-0.0301	0.0969	-0.2195	0.276	0.1288	0.1462	0.1936	-0.1125	-0.271	-0.3029	0.3544	-0.0113	23.8511	24.1121	24.4342	24.2054	24.6074	24.6591	24.4967	24.4666	24.3943	24.4912	25.2878	25.0683	24.3031	24.5791	24.6653	24.7941	24.9334	25.0796
1.27341	1.04377	1.06282	0.987396	0.955349	0.903127	0.928259	0.851454	0.961261	0.888473	0.945075	0.961394	1.0787	1.01459	0.953232	0.3487	0.0618	0.0879	-0.0183	-0.0659	-0.147	-0.1074	-0.232	-0.057	-0.1706	-0.0815	-0.0568	0.1093	0.0209	-0.0691	33.5108	33.8595	33.6954	33.7572	33.8515	33.9394	34.1409	34.1226	34.223	34.1571	34.6543	34.5073	34.3115	34.2041	34.2798	34.0478	34.6334	34.5764
1.21959	1.10397	1.00424	1.00146	1.20731	0.797082	0.934586	1.01178	0.958865	0.798077	0.85518	0.776577	0.926652	1.12342	0.933874	0.2864	0.1427	0.0061	0.0021	0.2718	-0.3272	-0.0976	0.0169	-0.0606	-0.3254	-0.2257	-0.3648	-0.1099	0.1679	-0.0987	25.1241	25.4105	25.399	25.5417	25.6474	25.6535	24.7542	24.7563	24.6731	24.9449	25.5364	25.2092	25.0796	24.982	25.0379	25.0548	25.3685	25.3079
0.88835	1.12936	0.877092	0.752154	0.904881	0.92287	1.07267	0.90175	0.904756	1.25405	0.879344	0.948027	0.951318	0.974815	0.994332	-0.1708	0.1755	-0.1892	-0.4109	-0.1442	-0.1158	0.1012	-0.1492	-0.1444	0.3266	-0.1855	-0.077	-0.072	-0.0368	-0.0082	26.8355	26.6647	26.4064	26.5819	26.6119	26.4227	26.5769	26.166	26.2908	26.1466	25.9413	25.8255	26.2503	26.3515	26.3678	26.2186	25.9781	25.8337
NaN	NaN	NaN	NaN	C	NaN	NaN	NaN	NaN	NaN	NaN	M	NaN	NaN	NaN	NaN	NaN	NaN	NaN	C	NaN	NaN	NaN	NaN	NaN	NaN	M	NaN	NaN	NaN	NaN	NaN	NaN	NaN	NaN	NaN	NaN	NaN	21.5764	NaN	NaN	NaN	NaN	NaN	NaN	NaN	NaN	NaN
0.982276	0.979217	1.05081	0.962128	0.821026	1.48906	0.96788	1.05431	1.03562	1.04667	1.04044	1.17007	0.911175	0.749708	1.07796	-0.0258	-0.0303	0.0715	-0.0557	-0.2845	0.5744	-0.0471	0.0763	0.0505	0.0658	0.0572	0.2266	-0.1342	-0.4156	0.1083	27.8259	27.8001	27.6834	27.6531	27.4578	27.5293	28.0199	27.9642	27.982	27.6975	26.691	27.2654	27.9541	27.907	27.7554	27.8317	27.1066	27.1571
1.1595	1.00996	1.14735	0.830355	0.832256	NaN	1.03972	2.46109	S	1.25719	1.00403	2.89809	0.980031	NaN	F	0.2135	0.0143	0.1983	-0.2682	-0.2649	NaN	0.0562	1.2993	S	0.3302	0.0058	1.5351	-0.0291	NaN	F	24.458	24.6715	24.3828	24.3971	24.812	25.0103	24.9436	24.6754	24.5684	24.3035	NaN	NaN	24.6134	24.6696	23.0333	24.3326	NaN	24.002
0.979149	1.00389	0.941283	0.999307	0.987259	1.59118	0.942654	1.05929	0.991923	0.859161	0.910796	0.99323	0.925689	0.693948	1.11319	-0.0304	0.0056	-0.0873	-0.001	-0.0185	0.6701	-0.0852	0.0831	-0.0117	-0.219	-0.1348	-0.0098	-0.1114	-0.5271	0.1547	28.9158	28.8854	29.0605	29.0661	29.0474	28.9601	28.6214	28.6204	28.9248	28.9063	28.0461	28.7162	28.8404	28.7552	28.9346	29.0177	28.5732	28.5615
1.15998	1.0924	0.843991	0.987738	0.936142	1.5966	1.00333	0.820287	1.04768	0.917513	0.903252	0.855951	0.976844	0.71415	1.08832	0.2141	0.1275	-0.2447	-0.0178	-0.0952	0.675	0.0048	-0.2858	0.0672	-0.1242	-0.1468	-0.2244	-0.0338	-0.4857	0.1221	31.4003	31.6144	31.5315	31.659	31.3523	31.1076	31.9988	31.981	31.8498	31.7546	30.6082	31.2832	32.123	32.1278	32.0742	31.7884	31.0939	31.1611
0.875877	0.958267	0.908274	1.05132	0.95396	1.53549	0.95396	0.942654	0.929998	0.857317	0.944813	0.961927	0.973464	0.62681	1.03491	-0.1912	-0.0615	-0.1388	0.0722	-0.068	0.6187	-0.068	-0.0852	-0.1047	-0.2221	-0.0819	-0.056	-0.0388	-0.6739	0.0495	31.6972	31.506	31.4156	31.3541	30.907	30.7682	31.8149	31.8871	31.6114	31.5434	30.2346	30.8533	32.037	31.969	31.6674	31.5822	30.9085	30.8038
1.62856	1.06054	0.91955	0.717077	0.836073	0.792894	0.927166	1.07237	0.986164	1.14782	0.887734	1.12748	0.87904	0.993781	0.799018	0.7036	0.0848	-0.121	-0.4798	-0.2583	-0.3348	-0.1091	0.1008	-0.0201	0.1989	-0.1718	0.1731	-0.186	-0.009	-0.3237	26.2511	26.9547	26.2114	26.2962	26.7288	26.6078	26.7794	26.2996	26.7094	26.4511	27.3883	27.0535	26.5805	26.4714	26.5363	26.6371	27.3973	27.3772
NaN	NaN	C	0.832718	0.933356	0.518458	0.842413	0.935234	0.937571	1.07497	1.0626	1.4025	1.39968	2.06866	1.14393	NaN	NaN	C	-0.2641	-0.0995	-0.9477	-0.2474	-0.0966	-0.093	0.1043	0.0876	0.488	0.4851	1.0487	0.194	NaN	NaN	NaN	NaN	22.3797	NaN	25.4703	25.2062	25.9698	25.8703	26.5471	25.5994	25.366	25.1186	25.4818	25.3852	25.4984	25.4054
0.587435	0.775931	1.21968	1.47458	2.13569	0.860472	1.3566	2.39181	1.49879	0.528656	0.574628	1.12975	1.00877	1.5251	0.875573	-0.7675	-0.366	0.2865	0.5603	1.0947	-0.2168	0.44	1.2581	0.5838	-0.9196	-0.7993	0.176	0.0126	0.6089	-0.1917	23.669	22.9015	22.6846	22.3186	22.1016	22.3881	22.867	23.4273	23.0965	24.1912	23.9206	23.7038	23.7866	24.2266	22.9205	24.1786	23.3117	23.8955
1.01213	0.981935	0.928903	0.889644	0.933874	0.953166	0.937961	0.966941	0.938221	1.00926	0.957271	1.08591	1.04877	0.942589	0.957603	0.0174	-0.0263	-0.1064	-0.1687	-0.0987	-0.0692	-0.0924	-0.0485	-0.092	0.0133	-0.063	0.1189	0.0687	-0.0853	-0.0625	29.8683	29.8857	29.9927	29.9664	29.8597	29.7533	29.9474	29.7787	30.0623	29.9636	30.0025	29.9333	29.9341	29.8417	29.9434	29.8949	30.0878	29.9958
0.968887	1.0429	0.967746	0.987532	0.947567	0.865677	0.915226	0.959065	0.981595	0.962528	1.03857	1.03319	1.0208	1.1235	0.990824	-0.0456	0.0606	-0.0473	-0.0181	-0.0777	-0.2081	-0.1278	-0.0603	-0.0268	-0.0551	0.0546	0.0471	0.0297	0.168	-0.0133	31.8566	31.811	31.8281	31.8887	32.0584	32.0111	31.9055	31.8874	31.9853	31.9076	32.3336	32.1255	31.9606	31.8328	31.9382	31.8779	32.1656	32.1388
1.13171	1.02968	1.0495	0.929934	1.0279	0.818242	0.895894	0.969424	0.922423	0.913451	0.948158	0.974072	1.03283	1.12521	0.99813	0.1785	0.0422	0.0697	-0.1048	0.0397	-0.2894	-0.1586	-0.0448	-0.1165	-0.1306	-0.0768	-0.0379	0.0466	0.1702	-0.0027	31.1748	31.3533	31.443	31.4852	31.4678	31.5375	31.1399	31.0351	31.2504	31.2901	31.4969	31.2075	31.2705	31.1119	31.2883	31.2435	31.3267	31.2102
1.41755	0.908274	1.00807	0.853581	0.922167	1.05511	0.696551	0.82909	0.949803	0.926588	1.13548	1.01593	1.12998	0.895211	0.99447	0.5034	-0.1388	0.0116	-0.2284	-0.1169	0.0774	-0.5217	-0.2704	-0.0743	-0.11	0.1833	0.0228	0.1763	-0.1597	-0.008	25.4364	25.9398	25.8925	25.7537	26.2934	26.305	26.0132	25.7848	26.1355	26.0186	26.2504	26.3278	26.1232	25.6015	26.1127	25.8423	26.4101	26.3358
0.994332	0.761492	0.568684	0.675019	0.747114	0.797745	0.641135	1.14727	1.05636	0.760595	0.800792	1.29531	0.843523	1.527	1.15317	-0.0082	-0.3931	-0.8143	-0.567	-0.4206	-0.326	-0.6413	0.1982	0.0791	-0.3948	-0.3205	0.3733	-0.2455	0.6107	0.2056	33.6225	33.6143	34.3403	33.9472	35.4518	34.6375	34.3952	33.8282	34.9963	34.5757	35.3647	35.0387	34.79	34.1487	34.623	34.8212	34.754	34.8331
0.994608	0.895956	1.13116	1.01967	1.06076	0.858744	0.894529	0.946386	0.810677	0.810284	0.923638	1.02826	1.15253	0.969088	1.02655	-0.0078	-0.1585	0.1778	0.0281	0.0851	-0.2197	-0.1608	-0.0795	-0.3028	-0.3035	-0.1146	0.0402	0.2048	-0.0453	0.0378	24.5249	24.5171	24.4925	24.334	23.959	24.1368	24.1773	24.2054	24.1477	24.2328	23.9063	23.6866	24.4808	24.32	24.1075	24.028	23.9516	23.6488
0.873452	1.04855	1.0294	1.05307	1.03541	1.05183	0.940761	0.971644	0.952968	0.904944	1.01298	0.943962	1.00591	0.983298	1.0853	-0.1952	0.0684	0.0418	0.0746	0.0502	0.0729	-0.0881	-0.0415	-0.0695	-0.1441	0.0186	-0.0832	0.0085	-0.0243	0.1181	31.1752	30.98	31.0066	31.075	30.474	30.5158	31.4006	31.4752	31.4932	31.5434	31.2914	31.3643	31.5447	31.4566	31.5764	31.5349	31.3157	31.2462
S	C	NaN	S	NaN	NaN	NaN	C	NaN	NaN	M	F	NaN	NaN	NaN	S	C	NaN	S	NaN	NaN	NaN	C	NaN	NaN	M	F	NaN	NaN	NaN	NaN	22.1129	22.4059	NaN	NaN	NaN	NaN	22.5777	NaN	NaN	NaN	NaN	NaN	NaN	22.7116	NaN	NaN	NaN
1.06918	1.12865	1.01368	1.05008	0.855951	0.909787	0.937181	0.888535	1.02101	0.87436	0.979692	1.10068	1.06032	1.0587	0.943373	0.0965	0.1746	0.0196	0.0705	-0.2244	-0.1364	-0.0936	-0.1705	0.03	-0.1937	-0.0296	0.1384	0.0845	0.0823	-0.0841	29.2467	29.3432	29.2659	29.4405	29.5217	29.5413	29.3217	29.3922	29.8835	29.6591	29.7677	29.6313	29.5154	29.4218	29.7451	29.5746	29.6854	29.7154
C	NaN	C	S	1.32116	1.27943	NaN	S	S	NaN	M	M	0.977521	M	1.42741	C	NaN	C	S	0.4018	0.3555	NaN	S	S	NaN	M	M	-0.0328	M	0.5134	22.0729	NaN	NaN	NaN	22.3589	NaN	NaN	22.0903	22.1327	22.5345	22.4653	22.8208	NaN	NaN	NaN	22.5673	NaN	22.3074
NaN	NaN	1.44854	C	NaN	S	NaN	C	NaN	M	NaN	F	NaN	NaN	M	NaN	NaN	0.5346	C	NaN	S	NaN	C	NaN	M	NaN	F	NaN	NaN	M	NaN	NaN	NaN	NaN	23.1604	23.695	22.4339	NaN	NaN	NaN	NaN	22.718	NaN	NaN	22.3374	NaN	NaN	NaN
1.93965	1.0153	0.469924	S	0.403573	1.25658	1.34062	0.558992	1.2928	F	2.25433	1.82412	1.31695	1.23542	1.2008	0.9558	0.0219	-1.0895	S	-1.3091	0.3295	0.4229	-0.8391	0.3705	F	1.1727	0.8672	0.3972	0.305	0.264	22.4867	23.4425	23.2094	23.2313	21.3333	20.2438	NaN	22.7636	23.2585	21.9494	21.6478	21.9773	21.168	21.5909	22.3913	21.5522	21.3428	21.7133
1.22434	1.0847	0.936402	0.763871	1.40143	0.887857	0.929998	1.18591	1.04052	1.20932	0.993299	1.07096	1.26558	1.18542	1.0115	0.292	0.1173	-0.0948	-0.3886	0.4869	-0.1716	-0.1047	0.246	0.0573	0.2742	-0.0097	0.0989	0.3398	0.2454	0.0165	24.2999	24.5919	24.7766	24.8939	26.2877	26.1929	24.6783	24.2897	24.2066	24.6935	25.6836	25.512	24.4041	24.2994	24.1077	24.3537	25.4382	25.4955
1.05504	0.974409	0.901438	0.909345	0.875634	1.14934	1.07319	0.889151	0.91187	0.876788	0.742931	1.07691	1.06054	0.905697	1.14155	0.0773	-0.0374	-0.1497	-0.1371	-0.1916	0.2008	0.1019	-0.1695	-0.1331	-0.1897	-0.4287	0.1069	0.0848	-0.1429	0.191	24.8693	24.9466	25.0694	25.032	25.1361	24.9864	24.5343	24.3972	24.9322	24.7406	24.524	24.7248	24.724	24.8259	24.8253	24.6558	24.6669	24.5338
0.664942	0.801514	0.928967	0.972453	0.824505	0.875695	1.24384	1.1078	1.37869	1.19276	0.932516	1.15829	0.862084	1.40688	0.893599	-0.5887	-0.3192	-0.1063	-0.0403	-0.2784	-0.1915	0.3148	0.1477	0.4633	0.2543	-0.1008	0.212	-0.2141	0.4925	-0.1623	25.2914	24.7027	25.2101	24.8909	24.5424	24.4361	25.467	25.4267	25.5806	25.3022	25.3449	25.1534	25.2127	25.5275	25.3686	25.5163	24.8524	25.3157
0.939327	1.21773	1.08433	0.970702	0.762971	0.957404	0.887119	1.21773	1.24074	0.979081	1.07133	1.25998	0.789439	1.10942	0.85607	-0.0903	0.2842	0.1168	-0.0429	-0.3903	-0.0628	-0.1728	0.2842	0.3112	-0.0305	0.0994	0.3334	-0.3411	0.1498	-0.2242	24.8934	24.8031	24.633	24.9172	25.4254	25.5422	23.928	23.8851	24.0539	23.6636	24.7981	24.7353	23.9585	23.7857	23.7205	24.0047	24.6483	24.9595
1.12936	0.921656	0.867539	0.979896	1.0372	0.954952	0.957205	0.856841	1.14369	0.908023	0.929547	0.922167	1.11628	0.983707	0.821368	0.1755	-0.1177	-0.205	-0.0293	0.0527	-0.0665	-0.0631	-0.2229	0.1937	-0.1392	-0.1054	-0.1169	0.1587	-0.0237	-0.2839	25.5188	25.6943	25.7376	25.6199	25.9431	25.7381	25.4241	25.3948	25.4831	25.5358	25.5712	25.5047	25.5633	25.5002	25.6	25.3771	25.5949	25.7886
0.976505	1.00083	0.968014	1.03247	0.833873	0.94632	0.838975	0.998615	0.89131	0.902376	1.11049	1.13611	0.948684	0.978267	1.03864	-0.0343	0.0012	-0.0469	0.0461	-0.2621	-0.0796	-0.2533	-0.002	-0.166	-0.1482	0.1512	0.1841	-0.076	-0.0317	0.0547	25.7378	25.7035	25.5879	25.5891	25.5643	25.5174	25.499	25.5451	25.6527	25.3906	25.777	25.6974	25.6472	25.3939	25.4686	25.4666	25.8087	25.6427
0.877457	0.864058	0.771212	0.847098	0.984525	1.00849	1.02954	1.04369	0.782195	1.28289	1.05555	1.25249	1.18148	0.895397	1.15445	-0.1886	-0.2108	-0.3748	-0.2394	-0.0225	0.0122	0.042	0.0617	-0.3544	0.3594	0.078	0.3248	0.2406	-0.1594	0.2072	26.1277	25.9391	25.7714	25.5606	25.7638	25.389	25.6256	25.3862	25.2113	25.1888	25.372	25.3842	25.2662	25.3082	24.8865	24.9482	25.5314	25.177
0.941413	0.937051	0.727289	0.795702	1.03061	1.09225	0.923702	1.13391	0.919295	1.39416	1.20097	0.933486	0.848449	0.945795	1.12373	-0.0871	-0.0938	-0.4594	-0.3297	0.0435	0.1273	-0.1145	0.1813	-0.1214	0.4794	0.2642	-0.0993	-0.2371	-0.0804	0.1683	26.9168	26.8297	26.6179	26.5241	27.6546	27.1952	27.488	27.1583	26.8385	26.882	27.6632	27.7905	27.0086	26.8941	26.9378	27.1191	27.7436	27.6222
1.22145	0.850215	0.839441	0.670542	1.04834	1.17389	0.669335	1.24117	1.03828	1.20064	1.2028	1.26576	1.0691	0.995505	1.12553	0.2886	-0.2341	-0.2525	-0.5766	0.0681	0.2313	-0.5792	0.3117	0.0542	0.2638	0.2664	0.34	0.0964	-0.0065	0.1706	25.4922	25.7808	26.0639	25.8298	27.0803	26.8278	26.1435	25.5669	26.2325	26.3006	26.3985	26.6298	25.8797	25.3005	25.8925	26.2042	26.405	26.4592
1.21067	NaN	1.14997	1.40873	C	1.18591	0.575146	NaN	C	0.348372	0.853285	M	NaN	0.635472	M	0.2758	NaN	0.2016	0.4944	C	0.246	-0.798	NaN	C	-1.5213	-0.2289	M	NaN	-0.6541	M	22.9425	23.2183	NaN	NaN	22.2888	22.4904	22.2183	22.7127	22.8758	NaN	22.156	22.402	23.7396	22.9416	NaN	NaN	22.8101	NaN
1.01319	1.11954	1.16748	0.885399	0.824848	0.782737	0.940239	1.2619	0.836652	0.861606	0.811352	1.1145	0.7285	0.931288	0.871275	0.0189	0.1629	0.2234	-0.1756	-0.2778	-0.3534	-0.0889	0.3356	-0.2573	-0.2149	-0.3016	0.1564	-0.457	-0.1027	-0.1988	25.3443	25.3632	25.8386	26.0015	25.8517	26.0751	25.3442	25.1686	25.9308	25.653	25.8689	25.5155	25.5591	25.4702	25.7744	26.11	25.9716	25.7143
NaN	NaN	S	NaN	NaN	NaN	NaN	NaN	NaN	NaN	NaN	NaN	NaN	NaN	NaN	NaN	NaN	S	NaN	NaN	NaN	NaN	NaN	NaN	NaN	NaN	NaN	NaN	NaN	NaN	NaN	NaN	NaN	NaN	NaN	24.3992	NaN	NaN	NaN	NaN	NaN	NaN	NaN	NaN	NaN	NaN	NaN	NaN
NaN	NaN	NaN	C	NaN	NaN	NaN	NaN	NaN	M	NaN	NaN	NaN	NaN	NaN	NaN	NaN	NaN	C	NaN	NaN	NaN	NaN	NaN	M	NaN	NaN	NaN	NaN	NaN	NaN	NaN	NaN	NaN	NaN	NaN	19.8233	NaN	NaN	NaN	NaN	NaN	NaN	NaN	NaN	NaN	NaN	NaN
1.36037	0.687151	1.0674	1.0793	0.877578	1.09893	1.41971	1.58392	1.5323	0.825935	0.627897	1.32033	0.731536	0.984866	0.706323	0.444	-0.5413	0.0941	0.1101	-0.1884	0.1361	0.5056	0.6635	0.6157	-0.2759	-0.6714	0.4009	-0.451	-0.022	-0.5016	24.7314	25.1754	25.1736	24.6323	25.3734	25.4675	23.8796	23.9897	24.0892	23.9008	24.3509	24.487	24.1555	24.6611	23.6883	24.3518	24.3729	24.9886
0.790534	0.79026	0.864657	0.823134	0.798243	1.0225	1.04551	1.06947	1.02406	1.32207	1.04088	1.12163	0.837174	0.971981	0.9705	-0.3391	-0.3396	-0.2098	-0.2808	-0.3251	0.0321	0.0642	0.0969	0.0343	0.4028	0.0578	0.1656	-0.2564	-0.041	-0.0432	23.9244	23.5853	23.6197	23.2801	23.5064	23.2966	24.6813	24.4005	24.009	23.6839	23.2565	23.2886	24.2785	24.3427	23.8434	23.9403	23.2975	23.3318
1.42237	0.957537	0.823534	0.861188	1.17674	1.19053	1.00905	1.15877	0.988971	0.922679	0.787472	0.922551	0.936857	1.08095	1.30125	0.5083	-0.0626	-0.2801	-0.2156	0.2348	0.2516	0.013	0.2126	-0.016	-0.1161	-0.3447	-0.1163	-0.0941	0.1123	0.3799	23.9261	24.4344	24.1857	24.1231	24.8163	24.5362	23.859	23.6434	23.8541	24.0889	24.209	24.4606	23.9751	23.9881	23.9704	24.183	24.0967	24.0807
1.32804	1.30423	0.765885	0.807481	1.09278	0.825591	1.14314	1.38953	0.987738	1.3027	0.920188	1.20639	0.94875	1.33561	1.11636	0.4093	0.3832	-0.3848	-0.3085	0.128	-0.2765	0.193	0.4746	-0.0178	0.3815	-0.12	0.2707	-0.0759	0.4175	0.1588	25.1847	25.594	25.0286	25.4118	26.6465	26.2617	24.6667	24.3582	24.6183	24.7463	25.7802	25.5037	24.2852	24.4782	24.3476	24.8222	25.3627	25.3449
0.881114	1.02236	1.1846	1.1169	0.943438	1.00194	1.10489	1.04333	0.935623	0.996057	1.00689	0.953629	0.862323	1.18526	1.26927	-0.1826	0.0319	0.2444	0.1595	-0.084	0.0028	0.1439	0.0612	-0.096	-0.0057	0.0099	-0.0685	-0.2137	0.2452	0.344	28.0737	27.8911	28.332	28.3639	28.502	28.7464	27.2242	27.3837	27.5199	27.4359	27.8698	27.8726	27.2299	27.3738	27.5884	27.6496	27.6246	27.5286
1.11034	1.09931	1.04153	0.989588	1.07646	0.926588	1.16926	1.03749	0.946779	1.05314	0.89131	0.936921	0.972116	1.03319	1.01115	0.151	0.1366	0.0587	-0.0151	0.1063	-0.11	0.2256	0.0531	-0.0789	0.0747	-0.166	-0.094	-0.0408	0.0471	0.016	28.7001	28.8511	29.0434	29.18	28.7477	28.8064	29.1386	29.1235	29.4457	29.552	29.2375	29.1275	29.0639	29.2895	29.5397	29.5928	29.1904	29.1115
0.959663	1.16006	0.942262	0.919996	0.977996	0.761597	1.10788	1.11806	1.08726	1.0832	0.899503	1.13926	0.99654	1.65944	1.16239	-0.0594	0.2142	-0.0858	-0.1203	-0.0321	-0.3929	0.1478	0.161	0.1207	0.1153	-0.1528	0.1881	-0.005	0.7307	0.2171	27.3416	27.2822	26.8315	27.0457	27.7749	27.6891	27.5769	27.4566	27.4406	27.4085	29.003	28.6101	27.4616	27.6094	27.2525	27.4135	28.2723	28.393
1.03047	1.04109	0.89608	0.993092	1.03584	0.985549	1.06385	0.834683	1.03233	0.932451	0.87043	0.87612	1.08726	0.934198	0.891867	0.0433	0.0581	-0.1583	-0.01	0.0508	-0.021	0.0893	-0.2607	0.0459	-0.1009	-0.2002	-0.1908	0.1207	-0.0982	-0.1651	26.0566	26.0999	25.9163	25.9744	26.5687	26.4104	25.7899	25.7799	25.6934	25.7442	26.194	26.173	25.8908	25.9801	25.8842	25.6235	26.2922	26.3381
1.04899	1.12047	0.916877	0.853759	0.912439	1.04117	1.00486	0.966807	1.03311	1.19375	1.01424	0.993506	0.937636	0.986985	0.994677	0.069	0.1641	-0.1252	-0.2281	-0.1322	0.0582	0.007	-0.0487	0.047	0.2555	0.0204	-0.0094	-0.0929	-0.0189	-0.0077	28.1357	28.2047	28.1276	28.2917	28.2023	28.0771	28.0889	27.8608	27.7882	27.656	27.61	27.6682	27.8334	27.8404	27.7976	27.7489	27.6289	27.6759
1.21167	1.29397	1.36216	1.01143	1.0208	0.751164	0.981731	0.941674	0.869465	0.975626	1.00514	0.938351	1.0172	1.06238	0.917831	0.277	0.3718	0.4459	0.0164	0.0297	-0.4128	-0.0266	-0.0867	-0.2018	-0.0356	0.0074	-0.0918	0.0246	0.0873	-0.1237	24.6933	24.9703	25.0418	25.4136	24.7558	25.2017	25.0224	25.0388	25.2133	25.243	25.3728	24.96	25.058	25.0314	25.3051	25.2184	25.2855	25.0837
0.918531	0.895025	0.914402	0.963195	0.885276	0.830815	0.951978	1.11605	0.906262	1.07699	1.08968	1.22723	0.973464	0.911744	0.835841	-0.1226	-0.16	-0.1291	-0.0541	-0.1758	-0.2674	-0.071	0.1584	-0.142	0.107	0.1239	0.2954	-0.0388	-0.1333	-0.2587	31.4309	31.3083	31.6176	31.4576	30.7469	30.6178	31.349	31.2949	31.3927	31.2169	30.3169	30.0495	31.242	31.171	31.0973	31.2557	30.4502	30.3082
1.17137	1.02038	0.838801	0.8791	0.963663	0.987532	0.975896	1.03692	1.07968	1.00166	0.902313	1.03204	0.959131	1.02278	0.935494	0.2282	0.0291	-0.2536	-0.1859	-0.0534	-0.0181	-0.0352	0.0523	0.1106	0.0024	-0.1483	0.0455	-0.0602	0.0325	-0.0962	27.2418	27.47	27.2633	27.2924	27.5703	27.3167	27.5079	27.322	27.3854	27.332	27.3506	27.3325	27.5055	27.4703	27.3399	27.3922	27.3181	27.4287
1.0122	1.11876	0.934068	0.89751	1.05008	1.24487	0.806362	0.909913	0.99	0.910102	1.01298	0.888535	1.02541	0.839091	1.05511	0.0175	0.1619	-0.0984	-0.156	0.0705	0.316	-0.3105	-0.1362	-0.0145	-0.1359	0.0186	-0.1705	0.0362	-0.2531	0.0774	27.7425	27.76	27.5956	27.7575	28.1533	28.0549	27.4982	27.3422	27.2516	27.3221	27.6246	27.9406	27.6341	27.3236	27.4221	27.2859	27.8777	27.8632
1.01445	1.15885	1.15709	0.897946	0.955548	1.04232	0.934651	0.752623	1.21655	1.07885	1.03649	0.904003	1.14774	0.963128	0.825191	0.0207	0.2127	0.2105	-0.1553	-0.0656	0.0598	-0.0975	-0.41	0.2828	0.1095	0.0517	-0.1456	0.1988	-0.0542	-0.2772	24.4771	24.4978	24.5168	24.7295	24.5456	24.7561	24.5534	24.3981	24.4815	24.4159	24.4564	24.5162	24.4439	24.3464	24.6271	24.2171	24.5106	24.7934
NaN	C	NaN	C	S	NaN	C	S	S	1.01305	NaN	NaN	1.03483	NaN	F	NaN	C	NaN	C	S	NaN	C	S	S	0.0187	NaN	NaN	0.0494	NaN	F	NaN	NaN	21.3736	NaN	NaN	NaN	21.8849	NaN	NaN	21.7089	NaN	NaN	21.8662	NaN	NaN	21.6595	NaN	21.337
0.904442	1.10435	0.983161	1.13879	0.953893	0.929547	0.759857	0.971509	0.949869	0.647881	0.970971	1.09232	1.07252	1.04536	1.023	-0.1449	0.1432	-0.0245	0.1875	-0.0681	-0.1054	-0.3962	-0.0417	-0.0742	-0.6262	-0.0425	0.1274	0.101	0.064	0.0328	29.406	29.2611	29.3767	29.5199	29.3219	29.2974	29.2377	29.4252	29.7739	29.7058	29.8827	29.7773	29.8639	29.4677	29.6465	29.6048	29.8187	29.7445
0.842939	0.851159	0.850156	0.970164	0.779921	1.45377	0.893228	0.774534	1.10015	0.995022	1.08073	1.11837	1.12615	0.77577	1.02513	-0.2465	-0.2325	-0.2342	-0.0437	-0.3586	0.5398	-0.1629	-0.3686	0.1377	-0.0072	0.112	0.1614	0.1714	-0.3663	0.0358	25.9841	25.7376	26.2539	26.0214	25.205	24.9708	26.0587	26.015	26.6428	26.2842	24.7057	25.2455	26.0659	25.903	26.4814	26.1128	25.072	25.2097
0.90645	1.10519	1.00062	1.1249	1.12936	0.839906	0.841071	0.83422	0.985686	0.802404	1.07319	0.735705	0.995988	1.06106	0.904129	-0.1417	0.1443	0.0009	0.1698	0.1755	-0.2517	-0.2497	-0.2615	-0.0208	-0.3176	0.1019	-0.4428	-0.0058	0.0855	-0.1454	26.3943	26.2526	26.4898	26.6341	26.7362	26.7371	26.8853	27.0551	26.8925	27.068	27.5852	27.3335	27.2029	26.9532	27.3353	27.0738	27.4997	27.4789
0.677879	S	1.05088	C	S	1.57549	C	NaN	1.0643	0.82542	NaN	NaN	M	0.778409	1.15229	-0.5609	S	0.0716	C	S	0.6558	C	NaN	0.0899	-0.2768	NaN	NaN	M	-0.3614	0.2045	23.3268	22.7659	NaN	22.5102	24.9093	24.9809	22.3577	NaN	NaN	22.9069	23.0696	23.7254	22.6345	NaN	NaN	NaN	23.431	23.5209
1.10351	1.00982	0.883315	0.983911	0.943765	1.03785	1.11049	1.34201	1.15421	1.06341	0.942197	1.43227	1.00723	0.939523	0.844811	0.1421	0.0141	-0.179	-0.0234	-0.0835	0.0536	0.1512	0.4244	0.2069	0.0887	-0.0859	0.5183	0.0104	-0.09	-0.2433	23.9598	24.1019	24.3864	24.4005	24.0899	23.9109	23.9908	23.9674	24.4782	24.3947	23.9704	24.024	23.9021	24.0533	23.9599	24.3843	24.0604	24.2673
1.74255	0.888535	0.835377	0.798464	0.739745	1.064	0.620413	1.05205	1.15325	0.755498	0.972318	1.17414	0.825591	0.817449	0.75419	0.8012	-0.1705	-0.2595	-0.3247	-0.4349	0.0895	-0.6887	0.0732	0.2057	-0.4045	-0.0405	0.2316	-0.2765	-0.2908	-0.407	26.2809	27.0821	27.2393	27.0688	26.185	25.9255	27.0502	26.7255	27.4961	27.0612	26.0276	26.1171	27.4547	26.766	27.2645	27.3377	26.3184	26.5241
NaN	NaN	NaN	C	NaN	NaN	NaN	NaN	NaN	M	NaN	NaN	NaN	NaN	NaN	NaN	NaN	NaN	C	NaN	NaN	NaN	NaN	NaN	M	NaN	NaN	NaN	NaN	NaN	NaN	NaN	NaN	NaN	NaN	NaN	24.6132	NaN	NaN	NaN	NaN	NaN	NaN	NaN	NaN	NaN	NaN	NaN
1.34248	1.04986	1.10565	0.916559	0.953034	1.01494	0.893166	0.945599	0.919231	0.964598	0.989862	1.03426	1.04239	0.961594	1.06172	0.4249	0.0702	0.1449	-0.1257	-0.0694	0.0214	-0.163	-0.0807	-0.1215	-0.052	-0.0147	0.0486	0.0599	-0.0565	0.0864	29.6579	30.0828	30.0096	30.0798	29.3249	29.4698	30.1353	30.0096	30.0948	30.0254	29.4172	29.4386	30.1873	30.0243	30.0462	29.9655	29.4737	29.3522
NaN	NaN	NaN	S	NaN	NaN	NaN	NaN	NaN	NaN	M	NaN	NaN	NaN	NaN	NaN	NaN	NaN	S	NaN	NaN	NaN	NaN	NaN	NaN	M	NaN	NaN	NaN	NaN	NaN	NaN	NaN	NaN	NaN	NaN	NaN	21.4482	NaN	NaN	NaN	NaN	NaN	NaN	NaN	NaN	NaN	NaN
0.923126	1.15381	1.03469	0.846335	0.984252	0.974004	1.07118	0.995781	0.878857	1.14053	0.901126	1.05863	1.04638	0.783986	0.868863	-0.1154	0.2064	0.0492	-0.2407	-0.0229	-0.038	0.0992	-0.0061	-0.1863	0.1897	-0.1502	0.0822	0.0654	-0.3511	-0.2028	24.0453	23.9299	24.1542	24.3606	23.7532	23.8024	24.4315	24.1908	24.4615	24.4386	24.0033	23.9653	24.2418	24.341	24.3793	24.3732	24.3544	24.1681
1.06984	1.08771	0.974612	0.900751	0.965066	0.938351	0.888473	0.97279	0.893104	0.982616	0.996195	1.01361	1.00556	0.980983	1.03068	0.0974	0.1213	-0.0371	-0.1508	-0.0513	-0.0918	-0.1706	-0.0398	-0.1631	-0.0253	-0.0055	0.0195	0.008	-0.0277	0.0436	29.436	29.5334	29.7679	29.8892	29.4109	29.3738	30.11	29.9592	30.2813	30.23	29.3964	29.3046	30.1353	29.9647	30.2618	30.222	29.4241	29.261
1.18067	1.13233	0.902313	1.14854	1.08915	1.00563	0.802682	1.08433	0.885031	0.86808	1.24212	1.07148	1.07624	1.10038	1.25032	0.2396	0.1793	-0.1483	0.1998	0.1232	0.0081	-0.3171	0.1168	-0.1762	-0.2041	0.3128	0.0996	0.106	0.138	0.3223	26.7725	27.0121	27.1267	27.306	27.4796	27.3313	27.2178	27.4176	27.6427	27.7659	27.641	27.6491	27.4219	27.1048	27.5431	27.6599	27.503	27.3268
NaN	1.05125	NaN	NaN	NaN	NaN	NaN	NaN	NaN	NaN	NaN	NaN	NaN	NaN	NaN	NaN	0.0721	NaN	NaN	NaN	NaN	NaN	NaN	NaN	NaN	NaN	NaN	NaN	NaN	NaN	NaN	NaN	22.5494	22.6215	NaN	NaN	NaN	NaN	NaN	NaN	NaN	NaN	NaN	NaN	NaN	NaN	NaN	NaN
0.467196	1.03649	1.01354	0.918658	0.732195	0.921784	0.903815	1.03118	0.896267	0.922551	0.937701	1.17292	0.832833	1.04435	1.07408	-1.0979	0.0517	0.0194	-0.1224	-0.4497	-0.1175	-0.1459	0.0443	-0.158	-0.1163	-0.0928	0.2301	-0.2639	0.0626	0.1031	25.6186	24.5207	24.613	24.6647	24.7814	24.8008	24.6677	24.5453	24.8886	24.4389	24.6471	24.5296	24.784	24.6381	24.6585	24.7028	24.5845	24.4265
0.926909	S	0.559612	0.960595	1.47877	1.03613	1.30261	C	0.669242	0.961927	0.709365	0.837871	M	0.607729	0.940891	-0.1095	S	-0.8375	-0.058	0.5644	0.0512	0.3814	C	-0.5794	-0.056	-0.4954	-0.2552	M	-0.7185	-0.0879	23.3608	23.2513	NaN	22.5873	24.2772	23.4397	22.8728	22.8148	22.7189	23.2833	23.4423	23.4935	22.9288	23.3102	22.9741	NaN	24.1608	23.5814
1.54307	1.20983	1.2291	NaN	C	1.50639	C	NaN	0.992129	F	NaN	M	NaN	0.770518	1.16991	0.6258	0.2748	0.2976	NaN	C	0.5911	C	NaN	-0.0114	F	NaN	M	NaN	-0.3761	0.2264	22.474	23.0998	22.6369	22.9117	24.0288	24.3264	NaN	NaN	22.2954	NaN	22.0285	22.6196	22.1747	NaN	NaN	NaN	22.4046	22.3932
NaN	NaN	C	NaN	NaN	C	NaN	NaN	NaN	NaN	NaN	NaN	NaN	M	NaN	NaN	NaN	C	NaN	NaN	C	NaN	NaN	NaN	NaN	NaN	NaN	NaN	M	NaN	NaN	NaN	NaN	NaN	21.76	NaN	NaN	NaN	NaN	NaN	20.5958	NaN	NaN	NaN	NaN	NaN	NaN	NaN
1.39262	0.91694	1.0823	0.784747	1.21875	C	1.36993	0.915861	1.79527	1.66994	0.956608	1.11744	1.487	1.33302	F	0.4778	-0.1251	0.1141	-0.3497	0.2854	C	0.4541	-0.1268	0.8442	0.7398	-0.064	0.1602	0.5724	0.4147	F	21.8152	22.293	21.9687	21.8436	21.6603	21.7744	22.2076	21.8579	22.0084	22.2938	21.4085	NaN	21.4678	21.9219	21.8482	21.7214	20.9938	21.838
1.2999	0.830758	1.05782	0.998476	0.673617	S	1.29855	0.959597	1.06533	1.19168	0.916305	1.19466	0.838626	F	0.71326	0.3784	-0.2675	0.0811	-0.0022	-0.57	S	0.3769	-0.0595	0.0913	0.253	-0.1261	0.2566	-0.2539	F	-0.4875	23.5716	23.95	23.9763	23.7088	23.1669	23.248	23.3049	23.3027	23.5186	22.9486	NaN	23.0864	23.0519	23.4288	23.262	23.2025	23.4826	23.5739
0.880259	1.25466	0.849862	0.870852	0.963062	1.51961	0.796419	1.00793	1.17846	0.837581	0.915861	0.734839	0.702125	0.928967	1.19789	-0.184	0.3273	-0.2347	-0.1995	-0.0543	0.6037	-0.3284	0.0114	0.2369	-0.2557	-0.1268	-0.4445	-0.5102	-0.1063	0.2605	25.2982	25.1142	25.0475	25.3748	24.8905	24.6558	25.1699	24.9704	25.0833	25.029	24.2649	24.8686	25.4256	25.0972	25.5278	25.5392	24.3712	24.6081
1.78176	0.797856	0.798741	0.992955	1.31403	0.906074	0.773139	0.968752	1.10627	0.96674	1.2416	0.844518	1.14552	1.31741	1.079	0.8333	-0.3258	-0.3242	-0.0102	0.394	-0.1423	-0.3712	-0.0458	0.1457	-0.0488	0.3122	-0.2438	0.196	0.3977	0.1097	24.8506	25.6839	25.6144	25.2886	25.7089	25.3847	25.3112	25.301	25.068	25.462	25.985	25.8427	25.36	24.9888	25.3118	25.266	25.5873	25.733
0.650355	0.814733	0.88032	0.75487	0.539427	1.1292	1.09134	1.13202	0.965334	1.59218	1.10129	2.33415	1.11226	1.01614	1.18863	-0.6207	-0.2956	-0.1839	-0.4057	-0.8905	0.1753	0.1261	0.1789	-0.0509	0.671	0.1392	1.2229	0.1535	0.0231	0.2493	23.36	22.7393	23.1075	22.8119	24.1333	23.9494	23.8298	23.4241	24.4598	23.5693	24.3918	24.5671	23.1588	23.2849	23.2369	23.4158	24.3687	24.3178
1.33644	0.9084	0.749344	1.15749	S	1.23842	S	0.841421	2.05851	M	1.6106	F	1.34565	1.9441	1.16959	0.4184	-0.1386	-0.4163	0.211	S	0.3085	S	-0.2491	1.0416	M	0.6876	F	0.4283	0.9591	0.226	21.3715	21.7899	21.6684	21.5298	22.8965	22.4802	21.7836	21.9946	NaN	22.0047	22.174	22.4825	NaN	21.307	21.8255	21.5764	21.2149	22.2565
NaN	NaN	0.706617	NaN	NaN	1.09255	NaN	NaN	C	NaN	NaN	NaN	NaN	1.01649	M	NaN	NaN	-0.501	NaN	NaN	0.1277	NaN	NaN	C	NaN	NaN	NaN	NaN	0.0236	M	NaN	NaN	NaN	NaN	22.1499	21.6489	NaN	NaN	NaN	NaN	21.6623	21.79	NaN	NaN	NaN	NaN	21.6387	NaN
1.13328	0.970769	1.16926	1.09452	0.888843	1.18345	1.00028	1.00333	1.09369	0.826393	0.904254	1.05504	0.934651	1.03613	1.12117	0.1805	-0.0428	0.2256	0.1303	-0.17	0.243	0.0004	0.0048	0.1292	-0.2751	-0.1452	0.0773	-0.0975	0.0512	0.165	28.9953	29.1758	29.1979	29.1551	28.6089	28.8345	29.2508	29.3811	29.5002	29.3302	29.089	29.332	29.5259	29.5263	29.4229	29.4277	29.0378	29.167
NaN	NaN	C	C	NaN	0.335946	NaN	NaN	4.0849	M	NaN	NaN	NaN	7.89424	0.649229	NaN	NaN	C	C	NaN	-1.5737	NaN	NaN	2.0303	M	NaN	NaN	NaN	2.9808	-0.6232	NaN	NaN	NaN	NaN	22.1958	NaN	22.1058	NaN	NaN	NaN	24.727	23.1533	NaN	NaN	NaN	NaN	21.7462	23.7765
1.0153	1.38569	1.67772	S	0.932386	1.0237	0.961794	C	1.3045	F	0.878065	1.13871	M	1.01417	0.795867	0.0219	0.4706	0.7465	S	-0.101	0.0338	-0.0562	C	0.3835	F	-0.1876	0.1874	M	0.0203	-0.3294	22.5832	22.6051	22.2424	22.713	23.3757	24.1222	NaN	22.1457	22.4527	22.3517	22.6527	22.6865	22.3895	22.3333	22.2653	NaN	22.6324	23.0159
NaN	NaN	NaN	NaN	NaN	C	C	NaN	NaN	F	NaN	NaN	NaN	M	NaN	NaN	NaN	NaN	NaN	NaN	C	C	NaN	NaN	F	NaN	NaN	NaN	M	NaN	NaN	NaN	NaN	NaN	NaN	NaN	NaN	NaN	NaN	NaN	22.5165	NaN	25.4795	NaN	NaN	NaN	NaN	NaN
0.85299	1.23628	1.18912	1.10336	0.793169	0.690398	1.16506	0.836768	0.984593	0.944223	0.894219	1.11042	1.05256	1.06209	0.744735	-0.2294	0.306	0.2499	0.1419	-0.3343	-0.5345	0.2204	-0.2571	-0.0224	-0.0828	-0.1613	0.1511	0.0739	0.0869	-0.4252	24.3471	24.1177	24.2636	24.5696	24.3233	24.5732	23.9533	24.0952	24.4259	24.0916	24.3187	23.7842	24.0361	24.2565	24.2748	24.0177	24.2318	24.2094
0.924343	1.09825	0.897386	0.966606	0.814903	1.21192	0.943765	1.03197	0.966003	0.956144	0.979285	1.19789	0.945927	0.90125	1.13069	-0.1135	0.1352	-0.1562	-0.049	-0.2953	0.2773	-0.0835	0.0454	-0.0499	-0.0647	-0.0302	0.2605	-0.0802	-0.15	0.1772	27.1148	27.0013	26.9364	27.0716	27.3718	27.2156	26.9863	26.9373	27.4726	27.1773	26.5894	26.8667	27.051	26.9675	27.2121	27.2575	26.7394	26.6895
1.16014	1.17829	0.511073	0.850805	0.789494	0.841596	0.7607	1.26892	0.906765	0.960329	1.07408	0.836536	0.520475	0.925946	0.859399	0.2143	0.2367	-0.9684	-0.2331	-0.341	-0.2488	-0.3946	0.3436	-0.1412	-0.0584	0.1031	-0.2575	-0.9421	-0.111	-0.2186	23.4626	23.6769	23.6721	23.9088	24.9103	23.9419	24.3959	24.1628	23.9577	23.6167	25.7126	25.4638	24.4543	24.0597	24.2152	24.5588	25.8236	25.6824
1.34136	0.881663	0.854351	0.821083	1.09021	1.21504	0.854173	0.95178	1.01185	0.970433	0.932839	0.860472	0.985618	0.957537	1.14981	0.4237	-0.1817	-0.2271	-0.2844	0.1246	0.281	-0.2274	-0.0713	0.017	-0.0433	-0.1003	-0.2168	-0.0209	-0.0626	0.2014	25.3306	25.7543	25.5756	25.3939	25.5711	25.344	25.9959	25.7115	25.6096	25.7342	25.5527	25.8337	26.0392	25.8118	25.8264	25.7551	25.6153	25.6323
1.01875	1.01903	1.26751	0.992404	0.990274	1.05468	1.01572	1.28788	1.16103	0.929998	0.908652	1.17235	0.901438	1.02975	0.935429	0.0268	0.0272	0.342	-0.011	-0.0141	0.0768	0.0225	0.365	0.2154	-0.1047	-0.1382	0.2294	-0.1497	0.0423	-0.0963	26.5186	26.5454	26.5881	26.6153	26.3327	26.6747	26.8379	26.8269	26.9319	26.9178	26.898	26.9748	26.9426	26.9651	26.7025	27.0675	26.8557	27.0711
0.508387	S	S	S	C	S	1.01903	S	0.957935	F	0.927295	M	F	F	0.771801	-0.976	S	S	S	C	S	0.0272	S	-0.062	F	-0.1089	M	F	F	-0.3737	23.3378	22.3618	NaN	24.2017	23.1158	NaN	NaN	22.7617	23.0952	NaN	NaN	22.8986	22.8434	22.8706	NaN	23.0498	23.3343	23.2723
1.27253	1.11907	0.837755	0.650987	1.14298	1.07423	0.871517	1.00028	0.881969	1.31549	0.982616	0.940957	1.0752	0.923959	1.12537	0.3477	0.1623	-0.2554	-0.6193	0.1928	0.1033	-0.1984	0.0004	-0.1812	0.3956	-0.0253	-0.0878	0.1046	-0.1141	0.1704	27.3148	27.6625	27.5817	27.744	27.8956	27.6402	28.3962	27.7769	27.8487	28.0415	27.9599	28.0632	28.0006	27.8022	27.9365	27.9369	28.074	27.8928
1.24686	1.0398	0.801181	0.722365	1.03233	1.09771	0.877153	0.980575	1.03756	1.25727	1.03541	0.899254	0.946714	1.00215	1.06025	0.3183	0.0563	-0.3198	-0.4692	0.0459	0.1345	-0.1891	-0.0283	0.0532	0.3303	0.0502	-0.1532	-0.079	0.0031	0.0844	26.6566	26.9749	26.9781	27.0344	27.2446	26.9248	27.818	27.3488	27.322	27.3679	27.3027	27.4372	27.4877	27.2986	27.4752	27.4469	27.2996	27.3528
1.11566	1.12967	0.848508	0.771159	0.917831	0.963329	0.996264	0.915607	1.0805	1.21807	0.94285	1.00438	1.00682	1.10267	0.983093	0.1579	0.1759	-0.237	-0.3749	-0.1237	-0.0539	-0.0054	-0.1272	0.1117	0.2846	-0.0849	0.0063	0.0098	0.141	-0.0246	28.624	28.7819	28.6227	28.7986	29.0452	28.8082	29.5408	29.1659	29.2698	29.1461	29.2669	29.213	29.2562	29.2508	29.2635	29.1363	29.1259	29.2376
1.03562	1.07908	1.05944	0.974072	1.05139	1.01614	0.998961	0.918403	1.08013	1.00975	0.984593	0.996471	1.14076	1.13391	1.06673	0.0505	0.1098	0.0833	-0.0379	0.0723	0.0231	-0.0015	-0.1228	0.1112	0.014	-0.0224	-0.0051	0.19	0.1813	0.0932	30.1137	30.1642	29.9959	30.1057	30.1202	30.2035	30.6161	30.5782	30.5758	30.6481	30.7052	30.7283	30.6021	30.6006	30.5809	30.4581	30.5239	30.6351
0.680799	1.00786	0.722015	0.755236	0.771961	1.03462	0.945664	1.15533	0.931224	1.09422	0.873876	1.14124	0.762548	0.682452	0.758226	-0.5547	0.0113	-0.4699	-0.405	-0.3734	0.0491	-0.0806	0.2083	-0.1028	0.1299	-0.1945	0.1906	-0.3911	-0.5512	-0.3993	24.9169	24.3622	24.7718	24.7831	24.8422	24.3723	25.2688	24.8638	25.1312	24.7578	24.8584	24.9075	25.1389	25.0583	24.9406	25.1489	25.4096	25.3068
NaN	NaN	NaN	NaN	C	NaN	NaN	NaN	NaN	NaN	NaN	M	NaN	NaN	NaN	NaN	NaN	NaN	NaN	C	NaN	NaN	NaN	NaN	NaN	NaN	M	NaN	NaN	NaN	NaN	NaN	NaN	NaN	NaN	NaN	NaN	NaN	24.0333	NaN	NaN	NaN	NaN	NaN	NaN	NaN	NaN	NaN
0.7854	1.0576	1.27138	0.992886	0.94875	0.922167	1.10519	0.821083	1.1911	0.960195	0.862622	0.897759	1.03735	1.12039	0.867418	-0.3485	0.0808	0.3464	-0.0103	-0.0759	-0.1169	0.1443	-0.2844	0.2523	-0.0586	-0.2132	-0.1556	0.0529	0.164	-0.2052	26.4284	26.0799	25.981	26.0618	25.7157	26.0621	26.4157	26.4054	26.5211	26.4452	26.4641	26.3472	26.4743	26.6186	26.6767	26.3923	26.3001	26.5524
1.26707	0.944682	1.0579	0.935559	1.09984	1.03476	1.01262	1.00744	0.943111	1.02285	0.945009	0.965401	1.05395	0.873936	0.958865	0.3415	-0.0821	0.0812	-0.0961	0.1373	0.0493	0.0181	0.0107	-0.0845	0.0326	-0.0816	-0.0508	0.0758	-0.1944	-0.0606	27.2397	27.5812	27.4401	27.358	27.0339	27.1151	27.3265	27.2304	27.2237	27.361	26.7192	26.7685	27.2939	27.312	27.2745	27.2852	26.9136	26.8291
0.864897	0.970433	0.923702	1.01136	0.966405	1.16175	0.986575	1.00257	0.908148	0.995091	1.02009	1.08885	1.04957	0.773461	0.989451	-0.2094	-0.0433	-0.1145	0.0163	-0.0493	0.2163	-0.0195	0.0037	-0.139	-0.0071	0.0287	0.1228	0.0698	-0.3706	-0.0153	28.4877	28.2783	28.5933	28.55	27.831	27.7165	28.3413	28.3576	28.595	28.5457	26.8657	27.082	28.3484	28.3289	28.4722	28.4759	27.2363	27.0973
1.02925	1.14219	0.898319	0.985071	0.904505	0.909282	0.84218	1.22442	1.10988	0.773086	0.904254	1.32859	0.981459	0.970904	0.795426	0.0416	0.1918	-0.1547	-0.0217	-0.1448	-0.1372	-0.2478	0.2921	0.1504	-0.3713	-0.1452	0.4099	-0.027	-0.0426	-0.3302	25.0727	25.1143	25.0557	25.2475	25.6195	25.4648	25.2152	25.1935	25.4863	25.3415	25.5579	25.4207	25.5865	25.3387	25.0764	25.3685	25.6005	25.7509
NaN	S	NaN	NaN	NaN	NaN	NaN	NaN	NaN	NaN	NaN	NaN	NaN	NaN	NaN	NaN	S	NaN	NaN	NaN	NaN	NaN	NaN	NaN	NaN	NaN	NaN	NaN	NaN	NaN	NaN	NaN	NaN	21.6781	NaN	NaN	NaN	NaN	NaN	NaN	NaN	NaN	NaN	NaN	NaN	NaN	NaN	NaN
0.910102	1.20899	1.00514	0.944158	0.873028	1.05132	0.9705	0.853581	0.882703	1.01727	0.989657	0.939393	0.960795	0.912945	1.08734	-0.1359	0.2738	0.0074	-0.0829	-0.1959	0.0722	-0.0432	-0.2284	-0.18	0.0247	-0.015	-0.0902	-0.0577	-0.1314	0.1208	25.0366	24.9007	24.611	24.8848	24.8121	24.8195	25.2003	25.1174	24.9254	24.7295	24.2975	24.3697	25.1756	25.1324	25.0156	24.7872	24.4289	24.2489
1.68787	1.1299	0.97279	0.699841	0.861785	0.936013	0.925304	1.23465	0.833353	1.34798	1.01953	1.41676	0.988902	1.21361	1.36311	0.7552	0.1762	-0.0398	-0.5149	-0.2146	-0.0954	-0.112	0.3041	-0.263	0.4308	0.0279	0.5026	-0.0161	0.2793	0.4469	27.8955	28.6507	28.0504	28.2266	29.8512	29.8114	29.6052	29.0903	29.6718	29.4572	31.356	31.2606	29.1744	29.0624	29.1692	29.4733	31.0767	30.8137
1.40036	1.1391	1.00912	0.842588	1.05015	0.863818	0.897572	1.13524	0.990549	1.21892	1.14425	1.09688	1.01466	1.31076	1.14306	0.4858	0.1879	0.0131	-0.2471	0.0706	-0.2112	-0.1559	0.183	-0.0137	0.2856	0.1944	0.1334	0.021	0.3904	0.1929	30.1397	30.6255	30.351	30.5389	30.8917	30.9048	30.9384	30.6913	31.0196	31.0902	32.3326	32.1214	30.6528	30.4969	30.8862	31.0692	31.9422	31.9285
1.12506	1.02683	1.03426	0.895025	1.07371	0.82978	0.872181	1.09619	0.977657	1.17511	1.20589	1.08756	1.06526	1.56363	1.32712	0.17	0.0382	0.0486	-0.16	0.1026	-0.2692	-0.1973	0.1325	-0.0326	0.2328	0.2701	0.1211	0.0912	0.6449	0.4083	30.0918	30.2618	30.0352	30.0734	30.1269	30.1755	30.2884	30.1284	30.422	30.5246	31.6019	31.3327	30.0556	29.8583	30.3009	30.4334	30.957	30.9244
0.852871	1.23645	0.796033	1.1964	0.900189	1.09391	1.05863	0.873633	0.896764	0.76012	0.859042	0.871517	0.898008	0.674318	0.822564	-0.2296	0.3062	-0.3291	0.2587	-0.1517	0.1295	0.0822	-0.1949	-0.1572	-0.3957	-0.2192	-0.1984	-0.1552	-0.5685	-0.2818	26.8547	26.6251	26.493	26.7992	25.1873	24.8582	26.6436	26.9023	26.901	26.7493	24.4275	24.557	27.0393	27.1215	27.0994	26.9045	24.996	24.8388
0.919359	0.916305	0.763447	0.916623	0.942589	1.33515	1.05059	0.889891	0.96674	1.36453	1.19053	0.99103	1.04972	0.811577	1.12086	-0.1213	-0.1261	-0.3894	-0.1256	-0.0853	0.417	0.0712	-0.1683	-0.0488	0.4484	0.2516	-0.013	0.07	-0.3012	0.1646	25.8716	25.7503	27.1388	27.0127	26.652	26.2626	27.0412	26.9156	27.3709	27.2856	26.1081	26.5251	26.5928	26.664	27.3839	27.2156	26.4093	26.3605
NaN	2.20564	NaN	C	1.20355	NaN	NaN	1.11057	NaN	M	NaN	1.15181	1.24824	NaN	NaN	NaN	1.1412	NaN	C	0.2673	NaN	NaN	0.1513	NaN	M	NaN	0.2039	0.3199	NaN	NaN	NaN	NaN	23.0919	24.2331	NaN	NaN	22.1302	NaN	23.235	23.5023	NaN	NaN	NaN	NaN	23.0311	23.1824	NaN	NaN
1.43415	1.05848	0.708824	0.778679	S	1.07885	0.997024	1.17235	0.866037	0.841363	0.657107	F	0.887119	0.408186	0.508493	0.5202	0.082	-0.4965	-0.3609	S	0.1095	-0.0043	0.2294	-0.2075	-0.2492	-0.6058	F	-0.1728	-1.2927	-0.9757	23.5031	24.0233	23.7912	23.8732	24.2408	23.7443	23.5018	23.1409	NaN	23.0361	22.9402	23.0497	23.751	23.7467	22.9795	23.2089	24.2329	24.0254
1.16748	0.901813	1.16522	1.24418	0.80681	1.05826	0.800681	1.05716	0.949671	0.744374	1.15669	1.13446	0.865797	0.792509	0.883131	0.2234	-0.1491	0.2206	0.3152	-0.3097	0.0817	-0.3207	0.0802	-0.0745	-0.4259	0.21	0.182	-0.2079	-0.3355	-0.1793	25.1099	25.3333	25.4463	25.2972	25.0441	25.2647	25.1171	25.4323	25.5899	25.2802	25.0573	25.139	25.543	25.2223	25.4079	25.4881	25.3928	25.3183
1.7119	0.97522	0.759383	0.934781	1.08719	1.05885	0.722866	0.766894	0.882825	0.981323	1.26901	0.832141	1.17968	0.832372	0.998338	0.7756	-0.0362	-0.3971	-0.0973	0.1206	0.0825	-0.4682	-0.3829	-0.1798	-0.0272	0.3437	-0.2651	0.2384	-0.2647	-0.0024	24.7711	25.5467	25.3545	25.3183	26.967	26.5699	25.8049	25.7076	25.4181	25.5387	27.1968	27.2793	25.8321	25.3639	25.6832	25.3003	27.4615	27.2817
0.723317	0.783877	NaN	C	1.40571	NaN	0.811746	1.03857	NaN	0.921273	F	0.955415	1.29316	NaN	NaN	-0.4673	-0.3513	NaN	C	0.4913	NaN	-0.3009	0.0546	NaN	-0.1183	F	-0.0658	0.3709	NaN	NaN	24.0872	23.6199	24.7895	24.4382	NaN	NaN	23.4502	NaN	23.6813	24.1726	NaN	NaN	23.5685	23.2676	23.7471	23.8017	NaN	NaN
1.62496	1.57647	NaN	S	0.808937	NaN	0.699647	0.842413	NaN	F	1.38185	0.989451	0.950132	NaN	NaN	0.7004	0.6567	NaN	S	-0.3059	NaN	-0.5153	-0.2474	NaN	F	0.4666	-0.0153	-0.0738	NaN	NaN	21.8123	22.5127	21.1506	21.8073	NaN	NaN	NaN	21.837	21.528	21.2221	NaN	NaN	21.8857	21.3704	21.5433	21.2959	NaN	NaN
1.17519	0.517095	1.03613	0.578785	C	0.663469	C	1.43505	0.873633	1.46317	M	1.20623	F	1.08922	0.827195	0.2329	-0.9515	0.0512	-0.7889	C	-0.5919	C	0.5211	-0.1949	0.5491	M	0.2705	F	0.1233	-0.2737	22.9022	23.1351	23.6974	22.7459	23.4427	23.4939	22.8534	22.0645	22.2836	NaN	23.2737	22.6818	22.3043	NaN	22.0131	22.5342	23.1504	22.9555
1.04297	1.02264	0.908652	1.24686	1.41294	0.797911	0.913768	0.986643	1.00097	0.898381	1.22586	0.798852	1.14401	1.11729	0.890631	0.0607	0.0323	-0.1382	0.3183	0.4987	-0.3257	-0.1301	-0.0194	0.0014	-0.1546	0.2938	-0.324	0.1941	0.16	-0.1671	23.8564	23.9171	24.2224	24.2547	24.2288	24.0906	23.2532	23.5715	23.4984	23.9971	24.0214	23.6957	23.4078	23.2777	23.8224	23.803	23.8614	23.8628
0.58273	1.05117	0.730674	0.857376	1.01066	0.634328	1.02038	S	1.25041	1.15381	0.969491	M	0.673523	1.34341	0.681507	-0.7791	0.072	-0.4527	-0.222	0.0153	-0.6567	0.0291	S	0.3224	0.2064	-0.0447	M	-0.5702	0.4259	-0.5532	24.9368	24.1577	24.435	24.507	26.14	25.6873	22.6885	22.4665	22.6895	22.7048	23.5633	22.9066	22.4821	22.5112	NaN	23.275	23.1374	23.4598
1.13131	0.816826	1.0122	0.791631	0.990137	0.779057	0.841479	0.963796	0.855239	1.15509	1.08666	0.827769	0.850392	0.861606	0.784856	0.178	-0.2919	0.0175	-0.3371	-0.0143	-0.3602	-0.249	-0.0532	-0.2256	0.208	0.1199	-0.2727	-0.2338	-0.2149	-0.3495	22.7898	22.9678	23.1083	22.8164	22.8149	22.8324	24.3348	23.9977	23.2871	23.2728	24.0114	23.6512	24.1268	23.8778	23.5598	23.5066	24.2263	24.0007
1.12132	0.94737	0.92601	0.934716	0.991992	0.828171	0.964197	1.00996	1.0108	1.00528	0.974545	1.08252	1.06326	1.15902	0.949605	0.1652	-0.078	-0.1109	-0.0974	-0.0116	-0.272	-0.0526	0.0143	0.0155	0.0076	-0.0372	0.1144	0.0885	0.2129	-0.0746	27.5611	27.7263	27.5889	27.5109	28.9046	28.7937	27.4058	27.3084	27.2405	27.2289	28.8059	28.5339	27.3982	27.3456	27.1261	27.1404	28.593	28.6085
1.10221	1.01551	1.23653	0.99813	0.892361	0.743137	0.846217	1.0615	0.995712	0.770945	0.909345	1.18124	0.993024	1.03555	0.772871	0.1404	0.0222	0.3063	-0.0027	-0.1643	-0.4283	-0.2409	0.0861	-0.0062	-0.3753	-0.1371	0.2403	-0.0101	0.0504	-0.3717	27.464	27.6044	27.1157	27.1379	28.2926	28.5989	26.7123	26.7096	26.8352	26.6709	28.3029	27.8746	27.0876	26.8467	26.5949	26.681	28.2525	28.2463
1.13108	1.39619	0.779273	0.983366	1.12896	0.688486	0.868501	1.35304	1.70882	0.714398	0.808881	1.04514	0.87206	1.20272	0.484578	0.1777	0.4815	-0.3598	-0.0242	0.175	-0.5385	-0.2034	0.4362	0.773	-0.4852	-0.306	0.0637	-0.1975	0.2663	-1.0452	22.3642	22.5419	22.3017	22.7832	24.0032	23.6434	22.3342	22.31	22.2581	22.4331	23.5417	23.0032	22.8194	22.616	22.1944	22.6306	23.2754	24.0484
1.12975	1.05981	1.00961	0.990755	1.02569	0.98357	1.01762	1.12202	1.00786	1.22349	1.19119	1.09794	1.00368	1.00933	0.985003	0.176	0.0838	0.0138	-0.0134	0.0366	-0.0239	0.0252	0.1661	0.0113	0.291	0.2524	0.1348	0.0053	0.0134	-0.0218	30.2608	30.4368	30.398	30.4818	29.9682	29.982	30.4936	30.4802	30.2651	30.3017	29.9221	29.8982	30.2026	30.2278	30.1303	30.2964	29.9087	29.92
0.926395	1.16951	0.928324	1.03175	1.43784	0.93271	1.01396	0.982276	0.907268	1.07788	1.0968	0.76732	1.12319	0.869947	0.894343	-0.1103	0.2259	-0.1073	0.0451	0.5239	-0.1005	0.02	-0.0258	-0.1404	0.1082	0.1333	-0.3821	0.1676	-0.201	-0.1611	29.0793	28.969	28.8244	29.0503	28.7746	28.6673	28.658	28.7031	28.5157	29.0396	28.6463	28.5458	28.5498	28.5698	28.8978	28.872	28.8473	28.7069
C	S	NaN	NaN	NaN	NaN	NaN	NaN	NaN	NaN	NaN	NaN	NaN	NaN	NaN	C	S	NaN	NaN	NaN	NaN	NaN	NaN	NaN	NaN	NaN	NaN	NaN	NaN	NaN	23.8771	NaN	NaN	23.8505	NaN	NaN	NaN	NaN	NaN	NaN	NaN	NaN	NaN	NaN	NaN	NaN	NaN	NaN
2.94547	1.16078	0.718022	1.27377	0.816826	1.17105	0.803294	1.22603	0.787035	0.846921	1.34294	1.51551	1.00968	0.803851	1.19607	1.5585	0.2151	-0.4779	0.3491	-0.2919	0.2278	-0.316	0.294	-0.3455	-0.2397	0.4254	0.5998	0.0139	-0.315	0.2583	22.9952	24.5537	23.9013	24.1164	24.284	23.8061	23.4359	23.785	23.9157	23.6238	23.8391	24.0669	23.6756	23.3596	23.3159	23.6099	24.1541	23.8086
S	S	S	0.38566	0.826393	1.37592	1.25214	1.24281	1.0299	3.28024	1.01031	1.2485	0.830182	0.903252	1.20673	S	S	S	-1.3746	-0.2751	0.4604	0.3244	0.3136	0.0425	1.7138	0.0148	0.3202	-0.2685	-0.1468	0.2711	NaN	20.9171	NaN	20.6958	NaN	20.5928	22.7212	21.3466	21.5522	21.2771	20.7627	21.2231	21.0074	21.3318	21.232	21.5456	20.9095	20.952
0.831968	1.47417	0.990412	0.851336	0.844811	1.03598	0.953761	0.944616	1.17593	1.21176	1.08162	1.04377	0.933486	0.907205	0.79924	-0.2654	0.5599	-0.0139	-0.2322	-0.2433	0.051	-0.0683	-0.0822	0.2338	0.2771	0.1132	0.0618	-0.0993	-0.1405	-0.3233	26.0373	25.7719	25.4888	26.0487	25.3978	25.3839	26.8461	26.6139	26.6206	26.3773	26.8209	26.8719	26.569	26.5007	26.5588	26.4766	26.9614	27.1952
1.11219	1.02151	0.855121	0.952902	0.983025	0.899503	1.02399	1.10949	1.04979	1.15101	1.07111	1.02598	0.90903	1.38041	1.18279	0.1534	0.0307	-0.2258	-0.0696	-0.0247	-0.1528	0.0342	0.1499	0.0701	0.2029	0.0991	0.037	-0.1376	0.4651	0.2422	26.075	26.2284	26.0433	26.074	28.1915	27.9657	26.1251	26.0555	25.9494	25.9247	27.748	27.5952	25.9222	25.9564	25.9124	26.0623	27.2829	27.353
S	0.894963	0.741696	1.0557	0.891002	0.743601	C	C	1.14949	0.864178	M	1.24876	M	1.02605	0.663745	S	-0.1601	-0.4311	0.0782	-0.1665	-0.4274	C	C	0.201	-0.2106	M	0.3205	M	0.0371	-0.5913	NaN	21.5695	21.7864	21.6263	22.4151	21.984	21.1157	21.1939	21.7662	21.5997	22.4338	22.0064	21.3263	NaN	21.4457	NaN	22.3967	22.5977
1.09134	0.964598	0.988423	0.95178	0.896018	0.79037	0.77255	0.875391	0.91187	0.826164	1.01783	0.95244	0.974882	1.11342	0.965066	0.1261	-0.052	-0.0168	-0.0713	-0.1584	-0.3394	-0.3723	-0.192	-0.1331	-0.2755	0.0255	-0.0703	-0.0367	0.155	-0.0513	27.272	27.3981	27.6569	27.6049	27.7247	27.7079	27.7486	27.6773	27.979	27.8206	28.0815	27.7421	28.0241	27.6518	28.0493	27.8573	27.9265	27.7934
S	0.987122	1.42198	0.984662	0.683683	S	1.47427	S	0.923382	1.1743	0.784312	M	0.850864	F	0.969357	S	-0.0187	0.5079	-0.0223	-0.5486	S	0.56	S	-0.115	0.2318	-0.3505	M	-0.233	F	-0.0449	NaN	23.0402	23.1799	23.1612	22.695	23.2029	22.909	22.8867	23.7785	23.2299	NaN	22.9041	22.6772	23.2372	NaN	23.4629	23.064	22.949
S	1.12288	NaN	C	S	NaN	C	0.895211	NaN	1.07893	NaN	F	0.87049	NaN	NaN	S	0.1672	NaN	C	S	NaN	C	-0.1597	NaN	0.1096	NaN	F	-0.2001	NaN	NaN	NaN	23.1187	23.088	23.2552	NaN	NaN	23.2003	NaN	NaN	22.8602	NaN	NaN	23.0907	NaN	23.22	23.0603	NaN	NaN
0.910607	1.07594	0.862861	1.05658	0.944878	0.992955	0.833527	0.640291	0.926074	0.623387	0.790206	0.673197	0.993437	0.963062	1.03261	-0.1351	0.1056	-0.2128	0.0794	-0.0818	-0.0102	-0.2627	-0.6432	-0.1108	-0.6818	-0.3397	-0.5709	-0.0095	-0.0543	0.0463	25.6348	25.4997	25.4648	25.5704	25.4907	25.2779	24.8783	24.9577	24.9589	24.8771	25.062	25.0518	25.5601	25.2974	25.5298	24.8866	25.1163	25.0055
1.6218	0.986575	0.978809	1.1003	1.30179	0.917894	1.11381	0.953431	1.07378	0.974004	0.962194	0.777654	1.06179	1.13966	0.974207	0.6976	-0.0195	-0.0309	0.1379	0.3805	-0.1236	0.1555	-0.0688	0.1027	-0.038	-0.0556	-0.3628	0.0865	0.1886	-0.0377	27.7739	28.4715	28.2933	28.2738	27.6828	27.6519	28.385	28.5229	28.0201	28.4006	27.7577	27.6341	28.423	28.5785	28.3829	28.3141	27.5691	27.6718
1.01924	0.733414	0.842005	0.825019	0.735909	0.907897	0.887734	1.25989	0.969223	1.131	1.0511	1.2758	0.7452	0.949145	0.889089	0.0275	-0.4473	-0.2481	-0.2775	-0.4424	-0.1394	-0.1718	0.3333	-0.0451	0.1776	0.0719	0.3514	-0.4243	-0.0753	-0.1696	24.307	24.3345	24.6618	24.2145	24.1883	23.9402	23.5876	23.3101	23.7219	23.2795	23.3224	23.183	23.41	23.2382	23.3705	23.7038	23.3977	23.3526
1.10903	0.926524	0.993092	1.09946	1.21655	0.922806	1.06592	1.10796	1.09703	1.01706	1.04906	0.953166	1.04659	1.13926	0.958334	0.1493	-0.1101	-0.01	0.1368	0.2828	-0.1159	0.0921	0.1479	0.1336	0.0244	0.0691	-0.0692	0.0657	0.1881	-0.0614	27.5617	27.711	27.8044	27.6943	27.4245	27.4145	28.2728	28.4096	27.9833	28.2661	28.4281	28.3122	28.2484	28.3405	28.0525	28.2004	28.24	28.3736
1.22553	1.038	1.0247	0.866577	0.861188	1.04341	0.949803	1.02562	0.922359	1.16368	1.06172	1.1016	0.924984	0.976167	1.10428	0.2934	0.0538	0.0352	-0.2066	-0.2156	0.0613	-0.0743	0.0365	-0.1166	0.2187	0.0864	0.1396	-0.1125	-0.0348	0.1431	29.5064	29.7998	29.6492	29.703	29.6939	29.7291	30.4758	30.2692	30.3563	30.1407	30.5148	30.5761	30.2571	30.1828	30.2167	30.2532	30.5496	30.433
1.08418	0.981731	0.907205	0.850038	0.911238	0.764824	0.884847	0.980439	0.991304	0.992748	0.953695	1.03426	0.961261	1.11111	0.857257	0.1166	-0.0266	-0.1405	-0.2344	-0.1341	-0.3868	-0.1765	-0.0285	-0.0126	-0.0105	-0.0684	0.0486	-0.057	0.152	-0.2222	30.0672	30.1838	30.3908	30.3642	30.8877	30.7472	30.2674	30.033	30.3057	30.1716	31.1887	30.8019	30.2779	30.1014	30.2571	30.2286	31.0367	31.0241
0.950857	1.17568	1.16918	1.03512	1.05841	1.08877	0.975491	1.21926	0.901001	0.9973	1.05826	0.984184	0.854351	0.815977	0.986028	-0.0727	0.2335	0.2255	0.0498	0.0819	0.1227	-0.0358	0.286	-0.1504	-0.0039	0.0817	-0.023	-0.2271	-0.2934	-0.0203	26.6155	26.5428	26.4167	26.6502	27.3413	27.5668	26.2927	26.3425	26.3035	26.3854	26.833	26.9557	26.2966	26.2608	26.3265	26.6125	27.1264	26.976
1.11473	0.969424	1.06216	1.1354	0.968551	0.997854	0.99206	1.04333	0.960994	0.861248	0.985686	0.981459	0.911112	1.00528	1.04384	0.1567	-0.0448	0.087	0.1832	-0.0461	-0.0031	-0.0115	0.0612	-0.0574	-0.2155	-0.0208	-0.027	-0.1343	0.0076	0.0619	29.3623	29.519	29.7732	29.7284	29.2111	29.2981	30.0688	30.252	30.4067	30.3606	30.3588	30.3557	30.2843	30.2728	30.4337	30.4949	30.3512	30.2938
1.04688	1.0987	1.09748	0.965735	0.942458	0.875755	0.916051	0.949605	0.967477	0.987053	1.04059	0.999861	0.992336	0.933162	0.844694	0.0661	0.1358	0.1342	-0.0503	-0.0855	-0.1914	-0.1265	-0.0746	-0.0477	-0.0188	0.0574	-0.0002	-0.0111	-0.0998	-0.2435	31.2224	31.2885	31.3736	31.5094	31.5689	31.7031	31.7117	31.6614	31.8531	31.7676	32.2479	32.0565	31.7305	31.604	31.8533	31.7787	32.3477	32.3
1.25076	0.866457	0.600402	1.08824	1.27961	0.941022	1.20197	0.993024	0.828687	1.22799	1.1118	0.882581	1.13729	0.605584	0.687676	0.3228	-0.2068	-0.736	0.122	0.3557	-0.0877	0.2654	-0.0101	-0.2711	0.2963	0.1529	-0.1802	0.1856	-0.7236	-0.5402	22.1554	22.4782	22.0356	21.8288	22.3836	21.6476	22.0021	22.1241	21.2516	21.6073	21.3752	21.2875	21.7058	21.9712	21.4318	21.4217	22.0988	21.8277
NaN	NaN	C	NaN	NaN	0.884295	NaN	NaN	NaN	NaN	NaN	NaN	NaN	M	M	NaN	NaN	C	NaN	NaN	-0.1774	NaN	NaN	NaN	NaN	NaN	NaN	NaN	M	M	NaN	NaN	NaN	NaN	21.9876	NaN	NaN	NaN	NaN	NaN	21.3634	21.186	NaN	NaN	NaN	NaN	NaN	NaN
1.18501	0.988217	0.963796	0.879588	1.00278	0.764241	0.932322	0.850923	0.965535	1.26225	1.19086	0.98357	1.1591	1.02527	0.811521	0.2449	-0.0171	-0.0532	-0.1851	0.004	-0.3879	-0.1011	-0.2329	-0.0506	0.336	0.252	-0.0239	0.213	0.036	-0.3013	24.0311	24.276	23.9663	23.9492	23.9305	23.8773	24.4759	24.2908	24.1865	24.1905	24.2523	23.8644	24.1399	24.0388	24.2104	23.9775	24.2163	24.1657
0.965936	0.901688	0.894343	0.670496	0.912186	0.751216	0.752258	1.20255	1.06312	1.25041	1.1145	1.40415	1.06511	1.12187	0.792729	-0.05	-0.1493	-0.1611	-0.5767	-0.1326	-0.4127	-0.4107	0.2661	0.0883	0.3224	0.1564	0.4897	0.091	0.1659	-0.3351	26.5337	26.4837	26.4289	26.2796	27.1563	26.9952	26.1922	25.6155	25.9399	25.8073	26.3404	25.9277	25.8698	25.4591	25.4502	25.7163	26.1745	26.2628
0.784638	1.21807	1.4207	NaN	C	0.834856	NaN	1.57069	0.679384	NaN	NaN	1.09013	F	1.09005	1.33951	-0.3499	0.2846	0.5066	NaN	C	-0.2604	NaN	0.6514	-0.5577	NaN	NaN	0.1245	F	0.1244	0.4217	27.2673	26.9174	27.1177	27.4023	27.7641	28.2707	NaN	NaN	26.9743	NaN	27.7531	27.4927	NaN	NaN	26.8498	27.5012	27.6287	27.071
1.29262	1.06881	0.965401	0.941413	0.997992	0.879405	0.924087	1.09126	0.904003	1.12654	1.14766	0.794985	0.727037	1.07386	1.04464	0.3703	0.096	-0.0508	-0.0871	-0.0029	-0.1854	-0.1139	0.126	-0.1456	0.1719	0.1987	-0.331	-0.4599	0.1028	0.063	25.1482	25.5185	25.1861	25.2821	26.49	26.4392	25.2459	25.1588	24.7656	24.7627	26.3147	26.1293	25.074	24.9601	25.0966	25.2226	26.2119	26.0663
C	NaN	0.328121	NaN	NaN	C	NaN	NaN	NaN	NaN	NaN	NaN	NaN	M	NaN	C	NaN	-1.6077	NaN	NaN	C	NaN	NaN	NaN	NaN	NaN	NaN	NaN	M	NaN	21.1963	NaN	NaN	NaN	23.2314	21.6237	NaN	NaN	NaN	NaN	21.7471	NaN	NaN	NaN	NaN	NaN	NaN	NaN
S	1.03419	S	1.1391	0.945795	1.09338	0.835957	S	0.931676	0.594233	0.809723	M	0.966204	1.07938	1.26672	S	0.0485	S	0.1879	-0.0804	0.1288	-0.2585	S	-0.1021	-0.7509	-0.3045	M	-0.0496	0.1102	0.3411	NaN	22.4264	22.6957	22.7442	NaN	22.764	22.1384	22.3263	22.6484	22.568	23.0479	23.1767	22.8893	22.6308	NaN	22.6176	22.9377	22.8356
0.848861	0.901938	1.0538	0.845104	0.860114	0.985959	0.953893	0.979896	0.995781	0.868622	0.769557	1.14369	1.00389	0.927552	0.918403	-0.2364	-0.1489	0.0756	-0.2428	-0.2174	-0.0204	-0.0681	-0.0293	-0.0061	-0.2032	-0.3779	0.1937	0.0056	-0.1085	-0.1228	26.2988	26.0624	26.2981	26.1492	26.4872	26.5628	25.796	25.5532	26.3158	26.0984	26.4505	26.4301	25.9992	25.9311	26.1221	26.0928	26.559	26.5529
1.0835	1.06526	1.04413	0.933421	0.944616	0.981799	0.923766	0.966338	0.962061	1.0172	1.02783	0.985481	0.963329	0.99323	1.01361	0.1157	0.0912	0.0623	-0.0994	-0.0822	-0.0265	-0.1144	-0.0494	-0.0558	0.0246	0.0396	-0.0211	-0.0539	-0.0098	0.0195	26.7708	26.8865	26.7725	26.8637	26.9565	27.0188	27.2156	27.1162	27.1521	27.0699	27.5073	27.4808	27.191	27.0766	27.1732	27.1238	27.5171	27.4613
1.13697	1.02883	1.09657	0.97637	0.953166	0.949737	1.07438	0.956343	1.08177	0.880015	0.799738	0.886443	0.883499	1.08013	0.94829	0.1852	0.041	0.133	-0.0345	-0.0692	-0.0744	0.1035	-0.0644	0.1134	-0.1844	-0.3224	-0.1739	-0.1787	0.1112	-0.0766	24.7407	24.9259	24.775	24.816	24.5689	24.7019	24.751	24.7165	24.9095	24.8403	24.3531	24.2787	24.9354	25.0389	25.0834	25.019	24.2419	24.3553
1.15173	1.03104	0.963462	0.841421	1.01551	1.06179	0.946386	0.886996	1.04485	1.1787	1.04797	1.03118	1.18058	1.24695	1.26716	0.2038	0.0441	-0.0537	-0.2491	0.0222	0.0865	-0.0795	-0.173	0.0633	0.2372	0.0676	0.0443	0.2395	0.3184	0.3416	25.4616	25.6654	25.681	25.7251	26.0352	25.9815	25.925	25.6759	25.7752	25.7974	26.2912	26.3777	25.6878	25.6083	25.7309	25.5579	25.9728	26.0361
0.952968	1.15966	1.19623	1.27925	0.953563	0.836478	0.944158	1.09771	1.07915	0.687723	0.931805	1.03261	0.897013	1.02961	0.798077	-0.0695	0.2137	0.2585	0.3553	-0.0686	-0.2576	-0.0829	0.1345	0.1099	-0.5401	-0.1019	0.0463	-0.1568	0.0421	-0.3254	29.4335	29.364	29.1873	29.401	28.928	29.1865	28.983	29.3383	29.3349	29.2663	29.4352	29.1776	29.5231	29.4402	29.2886	29.4231	29.3931	29.503
0.905257	1.08711	0.854173	0.949737	0.885031	0.985344	0.957869	0.988491	1.01586	1.14029	1.13061	0.99903	0.894467	1.11736	1.0838	-0.1436	0.1205	-0.2274	-0.0744	-0.1762	-0.0213	-0.0621	-0.0167	0.0227	0.1894	0.1771	-0.0014	-0.1609	0.1601	0.1161	27.5007	27.3571	27.3363	27.4568	28.0301	27.8027	27.046	26.9716	26.8775	26.7013	27.1826	27.1613	26.8566	26.7945	26.8789	26.8622	27.0225	27.0452
1.06017	1.15701	1.21706	1.00361	1.04464	0.860233	1.04834	0.980371	0.949737	0.867178	0.830182	0.96741	1.03083	1.06673	0.966204	0.0843	0.2104	0.2834	0.0052	0.063	-0.2172	0.0681	-0.0286	-0.0744	-0.2056	-0.2685	-0.0478	0.0438	0.0932	-0.0496	27.3758	27.4601	27.3018	27.5122	27.3032	27.5866	27.0271	27.0323	27.0899	27.1529	27.4838	27.2666	27.2327	27.3008	27.1377	27.1091	27.3906	27.3162
1.54018	0.806977	0.951186	2.48544	1.14623	1.02045	0.819775	0.646042	1.05424	0.325403	0.986575	0.719417	1.27642	1.13524	1.09885	0.6231	-0.3094	-0.0722	1.3135	0.1969	0.0292	-0.2867	-0.6303	0.0762	-1.6197	-0.0195	-0.4751	0.3521	0.183	0.136	24.5147	25.1378	24.9469	24.6375	24.4517	24.3795	22.6195	23.933	23.7414	23.9383	24.1595	24.1887	24.2392	23.9525	24.2165	23.5862	23.9765	24.0527
1.43425	1.33635	0.885645	0.895522	0.834683	1.0832	0.942001	0.842764	0.760753	0.89888	0.854528	0.953893	0.944747	0.825134	1.17487	0.5203	0.4183	-0.1752	-0.1592	-0.2607	0.1153	-0.0862	-0.2468	-0.3945	-0.1538	-0.2268	-0.0681	-0.082	-0.2773	0.2325	24.5213	25.0416	25.0299	25.4482	24.9216	24.7464	25.0428	24.8836	24.9214	24.6607	24.6002	24.7155	25.1966	25.1104	24.9895	24.7427	24.8775	24.483
1.14457	0.97252	0.910859	0.867719	0.98473	0.904505	0.979624	0.987259	0.951318	1.1805	1.04565	1.01515	1.01255	0.894467	0.850451	0.1948	-0.0402	-0.1347	-0.2047	-0.0222	-0.1448	-0.0297	-0.0185	-0.072	0.2394	0.0644	0.0217	0.018	-0.1609	-0.2337	28.0373	28.2321	28.2687	28.2285	28.7103	28.5756	28.1524	27.9477	27.7729	27.7507	27.9644	27.8196	27.913	27.8833	27.7512	27.7327	28.1253	28.0533
1.18279	1.17805	0.980915	0.807817	1.00877	0.799295	0.910986	0.916178	1.00647	1.06651	0.94573	0.893352	0.983638	1.21487	0.964799	0.2422	0.2364	-0.0278	-0.3079	0.0126	-0.3232	-0.1345	-0.1263	0.0093	0.0929	-0.0805	-0.1627	-0.0238	0.2808	-0.0517	29.132	29.3742	29.2287	29.4651	30.1724	30.1446	29.8487	29.5408	29.8283	29.8409	30.8544	30.5312	29.7558	29.6213	29.991	29.8647	30.5736	30.5829
1.11729	1.27597	0.934651	0.880564	0.955614	1.10305	1.02733	0.86802	1.08035	1.17137	1.00403	0.904567	0.99585	1.01438	1.0357	0.16	0.3516	-0.0975	-0.1835	-0.0655	0.1415	0.0389	-0.2042	0.1115	0.2282	0.0058	-0.1447	-0.006	0.0206	0.0506	25.7219	25.8819	25.7755	26.1271	26.7915	26.694	26.5664	26.3829	26.3339	26.2684	26.7129	26.8544	26.3382	26.3771	26.4786	26.2744	26.6923	26.8038
0.871698	1.079	0.935299	1.02975	0.999861	1.16538	0.968618	0.951648	0.868802	0.860949	0.915289	1.00375	1.0546	0.852812	1.14393	-0.1981	0.1097	-0.0965	0.0423	-0.0002	0.2208	-0.046	-0.0715	-0.2029	-0.216	-0.1277	0.0054	0.0767	-0.2297	0.194	26.6687	26.4706	26.9736	27.0833	25.7195	25.623	26.5559	26.5982	27.2297	27.2295	25.505	25.7258	26.7719	26.7259	27.2243	27.1528	25.7347	25.5318
0.94174	1.02897	1.11242	1.12311	0.834683	1.07945	0.943307	0.995574	1.06209	0.797082	0.949013	1.11775	0.937116	1.17186	1.19102	-0.0866	0.0412	0.1537	0.1675	-0.2607	0.1103	-0.0842	-0.0064	0.0869	-0.3272	-0.0755	0.1606	-0.0937	0.2288	0.2522	28.4087	28.3221	29.3366	29.3778	29.1402	29.2939	28.4855	28.653	29.719	29.4583	29.4862	29.5965	28.8127	28.7285	29.5584	29.552	29.2574	29.3443
1.39513	0.967679	1.22273	0.873089	0.714002	0.711187	0.798686	0.81898	0.935105	0.95429	1.04319	1.04167	0.908148	1.10305	0.838917	0.4804	-0.0474	0.2901	-0.1958	-0.486	-0.4917	-0.3243	-0.2881	-0.0968	-0.0675	0.061	0.0589	-0.139	0.1415	-0.2534	22.0683	22.5487	22.4392	22.3918	22.098	22.3881	22.4319	22.2361	22.4046	21.9186	22.4727	21.981	22.4994	22.1751	22.3457	22.0576	22.3312	22.2344
0.687151	C	1.18838	0.795426	0.993368	0.828285	1.42445	0.822678	0.844694	2.14935	1.20022	0.989177	1.19441	1.02712	1.00716	-0.5413	C	0.249	-0.3302	-0.0096	-0.2718	0.5104	-0.2816	-0.2435	1.1039	0.2633	-0.0157	0.2563	0.0386	0.0103	23.9502	23.4089	22.2278	NaN	23.0801	23.3291	24.1452	23.815	22.5745	22.5649	23.2271	22.9553	23.0413	23.5517	22.5902	22.3086	23.1885	22.945
1.264	0.985071	0.671193	0.990412	1.1299	1.2028	1.0087	0.904191	1.05709	1.08005	1.06047	0.838045	1.04725	0.939132	1.06858	0.338	-0.0217	-0.5752	-0.0139	0.1762	0.2664	0.0125	-0.1453	0.0801	0.1111	0.0847	-0.2549	0.0666	-0.0906	0.0957	25.5741	25.9121	26.8813	26.8596	25.4631	24.8879	26.3253	26.3114	27.0023	27.1785	25.0941	25.3605	26.2142	26.2267	27.2572	27.1119	25.1847	25.2648
NaN	NaN	NaN	NaN	NaN	NaN	S	NaN	NaN	NaN	F	NaN	NaN	NaN	NaN	NaN	NaN	NaN	NaN	NaN	NaN	S	NaN	NaN	NaN	F	NaN	NaN	NaN	NaN	NaN	NaN	NaN	NaN	NaN	NaN	NaN	NaN	NaN	NaN	NaN	NaN	NaN	20.9675	NaN	NaN	NaN	NaN
S	C	S	NaN	C	1.17609	1.62676	3.69404	0.641668	F	F	1.34285	F	0.457074	0.837755	S	C	S	NaN	C	0.234	0.702	1.8852	-0.6401	F	F	0.4253	F	-1.1295	-0.2554	NaN	21.6775	22.3998	NaN	NaN	21.5477	NaN	NaN	21.8721	NaN	22.0632	22.2972	21.3173	22.0193	21.4468	23.332	23.1927	22.5526
0.873028	0.867178	0.972385	0.7508	0.734584	1.20756	1.09634	0.864357	1.07512	1.35915	0.930772	0.947501	0.805245	0.726483	0.815977	-0.1959	-0.2056	-0.0404	-0.4135	-0.445	0.2721	0.1327	-0.2103	0.1045	0.4427	-0.1035	-0.0778	-0.3125	-0.461	-0.2934	23.0107	22.8148	22.7618	22.5562	22.1057	22.0653	23.8122	23.3987	23.2389	22.7939	22.1853	22.4574	23.3695	23.5022	23.3167	23.1064	22.6463	22.7508
0.657471	1.12389	0.83001	0.887919	1.33654	0.950264	1.21807	1.06651	0.977386	1.18067	0.860651	0.932516	1.16862	0.94174	0.915607	-0.605	0.1685	-0.2688	-0.1715	0.4185	-0.0736	0.2846	0.0929	-0.033	0.2396	-0.2165	-0.1008	0.2248	-0.0866	-0.1272	25.3879	24.7829	24.6125	24.781	25.3562	25.0874	24.393	24.2215	24.1796	24.5981	24.8438	24.7702	24.1534	24.438	24.2804	24.3733	24.9304	24.8974
S	1.42021	1.56287	C	NaN	NaN	C	0.569039	3.96604	0.641268	NaN	F	F	F	F	S	0.5061	0.6442	C	NaN	NaN	C	-0.8134	1.9877	-0.641	NaN	F	F	F	F	NaN	21.4636	21.0892	21.5953	21.6307	22.2749	21.319	NaN	NaN	NaN	NaN	NaN	21.96	NaN	22.3347	21.5213	23.7224	25.7101
1.28806	1.1425	0.924407	0.975896	0.757386	0.907708	0.781274	1.07639	1.1911	1.05453	1.31722	1.18995	0.83729	1.28405	0.978538	0.3652	0.1922	-0.1134	-0.0352	-0.4009	-0.1397	-0.3561	0.1062	0.2523	0.0766	0.3975	0.2509	-0.2562	0.3607	-0.0313	24.5746	24.9398	24.5188	24.711	24.8446	24.7312	25.7384	25.7032	25.7087	25.3078	25.9218	25.7821	25.6618	25.3057	25.4578	25.564	25.5611	25.8134
1.11613	1.00626	0.858982	0.927488	1.11736	0.867599	1.29747	1.36103	1.18435	1.32712	0.948684	0.959929	0.788072	0.998684	0.731586	0.1585	0.009	-0.2193	-0.1086	0.1601	-0.2049	0.3757	0.4447	0.2441	0.4083	-0.076	-0.059	-0.3436	-0.0019	-0.4509	24.8413	24.9998	24.9773	24.9863	24.5406	24.3213	24.8281	24.7195	24.7312	24.8913	23.934	23.7291	24.4198	24.7955	24.7902	25.2349	23.9359	24.18
S	1.25423	1.02186	0.956476	1.24989	1.11242	1.06992	1.05643	1.11388	0.856604	0.765779	0.811296	0.959863	1.1636	1.16207	S	0.3268	0.0312	-0.0642	0.3218	0.1537	0.0975	0.0792	0.1556	-0.2233	-0.385	-0.3017	-0.0591	0.2186	0.2167	NaN	22.8974	22.8886	23.2154	23.5423	23.5735	23.5837	23.5195	23.2439	23.5657	24.2157	24.3694	23.807	23.9045	23.5456	23.6248	23.9971	24.1527
0.692699	0.897075	1.0946	0.728146	0.615103	0.5621	0.68179	2.19451	1.41225	1.29738	1.38559	1.69384	0.47477	0.616811	0.245501	-0.5297	-0.1567	0.1304	-0.4577	-0.7011	-0.8311	-0.5526	1.1339	0.498	0.3756	0.4705	0.7603	-1.0747	-0.6971	-2.0262	30.2975	29.7678	30.4896	30.3329	30.7514	30.8818	30.5704	30.1127	30.6505	29.9494	31.426	30.5949	30.1948	29.6422	29.8902	31.0241	32.1231	32.6211
0.59189	0.790151	C	0.781924	0.494451	C	1.70385	0.926588	C	1.98357	0.910291	0.951714	0.507859	5.5539	NaN	-0.7566	-0.3398	C	-0.3549	-1.0161	C	0.7688	-0.11	C	0.9881	-0.1356	-0.0714	-0.9775	2.4735	NaN	25.9139	25.1573	27.2894	26.9496	20.8817	NaN	27.4006	27.0457	28.031	27.0149	23.2018	NaN	26.4125	27.1813	28.1024	27.9924	20.7283	NaN
0.293554	1.45236	S	S	0.993712	1.14441	0.689585	1.3463	1.12428	F	1.32666	1.23902	0.914528	1.37535	1.39997	-1.7683	0.5384	S	S	-0.0091	0.1946	-0.5362	0.429	0.169	F	0.4078	0.3092	-0.1289	0.4598	0.4854	25.2281	23.4598	23.1965	23.7349	NaN	25.0897	NaN	23.2195	22.9599	22.9508	24.2549	24.4495	23.3479	22.8117	22.6507	23.0797	23.7951	23.9641
1.09021	1.16659	0.751581	0.852339	0.981731	1.04732	0.951846	0.99048	1.3583	0.897137	0.80335	0.867238	0.859578	0.960062	0.740258	0.1246	0.2223	-0.412	-0.2305	-0.0266	0.0667	-0.0712	-0.0138	0.4418	-0.1566	-0.3159	-0.2055	-0.2183	-0.0588	-0.4339	24.3298	24.4544	24.4164	24.6387	24.535	24.123	24.4382	24.2077	24.5759	24.5493	23.6385	23.7052	24.5948	24.5236	24.7814	24.7676	23.6973	24.1391
1.26304	0.994884	0.850864	0.751737	0.95	0.86796	0.926781	1.03233	0.939718	1.30722	1.06032	1.04529	0.961927	1.00166	0.925176	0.3369	-0.0074	-0.233	-0.4117	-0.074	-0.2043	-0.1097	0.0459	-0.0897	0.3865	0.0845	0.0639	-0.056	0.0024	-0.1122	27.7907	28.1276	27.8915	27.8841	28.3616	28.1286	28.9092	28.4975	28.3119	28.2379	28.9682	28.7639	28.5227	28.413	28.248	28.2939	28.9658	28.8761
1.00312	0.882642	0.825878	0.367623	0.963529	1.15677	0.802793	1.08478	1.09642	1.94625	0.891249	0.95973	0.852458	0.842939	0.889336	0.0045	-0.1801	-0.276	-1.4437	-0.0536	0.2101	-0.3169	0.1174	0.1328	0.9607	-0.1661	-0.0593	-0.2303	-0.2465	-0.1692	24.2226	24.2271	24.4422	24.2621	24.8701	24.5941	24.6631	23.2194	23.495	23.4414	23.7813	23.9914	23.7024	23.3855	23.5543	23.6717	24.0278	24.1606
1.30785	0.948947	1.29918	1.12912	0.919741	0.854765	1.19143	1.0896	0.878735	1.00194	0.94954	1.10458	0.932386	0.930772	0.905383	0.3872	-0.0756	0.3776	0.1752	-0.1207	-0.2264	0.2527	0.1238	-0.1865	0.0028	-0.0747	0.1435	-0.101	-0.1035	-0.1434	25.363	25.7502	25.79	25.7144	25.2574	25.635	25.4653	25.6405	25.5276	25.4069	25.6465	25.4201	25.4625	25.7152	25.3841	25.5079	25.75	25.5635
0.966874	0.923382	1.03426	0.987259	1.21285	1.01649	1.11497	0.87837	1.0213	1.22569	1.0853	0.822849	1.13619	0.976505	0.971914	-0.0486	-0.115	0.0486	-0.0185	0.2784	0.0236	0.157	-0.1871	0.0304	0.2936	0.1181	-0.2813	0.1842	-0.0343	-0.0411	28.2473	28.1987	28.3688	28.2538	28.1173	28.1659	28.5043	28.4858	28.0172	28.2956	28.177	28.2006	28.2107	28.3677	28.2985	28.1114	28.2113	28.2417
1.20439	0.854054	1.00549	1.0094	0.878796	0.760015	1.10926	0.891125	0.446614	0.925304	0.842005	1.0025	0.988628	0.198127	0.337159	0.2683	-0.2276	0.0079	0.0135	-0.1864	-0.3959	0.1496	-0.1663	-1.1629	-0.112	-0.2481	0.0036	-0.0165	-2.3355	-1.5685	26.4946	26.7629	27.1765	26.9489	24.1707	24.1786	26.9889	27.0024	27.3829	27.1965	22.4951	22.0992	27.1009	27.2505	27.3793	27.213	24.8306	23.6677
1.10045	0.67995	0.928967	0.71862	0.737288	1.25806	0.773568	0.933551	0.998407	1.06607	0.990343	1.06326	0.839731	1.05724	1.33219	0.1381	-0.5565	-0.1063	-0.4767	-0.4397	0.3312	-0.3704	-0.0992	-0.0023	0.0923	-0.014	0.0885	-0.252	0.0803	0.4138	23.3696	23.5077	23.7869	23.2304	23.1807	23.0744	23.9157	23.439	23.6347	23.195	23.278	23.6092	23.8234	23.453	23.5462	23.447	23.1977	23.1954
0.849626	0.946189	0.605375	0.930643	0.869525	1.06164	1.09346	0.89199	1.88989	1.2179	1.03656	1.05922	1.03254	0.619124	0.347793	-0.2351	-0.0798	-0.7241	-0.1037	-0.2017	0.0863	0.1289	-0.1649	0.9183	0.2844	0.0518	0.083	0.0462	-0.6917	-1.5237	29.3209	29.0858	29.2356	29.1558	26.1863	25.4622	29.7509	29.6472	29.7614	29.5597	24.4884	24.5747	29.4665	29.5954	29.6784	29.5135	25.1801	26.0984
1.09536	1.06888	1.12607	0.831046	0.83168	1.27589	0.853995	0.929225	0.889212	1.05424	1.02591	1.01319	0.906827	0.822906	1.18075	0.1314	0.0961	0.1713	-0.267	-0.2659	0.3515	-0.2277	-0.1059	-0.1694	0.0762	0.0369	0.0189	-0.1411	-0.2812	0.2397	28.976	29.1074	29.2257	29.3218	29.1478	29.3191	29.5179	29.2509	29.4439	29.178	28.6965	29.048	29.4417	29.214	29.425	29.3191	28.9777	28.8083
0.748825	0.989382	0.991511	0.995229	0.756808	0.947042	1.0208	0.980371	1.2571	0.746079	0.727389	1.1855	0.915163	1.06039	0.798852	-0.4173	-0.0154	-0.0123	-0.0069	-0.402	-0.0785	0.0297	-0.0286	0.3301	-0.4226	-0.4592	0.2455	-0.1279	0.0846	-0.324	22.536	22.1187	22.7438	22.7284	22.0625	22.0502	22.5144	22.5075	23.0085	22.6065	22.4	22.3215	22.937	22.9667	22.763	22.7344	22.3154	22.6455
1.60681	1.30604	1.04855	0.655378	1.01248	1.23885	0.909597	0.841071	1.22646	1.22884	0.885399	1.0101	1.21596	1.09429	1.10535	0.6842	0.3852	0.0684	-0.6096	0.0179	0.309	-0.1367	-0.2497	0.2945	0.2973	-0.1756	0.0145	0.2821	0.13	0.1445	23.189	23.8732	23.4994	23.8846	23.9924	24.0608	24.7173	24.1077	24.2171	24.235	24.0523	24.3613	24.42	24.2833	24.2026	23.9529	23.9223	24.2168
NaN	S	0.806642	NaN	1.08028	1.45367	S	C	1.16522	NaN	F	0.810228	M	0.901625	1.12482	NaN	S	-0.31	NaN	0.1114	0.5397	S	C	0.2206	NaN	F	-0.3036	M	-0.1494	0.1697	NaN	NaN	NaN	21.9347	22.2703	21.9603	NaN	NaN	22.632	22.7434	22.3753	22.915	NaN	22.7065	22.9356	NaN	22.5247	22.7453
0.690733	1.15357	0.584267	0.64649	0.856841	0.808825	0.956078	0.696889	0.597744	1.43654	0.971375	1.00403	1.23448	0.872907	1.18116	-0.5338	0.2061	-0.7753	-0.6293	-0.2229	-0.3061	-0.0648	-0.521	-0.7424	0.5226	-0.0419	0.0058	0.3039	-0.1961	0.2402	22.7236	22.1898	22.8899	23.096	23.4837	22.7084	23.4701	22.8408	23.5249	23.302	23.0508	22.7447	22.9475	22.8827	23.5191	22.9981	23.2469	22.5045
NaN	NaN	1.22935	NaN	NaN	S	C	NaN	1.07594	F	NaN	NaN	NaN	F	1.07296	NaN	NaN	0.2979	NaN	NaN	S	C	NaN	0.1056	F	NaN	NaN	NaN	F	0.1016	NaN	NaN	NaN	NaN	22.7979	23.0958	NaN	NaN	NaN	NaN	NaN	22.7758	22.2252	NaN	NaN	NaN	22.5686	22.6742
0.857673	0.851572	1.38501	2.29199	1.02868	0.936402	0.888966	1.19665	0.789439	0.508423	1.31085	0.954886	0.820855	0.942915	1.11845	-0.2215	-0.2318	0.4699	1.1966	0.0408	-0.0948	-0.1698	0.259	-0.3411	-0.9759	0.3905	-0.0666	-0.2848	-0.0848	0.1615	23.5633	23.3418	22.8696	22.6378	22.3351	22.805	23.0665	24.2631	23.4901	23.5309	23.4314	23.3366	24.0424	23.8726	23.5567	23.8157	23.5162	23.1751
1.00758	0.914021	1.01354	1.17829	1.24427	0.871517	0.881297	1.22154	1.07386	0.708088	0.946714	0.854706	0.870611	1.03706	0.841654	0.0109	-0.1297	0.0194	0.2367	0.3153	-0.1984	-0.1823	0.2887	0.1028	-0.498	-0.079	-0.2265	-0.1999	0.0525	-0.2487	24.6447	24.6556	24.8232	24.6935	24.8997	24.9191	24.0733	24.31	23.8403	24.1556	24.5311	24.3327	24.5713	24.389	24.0668	24.3555	24.4786	24.5814
1.58821	1.03311	0.687485	0.643628	1.02897	0.832314	1.07274	1.25771	1.0416	1.87631	1.12576	1.19599	0.97847	0.970231	0.775286	0.6674	0.047	-0.5406	-0.6357	0.0412	-0.2648	0.1013	0.3308	0.0588	0.9079	0.1709	0.2582	-0.0314	-0.0436	-0.3672	23.2182	23.8856	23.6259	23.6729	24.3999	23.8593	24.2597	23.624	23.7993	23.8405	24.0163	23.7515	23.3518	23.4531	23.5411	23.8719	24.0599	24.1187
0.782249	C	NaN	1.03168	NaN	NaN	NaN	C	NaN	M	M	F	NaN	NaN	NaN	-0.3543	C	NaN	0.045	NaN	NaN	NaN	C	NaN	M	M	F	NaN	NaN	NaN	22.3891	22.0348	22.0737	NaN	NaN	NaN	21.9145	21.9595	NaN	NaN	NaN	NaN	NaN	NaN	21.9465	NaN	NaN	NaN
1.10749	1.28165	1.07445	0.883315	0.837581	0.96393	0.965802	0.954423	0.994057	1.09863	1.00479	0.946254	0.830412	1.02591	0.994815	0.1473	0.358	0.1036	-0.179	-0.2557	-0.053	-0.0502	-0.0673	-0.0086	0.1357	0.0069	-0.0797	-0.2681	0.0369	-0.0075	25.159	25.3063	24.9613	25.3193	25.522	25.6256	25.1724	24.9934	24.9397	24.684	25.2119	25.1589	25.0367	24.9865	25.0194	24.9521	25.175	25.1664
0.869465	1.02243	1.25571	1.09255	1.0225	1.02847	0.917576	1.10428	1.01059	0.888412	1.05782	1.11884	1.03598	0.99585	1.01347	-0.2018	0.032	0.3285	0.1277	0.0321	0.0405	-0.1241	0.1431	0.0152	-0.1707	0.0811	0.162	0.051	-0.006	0.0193	25.5225	25.3207	25.1045	25.1365	25.0839	25.4124	25.325	25.4527	25.3049	25.337	25.3788	25.4193	25.4957	25.3716	25.1429	25.286	25.3848	25.4
1.00507	1.01635	1.09384	1.08103	0.846921	0.981935	1.01101	0.930127	0.93174	0.908778	0.971712	1.11853	1.01847	1.12763	1.18838	0.0073	0.0234	0.1294	0.1124	-0.2397	-0.0263	0.0158	-0.1045	-0.102	-0.138	-0.0414	0.1616	0.0264	0.1733	0.249	28.1573	28.1646	28.2465	28.2699	28.4634	28.5928	27.5606	27.673	27.8593	27.6196	28.051	28.0247	27.6986	27.7144	27.6977	27.5932	27.8777	27.7757
NaN	NaN	S	NaN	NaN	NaN	NaN	NaN	NaN	NaN	NaN	NaN	NaN	NaN	NaN	NaN	NaN	S	NaN	NaN	NaN	NaN	NaN	NaN	NaN	NaN	NaN	NaN	NaN	NaN	NaN	NaN	NaN	NaN	NaN	20.4487	NaN	NaN	NaN	NaN	NaN	NaN	NaN	NaN	NaN	NaN	NaN	NaN
1.46754	1.05709	NaN	1.17446	0.910354	NaN	C	0.963128	NaN	1.06253	M	0.908085	0.858327	NaN	NaN	0.5534	0.0801	NaN	0.232	-0.1355	NaN	C	-0.0542	NaN	0.0875	M	-0.1391	-0.2204	NaN	NaN	24.0235	24.5769	24.7089	24.789	NaN	NaN	23.9939	24.2259	24.7542	24.6187	NaN	NaN	23.9064	NaN	24.8933	24.8391	NaN	NaN
0.790534	0.943504	1.02335	0.950725	0.920634	0.945468	0.914338	1.09194	1.00661	0.86077	0.895025	1.0274	0.866217	0.858506	0.806362	-0.3391	-0.0839	0.0333	-0.0729	-0.1193	-0.0809	-0.1292	0.1269	0.0095	-0.2163	-0.16	0.039	-0.2072	-0.2201	-0.3105	25.7966	25.4575	26.3787	26.2948	26.325	26.3583	25.8229	25.75	26.395	26.2757	26.5688	26.4879	26.0392	25.91	26.356	26.4829	26.7889	26.7984
1.63773	0.934198	NaN	0.956873	1.08877	NaN	0.929096	0.969088	NaN	0.833584	0.858506	1.18419	1.33044	NaN	NaN	0.7117	-0.0982	NaN	-0.0636	0.1227	NaN	-0.1061	-0.0453	NaN	-0.2626	-0.2201	0.2439	0.4119	NaN	NaN	23.2534	23.9651	25.0452	24.947	NaN	NaN	24.8831	24.8195	25.9368	26.0595	NaN	NaN	25.1457	25.0396	25.6929	25.6476	NaN	NaN
0.881969	1.17032	1.00549	0.88307	1.04037	0.892361	0.711778	1.2174	1.07766	0.886689	1.10007	1.13375	0.968887	1.22408	1.01361	-0.1812	0.2269	0.0079	-0.1794	0.0571	-0.1643	-0.4905	0.2838	0.1079	-0.1735	0.1376	0.1811	-0.0456	0.2917	0.0195	24.7338	24.5526	24.5097	24.7366	25.9568	25.9647	24.5833	24.4039	24.6421	24.6992	26.4579	26.2936	24.7568	24.2663	24.461	24.7448	26.1662	26.2741
0.901126	0.932322	0.80681	0.762072	0.942523	1.11211	1.06408	0.904066	0.947633	1.33404	0.955415	1.04739	1.09194	0.984798	1.15573	-0.1502	-0.1011	-0.3097	-0.392	-0.0854	0.1533	0.0896	-0.1455	-0.0776	0.4158	-0.0658	0.0668	0.1269	-0.0221	0.2088	29.101	28.9508	28.6419	28.5408	27.8403	27.5306	29.1397	28.7477	28.622	28.5366	27.6065	27.7598	28.7239	28.8135	28.5552	28.4097	27.6286	27.551
NaN	0.713656	0.582488	0.274295	1.23945	1.06977	0.65447	1.07289	1.13784	2.28533	0.957802	0.750175	0.866637	0.968081	0.910165	NaN	-0.4867	-0.7797	-1.8662	0.3097	0.0973	-0.6116	0.1015	0.1863	1.1924	-0.0622	-0.4147	-0.2065	-0.0468	-0.1358	NaN	NaN	24.3464	23.8597	23.7172	22.9375	25.2126	23.3464	24.1718	24.4815	26.184	26.2813	24.0202	23.4086	24.5865	24.688	26.2308	26.4171
NaN	NaN	1.6614	1.89107	S	1.57975	0.827769	S	1.78077	0.360357	0.823249	NaN	0.780354	1.21563	1.07841	NaN	NaN	0.7324	0.9192	S	0.6597	-0.2727	S	0.8325	-1.4725	-0.2806	NaN	-0.3578	0.2817	0.1089	NaN	NaN	NaN	NaN	23.3584	24.0908	22.7307	23.6499	NaN	22.9385	24.0346	24.6943	24.2032	23.9305	NaN	23.2963	23.7529	24.5854
1.10734	0.874785	0.877822	1.00779	0.985891	0.905634	1.01551	0.964531	1.01967	1.16014	1.15133	1.04536	1.06851	1.08658	0.965066	0.1471	-0.193	-0.188	0.0112	-0.0205	-0.143	0.0222	-0.0521	0.0281	0.2143	0.2033	0.064	0.0956	0.1198	-0.0513	26.8338	26.9809	26.9896	26.7966	26.8479	26.6599	26.7897	26.8009	26.5818	26.5613	26.4434	26.3004	26.5754	26.5976	26.5178	26.4657	26.3236	26.3517
0.933874	0.976573	0.84113	0.842997	0.938156	1.19524	0.907645	0.952308	0.984457	1.14679	1.06511	1.06142	1.04565	0.914655	1.11049	-0.0987	-0.0342	-0.2496	-0.2464	-0.0921	0.2573	-0.1398	-0.0705	-0.0226	0.1976	0.091	0.086	0.0644	-0.1287	0.1512	26.7991	26.7004	26.6604	26.6262	26.9912	26.7416	27.3564	27.11	27.2455	27.1534	26.954	27.2113	27.1588	27.019	27.1595	27.089	27.0827	27.0601
0.779111	1.07669	0.971307	1.0793	0.914212	1.54339	1.02399	0.845455	1.13077	0.861367	0.907897	1.08628	1.17462	0.868441	1.18534	-0.3601	0.1066	-0.042	0.1101	-0.1294	0.6261	0.0342	-0.2422	0.1773	-0.2153	-0.1394	0.1194	0.2322	-0.2035	0.2453	27.2278	26.8677	27.0534	27.16	25.911	25.869	26.8419	26.952	27.3526	27.2232	25.0804	25.7065	27.0572	27.0914	27.2332	26.991	25.2839	25.4612
NaN	0.882642	NaN	S	NaN	NaN	C	C	C	F	M	F	NaN	F	NaN	NaN	-0.1801	NaN	S	NaN	NaN	C	C	C	F	M	F	NaN	F	NaN	NaN	NaN	22.345	22.1649	NaN	NaN	NaN	22.3938	NaN	NaN	NaN	NaN	22.1457	NaN	21.9776	NaN	22.0103	NaN
0.964197	1.07363	0.760806	0.885215	0.769717	1.24177	0.320501	0.911933	1.00926	0.679384	1.87644	0.820799	0.692795	1.19201	1.46662	-0.0526	0.1025	-0.3944	-0.1759	-0.3776	0.3124	-1.6416	-0.133	0.0133	-0.5577	0.908	-0.2849	-0.5295	0.2534	0.5525	21.1897	21.1371	20.9904	21.0929	28.3731	27.9787	21.7056	21.5297	21.2756	20.898	27.7842	28.0966	22.2633	20.6217	21.5605	21.4275	27.5308	27.5441
NaN	NaN	C	NaN	NaN	NaN	NaN	NaN	S	NaN	NaN	NaN	NaN	NaN	F	NaN	NaN	C	NaN	NaN	NaN	NaN	NaN	S	NaN	NaN	NaN	NaN	NaN	F	NaN	NaN	NaN	NaN	22.8406	NaN	NaN	NaN	NaN	NaN	NaN	NaN	NaN	NaN	NaN	NaN	NaN	23.7148
C	1.01108	0.910228	S	NaN	S	C	0.531632	0.884173	F	M	F	F	F	0.995091	C	0.0159	-0.1357	S	NaN	S	C	-0.9115	-0.1776	F	M	F	F	F	-0.0071	21.8851	NaN	22.1852	22.2011	23.6109	23.4752	NaN	21.7742	NaN	NaN	NaN	22.8918	22.2701	NaN	21.3031	20.3916	23.1404	22.9628
NaN	NaN	NaN	NaN	C	NaN	NaN	NaN	NaN	NaN	NaN	M	NaN	NaN	NaN	NaN	NaN	NaN	NaN	C	NaN	NaN	NaN	NaN	NaN	NaN	M	NaN	NaN	NaN	NaN	NaN	NaN	NaN	NaN	NaN	NaN	NaN	20.8036	NaN	NaN	NaN	NaN	NaN	NaN	NaN	NaN	NaN
1.2234	0.824848	0.746441	1.38722	0.416128	0.831161	0.908085	0.659434	0.914655	0.758279	1.15837	0.822792	0.519214	1.24643	1.13265	0.2909	-0.2778	-0.4219	0.4722	-1.2649	-0.2668	-0.1391	-0.6007	-0.1287	-0.3992	0.2121	-0.2814	-0.9456	0.3178	0.1797	23.9567	24.2476	24.191	23.9132	25.9425	25.5206	23.5475	24.0197	23.9219	22.657	25.4928	25.226	23.9467	23.8076	24.2033	23.6026	25.175	25.0463
NaN	C	NaN	C	NaN	NaN	S	0.95767	NaN	M	F	F	F	NaN	NaN	NaN	C	NaN	C	NaN	NaN	S	-0.0624	NaN	M	F	F	F	NaN	NaN	NaN	NaN	22.7281	NaN	NaN	NaN	21.084	NaN	NaN	NaN	NaN	NaN	NaN	21.1314	21.7635	21.7011	NaN	NaN
1.1595	1.11938	1.06925	1.09665	0.907519	0.865677	1.08328	1.13375	0.915924	0.817335	0.827425	1.01833	0.815129	1.04739	0.989931	0.2135	0.1627	0.0966	0.1331	-0.14	-0.2081	0.1154	0.1811	-0.1267	-0.291	-0.2733	0.0262	-0.2949	0.0668	-0.0146	25.7741	25.9876	26.1758	26.3385	26.5708	26.6674	25.3864	25.5195	25.8279	25.6879	26.1063	25.8982	25.6774	25.7928	25.8017	25.9828	26.0395	25.9128
0.980779	0.961128	0.908274	0.886075	0.769504	0.956012	1.18838	0.935883	0.870068	1.09528	0.816656	1.21698	1.00062	0.929096	1.02087	-0.028	-0.0572	-0.1388	-0.1745	-0.378	-0.0649	0.249	-0.0956	-0.2008	0.1313	-0.2922	0.2833	0.0009	-0.1061	0.0298	26.7425	26.7145	26.6562	26.599	26.1106	25.9718	26.7664	26.5919	27.1798	26.8018	26.1209	26.056	26.6351	26.8841	26.8965	26.8009	26.227	26.0262
S	C	1.50744	S	C	0.815411	C	S	1.02505	F	M	M	F	0.965133	0.767745	S	C	0.5921	S	C	-0.2944	C	S	0.0357	F	M	M	F	-0.0512	-0.3813	NaN	22.9317	23.6974	NaN	23.5115	24.1036	NaN	22.115	22.8452	NaN	22.8373	22.5429	22.0713	NaN	NaN	22.6237	22.8885	22.9242
1.73123	1.01783	1.99087	0.828285	1.26611	1.17609	0.669892	1.09771	0.488625	0.699841	0.865317	0.833238	0.961061	0.465709	1.12093	0.7918	0.0255	0.9934	-0.2718	0.3404	0.234	-0.578	0.1345	-1.0332	-0.5149	-0.2087	-0.2632	-0.0573	-1.1025	0.1647	24.9986	25.7904	26.4882	26.5137	24.2704	25.2638	25.6448	25.373	26.3814	26.7218	24.4894	24.7234	26.1597	25.5817	26.6446	26.7791	25.5919	24.5587
0.927809	1.13926	0.873815	1.6537	0.925112	0.792784	0.900002	1.24349	0.818583	0.627462	1.15293	1.2981	0.965735	1.01882	0.986711	-0.1081	0.1881	-0.1946	0.7257	-0.1123	-0.335	-0.152	0.3144	-0.2888	-0.6724	0.2053	0.3764	-0.0503	0.0269	-0.0193	23.614	23.5059	23.6283	23.8164	23.4081	23.2135	23.1783	23.904	23.7595	23.6472	23.2389	22.9039	23.8507	23.6987	23.3831	23.6975	23.212	22.9232
1.36576	0.863459	0.53868	0.622523	0.703343	0.66952	0.630033	0.807593	0.758541	1.40406	1.38732	2.00236	1.74388	1.6674	1.47172	0.4497	-0.2118	-0.8925	-0.6838	-0.5077	-0.5788	-0.6665	-0.3083	-0.3987	0.4896	0.4723	1.0017	0.8023	0.7376	0.5575	24.0891	24.5388	24.8668	24.655	26.22	25.3275	26.4569	25.7731	26.8805	26.3728	27.1426	26.5638	25.9673	25.3008	25.8788	25.5705	26.405	26.0063
1.33025	1.19458	0.952572	1.03319	1.0208	1.1628	0.865497	0.854765	1.00654	0.732957	0.874967	0.890014	1.0629	0.886627	1.02427	0.4117	0.2565	-0.0701	0.0471	0.0297	0.2176	-0.2084	-0.2264	0.0094	-0.4482	-0.1927	-0.1681	0.088	-0.1736	0.0346	24.4786	24.8903	24.9802	25.2367	24.9495	24.8794	24.6647	24.7118	25.0422	25.0719	24.54	24.7576	25.1129	24.9045	25.2103	24.9839	24.7136	24.723
1.07572	1.2518	0.833527	0.861606	0.872484	1.13997	1.01734	0.866037	1.04232	0.925112	0.783497	0.991442	0.998822	0.865917	0.947042	0.1053	0.324	-0.2627	-0.2149	-0.1968	0.189	0.0248	-0.2075	0.0598	-0.1123	-0.352	-0.0124	-0.0017	-0.2077	-0.0785	25.0839	25.1892	24.8547	25.1787	25.2204	24.9577	25.12	24.9051	25.1614	24.9646	25.0781	25.2671	25.2323	25.2571	25.1738	24.9663	25.2858	25.3456
0.948619	0.974882	0.877396	0.816656	1.04254	0.934327	0.994815	1.07841	1.01593	1.12803	0.92601	1.08998	1.05373	1.06614	0.980507	-0.0761	-0.0367	-0.1887	-0.2922	0.0601	-0.098	-0.0075	0.1089	0.0228	0.1738	-0.1109	0.1243	0.0755	0.0924	-0.0284	27.8575	27.7814	27.4731	27.4364	28.235	28.0463	28.4353	28.1431	27.642	27.7021	28.1524	28.0544	28.2615	28.254	27.5177	27.6266	28.06	28.0828
0.994953	0.955349	1.09855	0.876666	0.895025	0.972385	0.718819	0.900938	1.07729	0.795371	0.970029	0.933292	0.927166	1.20339	1.08621	-0.0073	-0.0659	0.1356	-0.1899	-0.16	-0.0404	-0.4763	-0.1505	0.1074	-0.3303	-0.0439	-0.0996	-0.1091	0.2671	0.1193	26.3693	26.362	27.0137	26.9478	26.0161	26.1517	26.4727	26.2828	26.8406	26.6806	26.1482	26.1078	26.803	26.3267	26.9402	26.7897	25.8811	25.9885
1.10099	1.06644	0.674551	0.666742	0.995643	S	0.852694	1.09954	C	1.41235	1.10435	1.27024	1.15021	F	M	0.1388	0.0928	-0.568	-0.5848	-0.0063	S	-0.2299	0.1369	C	0.4981	0.1432	0.3451	0.2019	F	M	22.8196	22.9584	22.5114	22.6042	23.1318	22.5638	23.5792	22.9944	22.8506	22.8443	NaN	22.9312	23.0811	22.8512	22.5055	22.6424	22.425	NaN
1.22425	1.16943	0.770037	1.1632	0.558527	1.17944	0.981255	0.822849	0.906325	1.14886	1.36188	0.801903	0.54431	0.785836	1.02264	0.2919	0.2258	-0.377	0.2181	-0.8403	0.2381	-0.0273	-0.2813	-0.1419	0.2002	0.4456	-0.3185	-0.8775	-0.3477	0.0323	23.8036	24.0955	24.0717	24.2975	23.8106	23.4336	23.7254	23.9435	23.9065	23.0662	22.4282	22.6663	23.5252	23.4979	24.225	23.9437	22.7759	22.634
1.02918	1.02087	1.49319	0.800903	0.994746	1.12498	0.86316	0.84698	0.827769	0.94174	0.873815	0.933421	1.09627	0.778031	1.05738	0.0415	0.0298	0.5784	-0.3203	-0.0076	0.1699	-0.2123	-0.2396	-0.2727	-0.0866	-0.1946	-0.0994	0.1326	-0.3621	0.0805	22.8476	22.8891	22.7479	22.7777	22.5953	23.1737	22.1617	21.8414	22.0474	22.0398	21.4988	21.6687	22.2483	22.036	22.1468	21.9072	21.8609	21.5882
S	0.763818	NaN	NaN	C	S	NaN	NaN	NaN	NaN	NaN	M	NaN	NaN	M	S	-0.3887	NaN	NaN	C	S	NaN	NaN	NaN	NaN	NaN	M	NaN	NaN	M	NaN	23.7405	23.4736	23.0849	NaN	NaN	NaN	NaN	23.3106	NaN	NaN	23.3171	NaN	NaN	NaN	NaN	NaN	NaN
1.08832	0.998061	0.916496	0.969491	0.898008	1.06076	0.952374	0.998615	1.14568	0.838975	0.854054	0.957338	0.86089	0.858387	0.794765	0.1221	-0.0028	-0.1258	-0.0447	-0.1552	0.0851	-0.0704	-0.002	0.1962	-0.2533	-0.2276	-0.0629	-0.2161	-0.2203	-0.3314	26.8565	26.9786	26.7588	26.756	27.083	26.9572	27.1259	27.0812	27.311	27.1558	27.4141	27.4992	27.3792	27.3088	27.3739	27.3719	27.6344	27.8306
1.07111	1.00514	0.945795	0.949211	0.835146	1.07766	0.921911	0.922295	1.07669	0.937246	0.964999	1.06467	0.964063	0.970029	0.970904	0.0991	0.0074	-0.0804	-0.0752	-0.2599	0.1079	-0.1173	-0.1167	0.1066	-0.0935	-0.0514	0.0904	-0.0528	-0.0439	-0.0426	28.7983	28.8974	28.8836	28.891	28.8474	28.767	29.0123	28.9371	29.1328	28.8729	28.6903	28.7982	29.1058	28.9885	29.0424	28.9257	28.7342	28.8408
NaN	NaN	NaN	NaN	C	NaN	NaN	NaN	NaN	NaN	NaN	M	NaN	NaN	NaN	NaN	NaN	NaN	NaN	C	NaN	NaN	NaN	NaN	NaN	NaN	M	NaN	NaN	NaN	NaN	NaN	NaN	NaN	NaN	NaN	NaN	NaN	23.3144	NaN	NaN	NaN	NaN	NaN	NaN	NaN	NaN	NaN
1.0576	0.931418	0.894281	1.07378	0.945861	0.905383	1.02797	1.01579	0.916432	0.991098	1.03526	0.969693	0.902939	1.04427	1.03168	0.0808	-0.1025	-0.1612	0.1027	-0.0803	-0.1434	0.0398	0.0226	-0.1259	-0.0129	0.05	-0.0444	-0.1473	0.0625	0.045	26.9978	27.0786	27.0268	26.9243	26.9872	26.826	27.1121	27.2148	27.1748	27.0945	27.483	27.3396	27.125	27.1648	27.2192	27.2418	27.4205	27.2946
0.727591	0.821994	0.446088	0.56707	0.56829	0.876241	0.780245	1.1743	1.22442	0.953563	0.693035	1.6341	0.790808	1.04804	0.750019	-0.4588	-0.2828	-1.1646	-0.8184	-0.8153	-0.1906	-0.358	0.2318	0.2921	-0.0686	-0.529	0.7085	-0.3386	0.0677	-0.415	31.4145	30.9557	31.5597	31.2769	32.9671	31.8025	31.8	30.9816	32.3948	31.5795	31.9983	31.8077	31.8686	31.5106	31.6863	31.9181	31.9306	32.2227
1.42642	1.06025	1.29495	1.17952	0.812309	1.08621	1.06371	1.16425	0.954489	1.13383	1.25727	1.01087	0.705296	0.926074	1.05387	0.5124	0.0844	0.3729	0.2382	-0.2999	0.1193	0.0891	0.2194	-0.0672	0.1812	0.3303	0.0156	-0.5037	-0.1108	0.0757	22.9417	23.4541	23.2182	23.3026	23.2274	23.6003	23.3321	23.5703	23.3314	23.0315	23.3016	23.4209	23.1509	23.24	23.3158	23.5352	23.4124	23.3452
0.433349	1.01882	1.60781	0.78933	1.13155	0.870551	1.1214	0.784095	1.86917	1.41353	0.994953	0.684822	0.988286	1.51919	0.707548	-1.2064	0.0269	0.6851	-0.3413	0.1783	-0.2	0.1653	-0.3509	0.9024	0.4993	-0.0073	-0.5462	-0.017	0.6033	-0.4991	24.6715	23.4651	23.3873	23.4142	23.2323	23.9174	23.4501	23.1088	22.4526	22.6309	22.9934	22.7934	22.9508	23.1161	22.9988	22.6479	22.3901	23.2925
0.962394	0.659205	0.617324	0.965334	0.885276	1.2972	0.968551	0.525149	1.2505	1.25518	1.25102	0.941217	1.58667	0.631039	0.654607	-0.0553	-0.6012	-0.6959	-0.0509	-0.1758	0.3754	-0.0461	-0.9292	0.3225	0.3279	0.3231	-0.0874	0.666	-0.6642	-0.6113	24.7863	24.731	24.8524	24.2512	23.5982	22.9023	25.2595	25.2086	24.5308	24.355	21.798	22.1734	24.9316	24.8855	24.6182	23.689	22.4622	22.7847
NaN	NaN	C	NaN	NaN	1.14464	NaN	NaN	NaN	NaN	NaN	NaN	NaN	M	M	NaN	NaN	C	NaN	NaN	0.1949	NaN	NaN	NaN	NaN	NaN	NaN	NaN	M	M	NaN	NaN	NaN	NaN	21.2408	NaN	NaN	NaN	NaN	NaN	21.0719	21.2668	NaN	NaN	NaN	NaN	NaN	NaN
0.983366	1.74436	0.66966	0.537859	1.25041	1.13006	1.11003	0.643718	0.645102	1.06408	0.515591	0.648779	1.26024	0.649499	1.13776	-0.0242	0.8027	-0.5785	-0.8947	0.3224	0.1764	0.1506	-0.6355	-0.6324	0.0896	-0.9557	-0.6242	0.3337	-0.6226	0.1862	22.9261	22.9019	22.3829	23.1856	24.0766	23.4981	23.439	22.5443	22.7835	23.1059	23.8612	24.0376	23.3494	23.5	23.4077	22.7722	24.4838	23.8514
0.996955	1.06747	0.817279	1.03476	1.14084	1.04507	0.992955	1.37764	1.21436	0.970634	1.0115	0.944289	0.781978	0.830988	0.715141	-0.0044	0.0942	-0.2911	0.0493	0.1901	0.0636	-0.0102	0.4622	0.2802	-0.043	0.0165	-0.0827	-0.3548	-0.2671	-0.4837	23.5524	23.548	23.388	23.4822	24.008	23.7169	23.6798	23.7291	23.4268	23.6169	24.032	24.0956	23.7228	23.7126	23.5095	23.9717	24.2991	24.5793
S	0.953695	1.35275	S	1.3285	0.857911	NaN	S	1.0372	NaN	M	M	0.654198	0.825191	0.682547	S	-0.0684	0.4359	S	0.4098	-0.2211	NaN	S	0.0527	NaN	M	M	-0.6122	-0.2772	-0.551	NaN	25.1927	24.9823	24.9139	24.2656	24.7015	NaN	24.4458	23.3397	23.7495	24.9225	24.7014	NaN	NaN	NaN	24.3617	25.1997	25.2524
1.00153	1.06142	0.961594	0.770197	0.873512	1.10965	0.869706	0.854884	1.06223	1.12654	0.997646	1.08267	1.10627	1.17593	1.22842	0.0022	0.086	-0.0565	-0.3767	-0.1951	0.1501	-0.2014	-0.2262	0.0871	0.1719	-0.0034	0.1146	0.1457	0.2338	0.2968	25.7339	25.7361	25.658	25.744	25.5035	25.447	25.7082	25.3315	25.5452	25.3501	24.3427	24.4928	25.5363	25.3349	25.4306	25.2044	24.1089	24.196
1.32317	0.9015	1.25823	0.927745	0.817109	0.722215	0.528472	1.81667	0.880808	0.576983	1.01291	2.43361	1.0946	1.5606	1.27961	0.404	-0.1496	0.3314	-0.1082	-0.2914	-0.4695	-0.9201	0.8613	-0.1831	-0.7934	0.0185	1.2831	0.1304	0.6421	0.3557	23.0131	23.4171	23.061	22.9114	24.9597	25.2911	22.9353	22.8271	23.5218	23.2304	25.2041	24.7346	23.7287	22.8086	22.2387	23.1	24.562	24.3789
0.877092	1.20572	0.793334	0.82645	0.940174	1.74243	0.963329	0.87043	1.00382	1.19127	1.022	1.04348	1.12709	0.61951	1.07535	-0.1892	0.2699	-0.334	-0.275	-0.089	0.8011	-0.0539	-0.2002	0.0055	0.2525	0.0314	0.0614	0.1726	-0.6908	0.1048	26.1571	25.9679	25.8855	26.1554	25.9462	25.6122	26.5812	26.3062	26.286	26.197	25.295	26.0961	26.3287	26.2748	26.2246	26.0244	25.9858	25.9913
1.22298	0.981935	0.799572	0.886136	0.965602	1.17462	0.861964	0.99447	0.953034	0.987259	1.01494	1.01797	0.988423	0.939327	1.15773	0.2904	-0.0263	-0.3227	-0.1744	-0.0505	0.2322	-0.2143	-0.008	-0.0694	-0.0185	0.0214	0.0257	-0.0168	-0.0903	0.2113	26.1177	26.4081	26.9212	26.8949	26.3809	26.0582	26.2837	26.1093	26.874	26.8235	25.447	25.6792	26.3022	26.0879	26.8483	26.8403	25.5373	25.4679
1.22205	0.76631	0.65497	0.782032	1.02897	1.45518	0.898132	0.885583	0.890446	1.28672	1.12039	0.889829	1.0339	0.780354	1.27527	0.2893	-0.384	-0.6105	-0.3547	0.0412	0.5412	-0.155	-0.1753	-0.1674	0.3637	0.164	-0.1684	0.0481	-0.3578	0.3508	23.9993	24.2886	24.6092	24.2252	24.2373	23.6268	24.6949	24.3402	24.2768	24.318	23.4716	24.0128	24.3312	24.1762	24.4452	24.2699	23.8294	23.662
1.78559	1.02804	1.15653	0.993988	1.06091	1.45973	1.12093	0.990686	0.764559	1.04543	0.927038	0.885338	0.948093	0.617966	1.17985	0.8364	0.0399	0.2098	-0.0087	0.0853	0.5457	0.1647	-0.0135	-0.3873	0.0641	-0.1093	-0.1757	-0.0769	-0.6944	0.2386	26.2843	27.1207	26.9996	27.0395	26.6327	26.8425	27.6282	27.6195	27.2596	27.3449	25.9749	26.5206	27.5641	27.7288	27.4353	27.4218	26.6693	26.282
C	0.683636	1.12319	0.821994	1.0987	C	0.916178	1.00201	S	1.04153	0.934457	1.03054	1.12998	M	F	C	-0.5487	0.1676	-0.2828	0.1358	C	-0.1263	0.0029	S	0.0587	-0.0978	0.0434	0.1763	M	F	22.7101	NaN	22.8907	22.342	22.012	22.1796	22.5419	22.2591	22.3045	22.4403	21.9313	NaN	22.4832	22.3569	22.2611	22.264	NaN	22.1286
0.926781	0.810228	0.618138	0.65022	C	0.964732	0.988628	1.00835	1.00884	1.80851	1.18945	1.44864	F	1.24937	1.19474	-0.1097	-0.3036	-0.694	-0.621	C	-0.0518	-0.0165	0.012	0.0127	0.8548	0.2503	0.5347	F	0.3212	0.2567	21.9965	21.8868	22.6353	22.3317	23.871	23.177	23.0521	22.4311	22.8625	NaN	23.158	23.1062	22.1973	22.1808	22.3278	22.3398	22.8368	22.8495
S	0.993988	0.81259	0.843348	0.799406	0.749812	1.7463	1.02933	0.773675	1.46216	0.706127	1.06836	0.829722	1.02918	0.997439	S	-0.0087	-0.2994	-0.2458	-0.323	-0.4154	0.8043	0.0417	-0.3702	0.5481	-0.502	0.0954	-0.2693	0.0415	-0.0037	NaN	22.889	22.8102	22.8015	23.5241	23.2247	22.9715	22.7257	22.945	22.622	23.218	22.8026	22.4234	23.2277	22.8496	22.8913	23.1765	22.8063
0.958732	1.03951	1.03354	0.905383	0.745717	0.917258	0.97942	1.10757	1.04993	1.04247	0.963663	1.64353	1.10657	0.907205	0.792564	-0.0608	0.0559	0.0476	-0.1434	-0.4233	-0.1246	-0.03	0.1474	0.0703	0.06	-0.0534	0.7168	0.1461	-0.1405	-0.3354	25.4279	25.3671	25.342	25.3979	25.36	25.4076	25.4938	25.3504	25.9371	25.5138	25.4682	25.3436	25.4338	25.4038	25.2203	25.3677	25.6087	25.679
0.851572	0.98432	1.0299	1.11891	0.697904	1.19251	0.908085	1.09013	0.887673	0.861188	1.06113	1.27509	0.816316	0.875816	1.17658	-0.2318	-0.0228	0.0425	0.1621	-0.5189	0.254	-0.1391	0.1245	-0.1719	-0.2156	0.0856	0.3506	-0.2928	-0.1913	0.2346	24.8862	24.6544	24.7386	24.7158	24.9428	24.9853	24.1868	24.3489	24.5536	24.0347	24.4586	24.7126	24.4024	24.2633	24.203	24.3275	24.6499	24.478
0.967477	1.01621	0.802126	0.851631	0.972453	0.810172	1.08515	0.84183	0.997992	1.26304	0.991236	0.868321	1.00305	1.3649	1.10803	-0.0477	0.0232	-0.3181	-0.2317	-0.0403	-0.3037	0.1179	-0.2484	-0.0029	0.3369	-0.0127	-0.2037	0.0044	0.4488	0.148	29.6302	29.5825	29.3301	29.3533	29.8889	29.5708	30.5033	30.2716	30.2598	30.2195	30.8928	30.5891	30.1664	30.2843	30.4635	30.2151	30.444	30.4411
0.944289	1.13006	0.828458	0.75278	0.899316	1.03872	0.9214	0.803183	1.13611	1.26444	1.03304	0.951912	1.06585	1.17838	1.07736	-0.0827	0.1764	-0.2715	-0.4097	-0.1531	0.0548	-0.1181	-0.3162	0.1841	0.3385	0.0469	-0.0711	0.092	0.2368	0.1075	28.8093	28.7266	28.3551	28.5315	28.7822	28.5107	29.8406	29.4309	29.5614	29.4083	29.676	29.7308	29.5021	29.384	29.6325	29.3163	29.4392	29.6233
NaN	NaN	1.13587	NaN	NaN	1.6289	NaN	NaN	1.04427	NaN	NaN	NaN	NaN	1.06135	1.65554	NaN	NaN	0.1838	NaN	NaN	0.7039	NaN	NaN	0.0625	NaN	NaN	NaN	NaN	0.0859	0.7273	NaN	NaN	NaN	NaN	22.6226	22.8064	NaN	NaN	NaN	NaN	22.3878	23.0917	NaN	NaN	NaN	NaN	22.3019	22.3644
S	1.84548	1.30233	1.1016	1.03929	1.04565	1.0654	0.966673	0.604787	0.853285	0.882275	1.15061	1.23705	0.533848	0.922998	S	0.884	0.3811	0.1396	0.0556	0.0644	0.0914	-0.0489	-0.7255	-0.2289	-0.1807	0.2024	0.3069	-0.9055	-0.1156	NaN	22.2078	21.2128	22.0968	22.3204	22.7015	21.9077	22.0473	22.4678	22.5234	22.2366	22.301	22.1366	22.228	22.2654	22.2165	23.1421	22.4166
0.974274	1.06128	0.913958	0.903815	0.845162	1.56721	0.974545	0.949474	1.05197	0.945599	0.87697	1.05673	0.94063	0.844694	1.25841	-0.0376	0.0858	-0.1298	-0.1459	-0.2427	0.6482	-0.0372	-0.0748	0.0731	-0.0807	-0.1894	0.0796	-0.0883	-0.2435	0.3316	29.6949	29.6573	29.3327	29.4185	30.2318	30.102	30.3424	30.1965	30.1331	29.8904	30.3632	31.0114	30.4231	30.3859	30.0535	29.9787	30.6067	30.6798
0.931288	1.05687	0.985549	0.990412	0.874421	1.42612	0.952572	1.0208	0.962795	0.911049	0.947239	1.05438	0.903189	0.740001	1.09612	-0.1027	0.0798	-0.021	-0.0139	-0.1936	0.5121	-0.0701	0.0297	-0.0547	-0.1344	-0.0782	0.0764	-0.1469	-0.4344	0.1324	32.0368	31.9341	31.5574	31.6372	31.8834	31.8624	32.4868	32.4729	32.0348	31.8412	31.9315	32.4436	32.6212	32.5511	31.9584	31.9881	32.3659	32.3112
0.974342	1.01875	0.958002	0.992611	0.938742	0.971106	0.922103	0.966606	1.00472	0.910859	0.980507	1.07549	1.04449	1.02819	0.993781	-0.0375	0.0268	-0.0619	-0.0107	-0.0912	-0.0423	-0.117	-0.049	0.0068	-0.1347	-0.0284	0.105	0.0628	0.0401	-0.009	28.5772	28.5397	28.6565	28.6833	28.6988	28.6369	28.3222	28.3115	28.5794	28.4882	28.5505	28.5082	28.4569	28.3399	28.4744	28.4254	28.5104	28.5172
1.23662	1.06762	1.38876	1.14719	1.10604	0.88589	0.875634	1.02947	0.889891	0.739796	0.969223	0.900813	0.967813	1.05066	1.04594	0.3064	0.0944	0.4738	0.1981	0.1454	-0.1748	-0.1916	0.0419	-0.1683	-0.4348	-0.0451	-0.1507	-0.0472	0.0713	0.0648	24.6722	24.9786	24.718	24.8124	24.3235	24.7973	24.1972	24.3953	24.3483	24.4937	24.4483	24.2735	24.632	24.4404	24.499	24.5409	24.377	24.2087
1.04659	1.10542	1.10137	1.18591	0.558334	0.865677	0.971846	1.07975	0.941348	0.674084	0.822564	1.81806	0.940109	1.02257	0.94037	0.0657	0.1446	0.1393	0.246	-0.8408	-0.2081	-0.0412	0.1107	-0.0872	-0.569	-0.2818	0.8624	-0.0891	0.0322	-0.0887	27.5095	27.5752	27.6681	27.8127	28.0694	28.2087	26.8746	27.1206	28.1794	27.3386	27.6236	27.4155	27.4436	27.4024	27.317	27.4277	27.5914	27.5042
1.01579	0.903064	0.791082	0.923702	0.864238	0.84218	0.933227	0.913198	1.03764	1.09096	1.07983	1.2612	1.19358	1.10259	0.894901	0.0226	-0.1471	-0.3381	-0.1145	-0.2105	-0.2478	-0.0997	-0.131	0.0533	0.1256	0.1108	0.3348	0.2553	0.1409	-0.1602	26.2989	26.3215	26.44	26.2929	26.8822	26.5441	26.4695	26.355	26.6269	26.4164	26.9572	26.7094	26.3439	26.2442	26.2921	26.1611	26.8163	26.8696
1.18789	0.953563	0.74551	0.875331	0.931095	1.09422	0.928131	1.02307	1.06106	1.19383	1.12592	1.07691	0.980099	1.16046	1.19673	0.2484	-0.0686	-0.4237	-0.1921	-0.103	0.1299	-0.1076	0.0329	0.0855	0.2556	0.1711	0.1069	-0.029	0.2147	0.2591	24.9702	25.2186	25.0469	24.9783	25.4305	25.0068	25.8979	25.7058	25.689	25.586	26.0648	26.1947	25.6423	25.5347	25.5821	25.615	25.8501	25.9356
0.727541	1.11682	1.10473	0.877457	0.561594	0.690925	1.21403	NaN	1.18904	1.28307	0.927359	M	M	1.05629	0.613783	-0.4589	0.1594	0.1437	-0.1886	-0.8324	-0.5334	0.2798	NaN	0.2498	0.3596	-0.1088	M	M	0.079	-0.7042	24.3294	23.8705	23.8768	24.0362	23.9897	24.1334	23.9785	23.7899	24.4658	23.6334	24.2394	23.706	23.6189	23.8987	NaN	NaN	24.1604	24.4102
0.992955	0.994884	1.15573	1.01621	1.02038	1.19177	0.8284	0.942393	0.997715	0.957404	1.17446	1.08779	1.1778	0.895273	1.0694	-0.0102	-0.0074	0.2088	0.0232	0.0291	0.2531	-0.2716	-0.0856	-0.0033	-0.0628	0.232	0.1214	0.2361	-0.1596	0.0968	27.3945	27.3843	27.4477	27.4403	27.247	27.4558	27.3477	27.3709	27.5397	27.5688	26.9779	27.231	27.4105	27.1389	27.4183	27.3327	27.1375	27.1342
NaN	NaN	S	NaN	NaN	NaN	NaN	NaN	NaN	NaN	NaN	NaN	NaN	NaN	NaN	NaN	NaN	S	NaN	NaN	NaN	NaN	NaN	NaN	NaN	NaN	NaN	NaN	NaN	NaN	NaN	NaN	NaN	NaN	NaN	22.8802	NaN	NaN	NaN	NaN	NaN	NaN	NaN	NaN	NaN	NaN	NaN	NaN
0.881114	1.01607	0.93174	0.766894	0.859756	1.36462	1.18452	0.972116	0.827712	1.36226	0.881969	1.17748	1.04138	0.829607	1.36775	-0.1826	0.023	-0.102	-0.3829	-0.218	0.4485	0.2443	-0.0408	-0.2728	0.446	-0.1812	0.2357	0.0585	-0.2695	0.4518	30.2119	30.0293	30.0612	30.0842	29.0525	28.9505	30.8661	30.4832	30.6219	30.4039	28.5709	29.0194	30.4201	30.6644	30.3862	30.3454	28.8404	28.5676
C	0.928646	S	NaN	NaN	C	NaN	0.718769	0.975896	NaN	NaN	F	F	0.67385	F	C	-0.1068	S	NaN	NaN	C	NaN	-0.4764	-0.0352	NaN	NaN	F	F	-0.5695	F	22.181	NaN	21.9875	21.8807	NaN	22.1188	NaN	NaN	NaN	NaN	22.0582	NaN	NaN	NaN	22.1219	21.6455	22.6277	22.5925
NaN	1.08523	C	S	0.963329	C	1.00257	0.783714	C	F	0.872181	0.928517	1.14132	0.90532	NaN	NaN	0.118	C	S	-0.0539	C	0.0037	-0.3516	C	F	-0.1973	-0.107	0.1907	-0.1435	NaN	NaN	NaN	21.5654	21.6834	21.6088	NaN	NaN	21.2256	21.9006	21.8467	21.2943	NaN	21.4192	21.4229	22.0076	21.656	21.4378	NaN
1.01108	0.969357	0.838684	0.884295	0.777007	0.89199	1.04131	0.967545	0.955415	1.20957	1.02719	1.18444	0.951186	1.13045	1.05541	0.0159	-0.0449	-0.2538	-0.1774	-0.364	-0.1649	0.0584	-0.0476	-0.0658	0.2745	0.0387	0.2442	-0.0722	0.1769	0.0778	27.3458	27.3617	27.5876	27.5427	28.5823	28.3285	27.552	27.3746	27.7956	27.4316	28.6098	28.4449	27.2775	27.3359	27.5514	27.5038	28.4329	28.3671
0.953166	1.32657	1.24255	1.43525	1.64274	0.870309	0.937896	1.01164	0.91168	0.664804	1.01734	1.13037	1.83553	1.35999	1.29828	-0.0692	0.4077	0.3133	0.5213	0.7161	-0.2004	-0.0925	0.0167	-0.1334	-0.589	0.0248	0.1768	0.8762	0.4436	0.3766	24.9952	24.926	24.6252	25.0329	25.8495	26.1628	24.0493	24.5706	24.4906	25.2067	25.9853	25.7849	24.6383	24.5458	24.3138	24.3305	25.5417	25.4083
0.813436	1.16781	0.968752	0.999584	0.763288	1.31421	0.914909	1.03641	0.972925	0.981867	1.07274	1.20673	0.888719	0.905383	1.22298	-0.2979	0.2238	-0.0458	-0.0006	-0.3897	0.3942	-0.1283	0.0516	-0.0396	-0.0264	0.1013	0.2711	-0.1702	-0.1434	0.2904	28.3271	28.0292	28.0153	28.2391	28.3276	28.2818	28.4428	28.4422	28.3551	27.9654	27.8171	28.2113	28.4692	28.3409	28.084	28.1356	27.9605	27.9209
1.00166	0.966405	1.00507	1.00097	1.07803	0.904944	1.04435	0.972183	1.00675	0.996195	0.95482	0.909408	1.00842	1.00772	0.905822	0.0024	-0.0493	0.0073	0.0014	0.1084	-0.1441	0.0626	-0.0407	0.0097	-0.0055	-0.0667	-0.137	0.0121	0.0111	-0.1427	30.6608	30.6632	30.6954	30.6461	30.7191	30.7264	30.4021	30.4035	30.2123	30.3207	30.5445	30.4004	30.4076	30.4702	30.3493	30.3086	30.5334	30.5431
1.28904	1.0184	0.938156	0.928839	0.947633	0.954356	0.994746	1.04783	0.925433	1.1636	1.08651	1.08576	0.981935	1.02947	1.06164	0.3663	0.0263	-0.0921	-0.1065	-0.0776	-0.0674	-0.0076	0.0674	-0.1118	0.2186	0.1197	0.1187	-0.0263	0.0419	0.0863	30.2601	30.6264	30.384	30.4103	31.2705	31.1784	30.6256	30.5191	30.4854	30.4078	31.3454	31.278	30.407	30.3994	30.3667	30.4341	31.3035	31.1917
1.02868	0.901438	0.943634	0.939393	0.963529	0.955018	0.860532	0.949474	0.959264	0.959663	1.04761	1.03649	1.05183	1.0213	1.01677	0.0408	-0.1497	-0.0837	-0.0902	-0.0536	-0.0664	-0.2167	-0.0748	-0.06	-0.0594	0.0671	0.0517	0.0729	0.0304	0.024	27.0141	27.0549	27.6769	27.5272	27.224	27.1403	27.4919	27.4017	27.6287	27.5751	27.5282	27.4618	27.5513	27.3346	27.577	27.5022	27.4978	27.4378
1.08606	0.991992	0.959663	0.924343	1.13493	1.13446	0.759646	0.969895	0.721364	0.925433	1.12607	0.951582	1.1135	0.594686	0.935234	0.1191	-0.0116	-0.0594	-0.1135	0.1826	0.182	-0.3966	-0.0441	-0.4712	-0.1118	0.1713	-0.0716	0.1551	-0.7498	-0.0966	25.0134	25.1325	25.0028	24.9912	24.7599	24.7005	25.1486	25.0351	24.82	25.0026	24.3817	24.5637	25.2604	24.8638	24.8916	24.8475	25.1315	24.6603
0.958599	1.52119	NaN	NaN	S	C	0.745924	1.00208	1.02257	F	F	F	1.11574	1.07162	F	-0.061	0.6052	NaN	NaN	S	C	-0.4229	0.003	0.0322	F	F	F	0.158	0.0998	F	22.1564	22.0954	21.8227	22.4279	NaN	NaN	NaN	NaN	NaN	22.4185	22.561	NaN	22.4883	22.0654	22.2575	22.2605	22.4612	22.4934
0.835204	1.07348	1.02115	0.828343	0.850805	0.946386	0.837348	0.856188	0.877214	0.933098	0.923062	1.12498	1.11791	0.938481	1.01248	-0.2598	0.1023	0.0302	-0.2717	-0.2331	-0.0795	-0.2561	-0.224	-0.189	-0.0999	-0.1155	0.1699	0.1608	-0.0916	0.0179	23.129	22.8692	22.2863	22.3886	25.0497	25.0799	24.1595	23.8878	23.0703	22.8372	24.9917	24.9122	24.2594	24.0033	22.9004	22.6764	25.0833	24.8943
S	0.594068	NaN	S	S	NaN	0.941478	NaN	NaN	F	0.957869	NaN	M	NaN	NaN	S	-0.7513	NaN	S	S	NaN	-0.087	NaN	NaN	F	-0.0621	NaN	M	NaN	NaN	NaN	20.9203	21.5606	20.8093	NaN	NaN	NaN	20.9567	NaN	21.2507	NaN	NaN	21.1058	21.0188	NaN	NaN	NaN	NaN
1.34155	0.889582	0.975288	1.04189	1.16054	1.31695	0.940565	1.10765	1.10412	0.918786	1.01776	0.96976	1.01607	0.666465	0.79493	0.4239	-0.1688	-0.0361	0.0592	0.2148	0.3972	-0.0884	0.1475	0.1429	-0.1222	0.0254	-0.0443	0.023	-0.5854	-0.3311	24.7766	25.2005	25.4901	25.3213	25.199	25.1629	24.7453	24.8045	24.7255	24.9403	23.7537	24.1509	24.8675	24.7791	24.7698	24.9173	24.3391	24.482
0.731231	0.957802	0.889767	1.059	S	0.837755	1.0018	1.03304	S	0.990343	1.04688	F	1.10865	M	0.936921	-0.4516	-0.0622	-0.1685	0.0827	S	-0.2554	0.0026	0.0469	S	-0.014	0.0661	F	0.1488	M	-0.094	22.8931	22.4415	23.0329	22.9707	22.4586	22.2901	22.4362	22.5189	NaN	22.6595	22.2743	22.0189	22.4502	22.4528	22.4638	22.5107	NaN	22.1129
1.13218	1.00793	0.665587	0.799849	0.964531	1.38973	0.889521	0.858506	1.53719	1.06777	0.960129	1.07706	1.21008	1.28049	1.15765	0.1791	0.0114	-0.5873	-0.3222	-0.0521	0.4748	-0.1689	-0.2201	0.6203	0.0946	-0.0587	0.1071	0.2751	0.3567	0.2112	25.8524	26.0315	25.7248	25.7362	24.3616	23.7743	26.4603	26.1381	25.9159	25.8638	23.9337	24.4085	26.3657	26.1968	25.8088	25.5887	23.577	24.1973
0.742673	0.782954	NaN	1.31814	1.24565	NaN	1.51666	NaN	NaN	1.15757	1.00605	M	M	NaN	NaN	-0.4292	-0.353	NaN	0.3985	0.3169	NaN	0.6009	NaN	NaN	0.2111	0.0087	M	M	NaN	NaN	22.9209	22.4917	22.6909	22.3379	NaN	NaN	22.3351	22.7336	21.8271	22.144	NaN	NaN	22.124	22.7249	NaN	NaN	NaN	NaN
1.15165	1.05592	0.81915	S	1.10627	1.13776	1.01312	1.04732	1.07968	F	0.83047	0.878126	0.927552	0.898381	0.946714	0.2037	0.0785	-0.2878	S	0.1457	0.1862	0.0188	0.0667	0.1106	F	-0.268	-0.1875	-0.1085	-0.1546	-0.079	23.2879	23.4916	23.4438	23.5223	24.0134	23.7256	NaN	23.4352	23.7022	23.8479	24.1267	24.3129	23.6844	23.7032	23.8897	23.9564	24.2813	24.3919
1.09369	0.902	0.914148	0.88093	1.03133	0.865797	1.02548	1.10382	0.902876	0.926331	0.795757	1.20214	1.12319	0.866998	0.831392	0.1292	-0.1488	-0.1295	-0.1829	0.0445	-0.2079	0.0363	0.1425	-0.1474	-0.1104	-0.3296	0.2656	0.1676	-0.2059	-0.2664	26.4534	26.5826	26.4526	26.3038	26.4508	26.3213	26.0079	25.825	26.1632	26.2077	26.1793	25.9714	26.1183	26.1546	25.8976	26.0401	26.3852	26.2378
1.51813	1.06577	1.31458	0.872665	1.03821	0.699696	1.1911	1.01953	1.09157	1.28423	0.940891	0.723969	0.737237	1.11242	0.713062	0.6023	0.0919	0.3946	-0.1965	0.0541	-0.5152	0.2523	0.0279	0.1264	0.3609	-0.0879	-0.466	-0.4398	0.1537	-0.4879	23.9283	24.5306	24.4373	24.5292	24.2994	24.694	24.2495	24.053	23.6935	23.7476	24.2513	23.7361	23.8886	24.1409	24.1595	24.1874	24.0976	24.224
1.17552	1.46135	0.808321	0.761122	0.852517	0.998615	0.966539	0.833527	0.947107	1.3144	1.03505	1.00389	1.02676	0.766629	0.808321	0.2333	0.5473	-0.307	-0.3938	-0.2302	-0.002	-0.0491	-0.2627	-0.0784	0.3944	0.0497	0.0056	0.0381	-0.3834	-0.307	22.2807	22.514	22.1052	22.6525	22.5625	22.2555	22.7655	22.3717	22.5831	22.3529	22.1314	22.1294	22.3711	22.322	22.5775	22.3148	22.5148	22.4364
1.55682	1.27854	1.04268	1.14544	0.73642	0.869947	0.73995	0.912565	0.87194	0.722766	1.11884	1.13163	0.913198	1.07631	1.07386	0.6386	0.3545	0.0603	0.1959	-0.4414	-0.201	-0.4345	-0.132	-0.1977	-0.4684	0.162	0.1784	-0.131	0.1061	0.1028	25.4559	26.0945	25.9678	26.3223	26.4797	26.54	25.9808	26.1767	26.7229	26.2815	26.2928	26.0918	26.4492	26.0147	26.5445	26.4125	26.1867	25.989
0.871456	1.12031	0.952836	0.801514	0.902188	0.932451	0.995298	0.992748	0.98808	1.13903	0.917258	1.14029	1.03627	1.00507	0.948487	-0.1985	0.1639	-0.0697	-0.3192	-0.1485	-0.1009	-0.0068	-0.0105	-0.0173	0.1878	-0.1246	0.1894	0.0514	0.0073	-0.0763	26.2649	26.0664	26.0537	26.2176	26.4179	26.3482	26.4127	26.0935	26.4118	26.2633	26.324	26.2231	26.2249	26.2181	26.2224	26.2119	26.3167	26.2994
1.00326	0.692555	0.998199	0.980031	1.47202	0.736113	1.22451	0.608572	0.570896	0.894095	0.715587	0.569473	1.37745	0.891187	1.1491	0.0047	-0.53	-0.0026	-0.0291	0.5578	-0.442	0.2922	-0.7165	-0.8087	-0.1615	-0.4828	-0.8123	0.462	-0.1662	0.2005	23.6459	23.6506	24.383	23.853	23.4857	23.4831	23.1338	23.1047	23.2026	23.7604	24.0134	23.5714	23.2953	23.5875	24.0149	23.2984	24.1796	23.3709
0.790918	1.07363	1.26357	1.41549	0.907393	1.06829	1.0141	1.06054	1.15437	0.715637	0.998892	1.1959	1.02321	1.15549	1.06932	-0.3384	0.1025	0.3375	0.5013	-0.1402	0.0953	0.0202	0.0848	0.2071	-0.4827	-0.0016	0.2581	0.0331	0.2085	0.0967	26.1508	25.8124	25.9847	26.0872	25.8494	26.1869	25.3834	25.8847	26.2112	26.071	26.0413	26.1366	25.8661	25.8863	25.9531	26.0379	25.8328	26.0399
0.935948	1.03649	1.06932	0.991511	0.858982	0.862682	0.908715	1.01833	1.33432	0.820457	0.895211	1.09863	0.926717	0.691643	0.447171	-0.0955	0.0517	0.0967	-0.0123	-0.2193	-0.2131	-0.1381	0.0262	0.4161	-0.2855	-0.1597	0.1357	-0.1098	-0.5319	-1.1611	24.1606	24.0651	24.2109	24.2626	24.1516	24.2483	24.0732	24.0609	24.6893	24.47	24.4019	24.1888	24.3587	24.2206	24.5536	24.5798	24.9338	25.3499
1.43108	1.48278	1.53507	1.57669	0.740566	1.02505	0.809947	1.44673	1.30351	0.622567	1.21192	1.46044	0.74758	1.0984	0.863759	0.5171	0.5683	0.6183	0.6569	-0.4333	0.0357	-0.3041	0.5328	0.3824	-0.6837	0.2773	0.5464	-0.4197	0.1354	-0.2113	23.6788	24.1959	23.8079	24.3762	24.8159	25.4342	23.7005	24.3574	24.2925	23.8592	25.047	25.0827	24.3842	24.0801	23.7461	24.2789	24.9116	25.294
1.21251	0.854528	0.752989	S	1.76296	0.935818	1.27677	0.951384	S	F	0.779489	0.901001	1.6696	M	1.09482	0.278	-0.2268	-0.4093	S	0.818	-0.0957	0.3525	-0.0719	S	F	-0.3594	-0.1504	0.7395	M	0.1307	23.8012	24.0792	24.3337	24.1069	24.6759	24.2666	NaN	23.8667	23.7528	24.5708	24.181	24.0853	23.8736	24.2261	23.9032	23.8313	NaN	23.9546
NaN	NaN	NaN	C	NaN	NaN	NaN	NaN	NaN	M	NaN	NaN	NaN	NaN	NaN	NaN	NaN	NaN	C	NaN	NaN	NaN	NaN	NaN	M	NaN	NaN	NaN	NaN	NaN	NaN	NaN	NaN	NaN	NaN	NaN	22.3761	NaN	NaN	NaN	NaN	NaN	NaN	NaN	NaN	NaN	NaN	NaN
0.570738	0.850864	1.04088	0.790425	1.01621	0.925561	1.76064	1.20472	1.20105	2.23287	1.00243	1.01354	0.854943	0.978063	0.75372	-0.8091	-0.233	0.0578	-0.3393	0.0232	-0.1116	0.8161	0.2687	0.2643	1.1589	0.0035	0.0194	-0.2261	-0.032	-0.4079	29.3646	28.5555	28.0974	27.8644	27.8536	27.9114	29.2569	28.9176	28.0615	28.0847	28.1743	28.0627	28.098	28.9141	28.0421	28.3108	28.2063	28.4706
1.46236	1.09021	0.857435	0.796861	0.883376	0.918594	0.839731	0.900002	0.908841	1.13336	1.07549	0.963529	0.94573	1.15677	1.16918	0.5483	0.1246	-0.2219	-0.3276	-0.1789	-0.1225	-0.252	-0.152	-0.1379	0.1806	0.105	-0.0536	-0.0805	0.2101	0.2255	27.6978	28.2461	28.1379	28.2625	30.8387	30.6168	28.3008	27.9732	28.0552	27.8763	30.0162	29.8937	28.1202	27.8682	28.1088	27.9568	29.8061	29.6682
1.10473	1.06061	1.03483	1.01438	1.01101	0.983025	1.00772	1.02719	0.877274	1.0823	1.08945	1.10038	1.08305	0.950923	1.06555	0.1437	0.0849	0.0494	0.0206	0.0158	-0.0247	0.0111	0.0387	-0.1889	0.1141	0.1236	0.138	0.1151	-0.0726	0.0916	28.8257	28.9694	28.9218	29.0067	29.2797	29.3291	28.7555	28.7761	29.0555	29.0713	29.3899	29.3652	28.6414	28.6525	28.9175	28.9562	29.4625	29.2736
1.52425	0.963997	0.761386	0.835204	0.609247	0.717773	1.02165	0.960462	1.01896	1.32271	1.08132	1.41392	0.896888	1.16991	0.824105	0.6081	-0.0529	-0.3933	-0.2598	-0.7149	-0.4784	0.0309	-0.0582	0.0271	0.4035	0.1128	0.4997	-0.157	0.2264	-0.2791	23.6057	24.2138	23.8854	23.8325	24.5215	24.1282	23.963	23.7032	24.1713	23.4564	23.9579	23.4795	23.5595	23.5904	23.6716	23.6134	23.7315	23.7586
1.34873	0.762337	0.949145	1.12646	C	S	S	0.793499	NaN	M	1.80901	0.851159	F	NaN	M	0.4316	-0.3915	-0.0753	0.1718	C	S	S	-0.3337	NaN	M	0.8552	-0.2325	F	NaN	M	23.0538	23.4854	23.5068	23.1153	23.0344	22.9591	22.9171	23.0889	22.8158	NaN	NaN	22.6979	NaN	22.2337	23.0483	22.7146	NaN	NaN
S	NaN	NaN	NaN	NaN	NaN	NaN	NaN	NaN	NaN	NaN	NaN	NaN	NaN	NaN	S	NaN	NaN	NaN	NaN	NaN	NaN	NaN	NaN	NaN	NaN	NaN	NaN	NaN	NaN	NaN	21.7791	NaN	NaN	NaN	NaN	NaN	NaN	NaN	NaN	NaN	NaN	NaN	NaN	NaN	NaN	NaN	NaN
1.03197	1.1125	0.928259	1.02144	1.05008	1.02548	0.892733	0.847332	1.02954	0.827482	0.946779	0.963863	1.19449	1.18148	1.17683	0.0454	0.1538	-0.1074	0.0306	0.0705	0.0363	-0.1637	-0.239	0.042	-0.2732	-0.0789	-0.0531	0.2564	0.2406	0.2349	31.0072	31.0526	31.0274	31.1812	30.9988	30.8914	31.5471	31.5777	31.6324	31.7029	31.6228	31.6591	31.8203	31.6566	31.6855	31.4465	31.3822	31.4242
1.16538	1.0615	0.921975	0.938937	0.92974	1.13942	1.0329	0.86334	0.888658	0.948093	0.861845	0.89969	0.968887	0.83915	1.07594	0.2208	0.0861	-0.1172	-0.0909	-0.1051	0.1883	0.0467	-0.212	-0.1703	-0.0769	-0.2145	-0.1525	-0.0456	-0.253	0.1056	24.2769	24.4977	24.1369	24.223	24.23	24.1128	24.5529	24.462	24.4394	24.3343	24.3812	24.5695	24.6298	24.6765	24.5919	24.3799	24.6342	24.4639
1.34248	0.655742	1.41745	1.39823	0.869465	0.669799	0.806921	0.857317	C	0.531301	0.920634	1.1674	1.18394	0.866217	M	0.4249	-0.6088	0.5033	0.4836	-0.2018	-0.5782	-0.3095	-0.2221	C	-0.9124	-0.1193	0.2233	0.2436	-0.2072	M	26.1918	26.6167	27.7954	27.1866	21.4485	21.9518	26.2334	26.717	27.9277	27.7259	22.5671	21.9889	27.1458	26.8363	27.7044	27.4823	22.7743	NaN
NaN	0.747425	S	NaN	C	S	NaN	C	0.914782	NaN	NaN	0.743962	NaN	F	1.06725	NaN	-0.42	S	NaN	C	S	NaN	C	-0.1285	NaN	NaN	-0.4267	NaN	F	0.0939	NaN	NaN	21.7396	21.3196	NaN	21.3124	NaN	NaN	21.2075	NaN	NaN	22.302	NaN	NaN	21.6342	NaN	22.3366	22.2081
NaN	S	NaN	NaN	NaN	NaN	NaN	NaN	NaN	NaN	NaN	NaN	NaN	NaN	NaN	NaN	S	NaN	NaN	NaN	NaN	NaN	NaN	NaN	NaN	NaN	NaN	NaN	NaN	NaN	NaN	NaN	NaN	19.9703	NaN	NaN	NaN	NaN	NaN	NaN	NaN	NaN	NaN	NaN	NaN	NaN	NaN	NaN
NaN	NaN	C	NaN	NaN	NaN	NaN	NaN	NaN	NaN	NaN	NaN	NaN	NaN	NaN	NaN	NaN	C	NaN	NaN	NaN	NaN	NaN	NaN	NaN	NaN	NaN	NaN	NaN	NaN	NaN	NaN	NaN	NaN	20.228	NaN	NaN	NaN	NaN	NaN	NaN	NaN	NaN	NaN	NaN	NaN	NaN	NaN
NaN	NaN	NaN	NaN	C	NaN	NaN	NaN	NaN	NaN	NaN	M	NaN	NaN	NaN	NaN	NaN	NaN	NaN	C	NaN	NaN	NaN	NaN	NaN	NaN	M	NaN	NaN	NaN	NaN	NaN	NaN	NaN	NaN	NaN	NaN	NaN	20.5794	NaN	NaN	NaN	NaN	NaN	NaN	NaN	NaN	NaN
1.33932	0.896764	0.813605	0.842296	C	0.98214	C	S	1.30233	1.18698	M	M	F	0.950725	0.716978	0.4215	-0.1572	-0.2976	-0.2476	C	-0.026	C	S	0.3811	0.2473	M	M	F	-0.0729	-0.48	22.5469	22.9684	23.1252	22.968	22.5932	22.2956	22.5511	22.3035	21.7067	NaN	22.2811	22.2551	22.3038	NaN	NaN	22.4626	22.354	22.7351
NaN	NaN	NaN	NaN	NaN	S	NaN	NaN	NaN	NaN	NaN	NaN	NaN	NaN	M	NaN	NaN	NaN	NaN	NaN	S	NaN	NaN	NaN	NaN	NaN	NaN	NaN	NaN	M	NaN	NaN	NaN	NaN	NaN	NaN	NaN	NaN	NaN	NaN	NaN	19.4965	NaN	NaN	NaN	NaN	NaN	NaN
NaN	NaN	C	NaN	NaN	NaN	NaN	C	NaN	NaN	NaN	F	NaN	NaN	NaN	NaN	NaN	C	NaN	NaN	NaN	NaN	C	NaN	NaN	NaN	F	NaN	NaN	NaN	NaN	NaN	NaN	NaN	25.5695	NaN	NaN	NaN	NaN	NaN	NaN	NaN	NaN	NaN	25.366	NaN	NaN	NaN
NaN	NaN	NaN	C	NaN	NaN	NaN	NaN	NaN	M	NaN	NaN	NaN	NaN	NaN	NaN	NaN	NaN	C	NaN	NaN	NaN	NaN	NaN	M	NaN	NaN	NaN	NaN	NaN	NaN	NaN	NaN	NaN	NaN	NaN	23.1354	NaN	NaN	NaN	NaN	NaN	NaN	NaN	NaN	NaN	NaN	NaN
S	0.915543	1.17105	1.12428	C	0.922934	S	2.07254	0.912439	M	1.09089	1.10328	F	1.09536	1.10796	S	-0.1273	0.2278	0.169	C	-0.1157	S	1.0514	-0.1322	M	0.1255	0.1418	F	0.1314	0.1479	NaN	22.0381	22.5917	22.4644	21.8811	22.1089	21.8952	22.0642	22.0583	NaN	22.2662	22.1505	NaN	21.9387	21.9165	22.9679	22.1348	22.0026
S	1.08945	C	0.956608	S	0.958799	1.22027	0.98473	0.783171	1.05125	0.824105	F	0.997854	0.798354	0.977386	S	0.1236	C	-0.064	S	-0.0607	0.2872	-0.0222	-0.3526	0.0721	-0.2791	F	-0.0031	-0.3249	-0.033	NaN	22.5695	22.5365	22.6601	22.2129	NaN	22.6091	22.5451	NaN	22.6643	22.2195	22.1588	22.537	22.8242	22.6896	22.6674	22.5444	22.1918
NaN	NaN	1.31385	NaN	NaN	NaN	NaN	NaN	NaN	NaN	NaN	NaN	NaN	NaN	NaN	NaN	NaN	0.3938	NaN	NaN	NaN	NaN	NaN	NaN	NaN	NaN	NaN	NaN	NaN	NaN	NaN	NaN	NaN	NaN	20.4747	20.8685	NaN	NaN	NaN	NaN	NaN	NaN	NaN	NaN	NaN	NaN	NaN	NaN
NaN	NaN	0.577983	C	NaN	C	NaN	NaN	1.16821	M	NaN	NaN	NaN	1.60837	F	NaN	NaN	-0.7909	C	NaN	C	NaN	NaN	0.2243	M	NaN	NaN	NaN	0.6856	F	NaN	NaN	NaN	NaN	22.7913	22.0004	21.9282	NaN	NaN	NaN	21.8353	NaN	NaN	NaN	NaN	NaN	21.1497	21.374
NaN	NaN	NaN	NaN	C	NaN	NaN	NaN	NaN	NaN	NaN	M	NaN	NaN	NaN	NaN	NaN	NaN	NaN	C	NaN	NaN	NaN	NaN	NaN	NaN	M	NaN	NaN	NaN	NaN	NaN	NaN	NaN	NaN	NaN	NaN	NaN	20.4764	NaN	NaN	NaN	NaN	NaN	NaN	NaN	NaN	NaN
NaN	S	S	NaN	NaN	NaN	S	NaN	NaN	NaN	F	NaN	NaN	NaN	NaN	NaN	S	S	NaN	NaN	NaN	S	NaN	NaN	NaN	F	NaN	NaN	NaN	NaN	NaN	NaN	NaN	20.9059	NaN	21.4004	NaN	NaN	NaN	NaN	NaN	NaN	NaN	21.0807	NaN	NaN	NaN	NaN
1.35736	1.05511	S	NaN	1.0579	1.67481	NaN	0.807705	S	NaN	NaN	0.722916	0.946845	M	1.21909	0.4408	0.0774	S	NaN	0.0812	0.744	NaN	-0.3081	S	NaN	NaN	-0.4681	-0.0788	M	0.2858	21.3039	21.7447	21.7756	21.853	NaN	21.6136	NaN	NaN	21.3636	21.4448	21.0936	21.8376	NaN	NaN	21.8317	21.5236	NaN	21.5518
1.48576	0.917767	S	S	NaN	C	S	C	C	NaN	0.905508	F	NaN	0.987738	NaN	0.5712	-0.1238	S	S	NaN	C	S	C	C	NaN	-0.1432	F	NaN	-0.0178	NaN	22.4136	22.9848	22.6033	22.4795	NaN	23.1081	NaN	21.9901	NaN	NaN	22.2175	NaN	NaN	22.1333	21.8993	NaN	22.2353	NaN
NaN	1.16368	NaN	NaN	C	NaN	NaN	NaN	NaN	NaN	NaN	M	NaN	NaN	NaN	NaN	0.2187	NaN	NaN	C	NaN	NaN	NaN	NaN	NaN	NaN	M	NaN	NaN	NaN	NaN	NaN	21.0233	21.242	NaN	NaN	NaN	NaN	21.1283	NaN	NaN	NaN	NaN	NaN	NaN	NaN	NaN	NaN
S	1.25258	1.00431	0.741953	0.949869	0.725979	0.532554	0.976844	0.821937	1.10382	1.53783	1.26874	1.23371	1.21537	1.07348	S	0.3249	0.0062	-0.4306	-0.0742	-0.462	-0.909	-0.0338	-0.2829	0.1425	0.6209	0.3434	0.303	0.2814	0.1023	NaN	22.7617	23.1895	23.5144	23.9486	23.9548	23.055	22.6244	23.0926	23.0184	23.972	23.51	22.9125	22.0035	22.7492	22.7154	23.6906	23.4077
0.929418	NaN	1.4063	1.01073	1.0802	1.0743	1.08358	C	1.24065	0.858446	0.800737	0.924727	M	1.05636	0.914719	-0.1056	NaN	0.4919	0.0154	0.1113	0.1034	0.1158	C	0.3111	-0.2202	-0.3206	-0.1129	M	0.0791	-0.1286	23.0806	22.975	NaN	NaN	22.988	23.4799	22.7475	22.7629	22.7189	22.8302	22.7766	22.88	22.9677	23.0835	22.8318	NaN	22.6975	23.0086
1.80313	0.508881	NaN	S	C	S	0.865437	0.788564	NaN	F	1.56808	0.658977	M	NaN	M	0.8505	-0.9746	NaN	S	C	S	-0.2085	-0.3427	NaN	F	0.649	-0.6017	M	NaN	M	21.5239	22.3744	23.4736	22.499	NaN	NaN	NaN	22.7888	22.8039	NaN	NaN	21.8436	22.3483	22.1398	23.4056	23.0629	NaN	NaN
S	0.832141	NaN	0.904066	0.875452	C	0.877214	S	0.858684	0.762865	0.786217	M	0.880503	0.814	F	S	-0.2651	NaN	-0.1455	-0.1919	C	-0.189	S	-0.2198	-0.3905	-0.347	M	-0.1836	-0.2969	F	NaN	22.1196	22.4763	22.2112	NaN	NaN	21.9576	21.8121	22.1361	21.9442	22.4087	NaN	22.3481	22.1591	NaN	22.1278	22.7056	22.4858
NaN	NaN	S	NaN	NaN	NaN	NaN	NaN	NaN	NaN	NaN	NaN	NaN	NaN	NaN	NaN	NaN	S	NaN	NaN	NaN	NaN	NaN	NaN	NaN	NaN	NaN	NaN	NaN	NaN	NaN	NaN	NaN	NaN	NaN	20.6995	NaN	NaN	NaN	NaN	NaN	NaN	NaN	NaN	NaN	NaN	NaN	NaN
C	NaN	C	NaN	NaN	NaN	NaN	NaN	NaN	NaN	NaN	NaN	NaN	NaN	NaN	C	NaN	C	NaN	NaN	NaN	NaN	NaN	NaN	NaN	NaN	NaN	NaN	NaN	NaN	20.4007	NaN	NaN	NaN	20.6799	NaN	NaN	NaN	NaN	NaN	NaN	NaN	NaN	NaN	NaN	NaN	NaN	NaN
S	C	NaN	NaN	NaN	NaN	NaN	NaN	NaN	NaN	NaN	NaN	NaN	NaN	NaN	S	C	NaN	NaN	NaN	NaN	NaN	NaN	NaN	NaN	NaN	NaN	NaN	NaN	NaN	NaN	23.0456	21.6052	NaN	NaN	NaN	NaN	NaN	NaN	NaN	NaN	NaN	NaN	NaN	NaN	NaN	NaN	NaN
NaN	NaN	NaN	S	NaN	NaN	NaN	NaN	NaN	NaN	M	NaN	NaN	NaN	NaN	NaN	NaN	NaN	S	NaN	NaN	NaN	NaN	NaN	NaN	M	NaN	NaN	NaN	NaN	NaN	NaN	NaN	NaN	NaN	NaN	NaN	23.068	NaN	NaN	NaN	NaN	NaN	NaN	NaN	NaN	NaN	NaN
S	S	NaN	1.18937	NaN	NaN	NaN	NaN	NaN	M	M	NaN	NaN	NaN	NaN	S	S	NaN	0.2502	NaN	NaN	NaN	NaN	NaN	M	M	NaN	NaN	NaN	NaN	NaN	21.4549	NaN	20.8365	NaN	NaN	21.1231	21.3733	NaN	NaN	NaN	NaN	NaN	NaN	NaN	NaN	NaN	NaN
NaN	NaN	C	NaN	NaN	NaN	NaN	NaN	NaN	NaN	NaN	NaN	NaN	NaN	NaN	NaN	NaN	C	NaN	NaN	NaN	NaN	NaN	NaN	NaN	NaN	NaN	NaN	NaN	NaN	NaN	NaN	NaN	NaN	21.6774	NaN	NaN	NaN	NaN	NaN	NaN	NaN	NaN	NaN	NaN	NaN	NaN	NaN
0.401452	C	NaN	NaN	S	NaN	S	1.35041	NaN	NaN	F	F	1.0805	NaN	NaN	-1.3167	C	NaN	NaN	S	NaN	S	0.4334	NaN	NaN	F	F	0.1117	NaN	NaN	23.4505	22.1338	21.5844	NaN	NaN	NaN	NaN	NaN	NaN	22.6686	NaN	NaN	NaN	22.8269	22.1235	22.5569	NaN	NaN
NaN	0.984389	S	1.02328	1.00028	0.948224	0.892918	S	1.02911	0.719716	0.824791	M	0.851808	0.859876	0.79229	NaN	-0.0227	S	0.0332	0.0004	-0.0767	-0.1634	S	0.0414	-0.4745	-0.2779	M	-0.2314	-0.2178	-0.3359	NaN	NaN	21.5185	21.4958	NaN	21.6961	21.5255	21.5587	21.5903	21.5907	21.531	21.4543	22	21.8366	NaN	21.8221	21.7488	21.7902
S	0.765461	0.419691	0.512065	1.00947	0.620155	0.622869	0.748669	1.24721	1.24738	1.02548	1.08313	1.46044	1.28699	0.639936	S	-0.3856	-1.2526	-0.9656	0.0136	-0.6893	-0.683	-0.4176	0.3187	0.3189	0.0363	0.1152	0.5464	0.364	-0.644	NaN	22.3778	22.8992	22.5136	23.3119	22.0593	23.8151	22.8495	23.4502	23.4638	23.9136	23.2243	23.4962	22.8132	23.335	22.9174	23.5496	23.8683
S	NaN	S	NaN	NaN	NaN	NaN	NaN	NaN	NaN	NaN	NaN	NaN	NaN	NaN	S	NaN	S	NaN	NaN	NaN	NaN	NaN	NaN	NaN	NaN	NaN	NaN	NaN	NaN	NaN	21.293	NaN	NaN	NaN	22.7775	NaN	NaN	NaN	NaN	NaN	NaN	NaN	NaN	NaN	NaN	NaN	NaN
NaN	NaN	0.753093	C	C	S	1.05125	S	1.23106	2.10818	F	M	F	F	0.807985	NaN	NaN	-0.4091	C	C	S	0.0721	S	0.2999	1.076	F	M	F	F	-0.3076	NaN	NaN	NaN	NaN	21.052	20.6429	22.453	NaN	22.1396	NaN	NaN	21.2332	21.377	21.4491	NaN	21.4947	21.2409	21.5408
S	1.039	NaN	S	C	NaN	NaN	C	NaN	NaN	M	0.831622	NaN	NaN	NaN	S	0.0552	NaN	S	C	NaN	NaN	C	NaN	NaN	M	-0.266	NaN	NaN	NaN	NaN	21.0611	21.2703	21.3255	NaN	NaN	NaN	21.2073	21.4174	NaN	NaN	NaN	NaN	NaN	21.6834	NaN	NaN	NaN
0.645684	S	NaN	C	NaN	NaN	NaN	NaN	NaN	M	NaN	NaN	NaN	NaN	NaN	-0.6311	S	NaN	C	NaN	NaN	NaN	NaN	NaN	M	NaN	NaN	NaN	NaN	NaN	22.8284	22.1973	NaN	22.6819	NaN	NaN	22.4548	NaN	NaN	NaN	NaN	NaN	NaN	NaN	NaN	NaN	NaN	NaN
0.193298	1.07848	NaN	NaN	S	NaN	S	NaN	NaN	NaN	F	NaN	M	NaN	NaN	-2.3711	0.109	NaN	NaN	S	NaN	S	NaN	NaN	NaN	F	NaN	M	NaN	NaN	24.4616	22.0905	21.7532	21.8622	NaN	NaN	NaN	NaN	NaN	21.5795	NaN	NaN	NaN	22.9702	NaN	NaN	NaN	NaN
NaN	NaN	NaN	S	NaN	NaN	NaN	NaN	NaN	NaN	M	NaN	NaN	NaN	NaN	NaN	NaN	NaN	S	NaN	NaN	NaN	NaN	NaN	NaN	M	NaN	NaN	NaN	NaN	NaN	NaN	NaN	NaN	NaN	NaN	NaN	18.689	NaN	NaN	NaN	NaN	NaN	NaN	NaN	NaN	NaN	NaN
1.44173	1.12023	NaN	0.870008	1.09051	NaN	1.03792	0.916051	NaN	1.14623	0.960795	0.834104	0.992955	NaN	NaN	0.5278	0.1638	NaN	-0.2009	0.125	NaN	0.0537	-0.1265	NaN	0.1969	-0.0577	-0.2617	-0.0102	NaN	NaN	23.2542	23.782	23.2853	23.4491	NaN	NaN	24.4645	24.2636	23.6557	23.7807	NaN	NaN	24.2676	24.3213	23.9174	23.7909	NaN	NaN
NaN	NaN	2.95058	NaN	NaN	NaN	NaN	NaN	NaN	NaN	NaN	NaN	NaN	NaN	NaN	NaN	NaN	1.561	NaN	NaN	NaN	NaN	NaN	NaN	NaN	NaN	NaN	NaN	NaN	NaN	NaN	NaN	NaN	NaN	21.3475	22.9085	NaN	NaN	NaN	NaN	NaN	NaN	NaN	NaN	NaN	NaN	NaN	NaN
0.683352	1.07721	C	1.96197	2.49199	1.11961	1.66117	1.03405	S	0.638784	0.754451	0.660623	1.59207	M	1.29972	-0.5493	0.1073	C	0.9723	1.3173	0.163	0.7322	0.0483	S	-0.6466	-0.4065	-0.5981	0.6709	M	0.3782	26.7886	26.2393	25.9353	26.0426	24.7303	NaN	25.2776	26.2499	25.6237	26.941	25.5327	25.6957	25.9242	26.6564	26.2218	26.2701	NaN	25.3175
NaN	NaN	NaN	NaN	NaN	NaN	NaN	NaN	C	NaN	NaN	NaN	NaN	F	NaN	NaN	NaN	NaN	NaN	NaN	NaN	NaN	NaN	C	NaN	NaN	NaN	NaN	F	NaN	NaN	NaN	NaN	NaN	NaN	NaN	NaN	NaN	NaN	NaN	NaN	NaN	NaN	NaN	NaN	NaN	22.3835	NaN
NaN	NaN	NaN	NaN	NaN	NaN	NaN	S	NaN	NaN	NaN	NaN	F	NaN	NaN	NaN	NaN	NaN	NaN	NaN	NaN	NaN	S	NaN	NaN	NaN	NaN	F	NaN	NaN	NaN	NaN	NaN	NaN	NaN	NaN	NaN	NaN	NaN	NaN	NaN	NaN	NaN	NaN	NaN	21.3575	NaN	NaN
NaN	S	1.39581	NaN	NaN	NaN	NaN	NaN	NaN	NaN	NaN	NaN	NaN	NaN	NaN	NaN	S	0.4811	NaN	NaN	NaN	NaN	NaN	NaN	NaN	NaN	NaN	NaN	NaN	NaN	NaN	NaN	NaN	21.2593	21.8522	22.3333	NaN	NaN	NaN	NaN	NaN	NaN	NaN	NaN	NaN	NaN	NaN	NaN
NaN	NaN	NaN	NaN	C	NaN	NaN	NaN	NaN	NaN	NaN	M	NaN	NaN	NaN	NaN	NaN	NaN	NaN	C	NaN	NaN	NaN	NaN	NaN	NaN	M	NaN	NaN	NaN	NaN	NaN	NaN	NaN	NaN	NaN	NaN	NaN	21.1425	NaN	NaN	NaN	NaN	NaN	NaN	NaN	NaN	NaN
NaN	NaN	S	C	NaN	0.865917	NaN	NaN	C	M	NaN	NaN	NaN	0.889952	M	NaN	NaN	S	C	NaN	-0.2077	NaN	NaN	C	M	NaN	NaN	NaN	-0.1682	M	NaN	NaN	NaN	NaN	NaN	20.5597	21.8111	NaN	NaN	NaN	21.0492	20.8415	NaN	NaN	NaN	NaN	21.2174	NaN
NaN	S	NaN	0.868622	S	1.39581	C	0.978877	0.77389	1.23593	M	F	1.07192	0.675113	1.21765	NaN	S	NaN	-0.2032	S	0.4811	C	-0.0308	-0.3698	0.3056	M	F	0.1002	-0.5668	0.2841	NaN	NaN	NaN	21.4159	NaN	NaN	22.236	22.0328	NaN	21.946	21.6174	22.0985	21.9304	NaN	21.8766	21.8458	22.1842	21.8144
S	NaN	NaN	NaN	NaN	NaN	NaN	NaN	NaN	NaN	NaN	NaN	NaN	NaN	NaN	S	NaN	NaN	NaN	NaN	NaN	NaN	NaN	NaN	NaN	NaN	NaN	NaN	NaN	NaN	NaN	20.3486	NaN	NaN	NaN	NaN	NaN	NaN	NaN	NaN	NaN	NaN	NaN	NaN	NaN	NaN	NaN	NaN
NaN	NaN	NaN	NaN	C	NaN	NaN	NaN	NaN	NaN	NaN	M	NaN	NaN	NaN	NaN	NaN	NaN	NaN	C	NaN	NaN	NaN	NaN	NaN	NaN	M	NaN	NaN	NaN	NaN	NaN	NaN	NaN	NaN	NaN	NaN	NaN	21.3304	NaN	NaN	NaN	NaN	NaN	NaN	NaN	NaN	NaN
NaN	C	1.87696	NaN	NaN	NaN	NaN	NaN	NaN	NaN	NaN	NaN	NaN	NaN	NaN	NaN	C	0.9084	NaN	NaN	NaN	NaN	NaN	NaN	NaN	NaN	NaN	NaN	NaN	NaN	NaN	NaN	21.476	NaN	22.4758	23.3842	NaN	NaN	NaN	NaN	NaN	NaN	NaN	NaN	NaN	NaN	NaN	NaN
NaN	NaN	NaN	NaN	C	NaN	NaN	NaN	NaN	NaN	NaN	M	NaN	NaN	NaN	NaN	NaN	NaN	NaN	C	NaN	NaN	NaN	NaN	NaN	NaN	M	NaN	NaN	NaN	NaN	NaN	NaN	NaN	NaN	NaN	NaN	NaN	22.1575	NaN	NaN	NaN	NaN	NaN	NaN	NaN	NaN	NaN
NaN	NaN	NaN	NaN	C	NaN	NaN	NaN	NaN	NaN	NaN	M	NaN	NaN	NaN	NaN	NaN	NaN	NaN	C	NaN	NaN	NaN	NaN	NaN	NaN	M	NaN	NaN	NaN	NaN	NaN	NaN	NaN	NaN	NaN	NaN	NaN	21.8298	NaN	NaN	NaN	NaN	NaN	NaN	NaN	NaN	NaN
NaN	NaN	NaN	NaN	NaN	NaN	C	NaN	NaN	F	NaN	NaN	NaN	NaN	NaN	NaN	NaN	NaN	NaN	NaN	NaN	C	NaN	NaN	F	NaN	NaN	NaN	NaN	NaN	NaN	NaN	NaN	NaN	NaN	NaN	NaN	NaN	NaN	NaN	NaN	NaN	21.0898	NaN	NaN	NaN	NaN	NaN
NaN	NaN	S	NaN	NaN	NaN	NaN	NaN	NaN	NaN	NaN	NaN	NaN	NaN	NaN	NaN	NaN	S	NaN	NaN	NaN	NaN	NaN	NaN	NaN	NaN	NaN	NaN	NaN	NaN	NaN	NaN	NaN	NaN	NaN	21.9208	NaN	NaN	NaN	NaN	NaN	NaN	NaN	NaN	NaN	NaN	NaN	NaN
NaN	NaN	NaN	NaN	C	NaN	NaN	NaN	NaN	NaN	NaN	M	NaN	NaN	NaN	NaN	NaN	NaN	NaN	C	NaN	NaN	NaN	NaN	NaN	NaN	M	NaN	NaN	NaN	NaN	NaN	NaN	NaN	NaN	NaN	NaN	NaN	19.0161	NaN	NaN	NaN	NaN	NaN	NaN	NaN	NaN	NaN
NaN	NaN	C	NaN	NaN	NaN	NaN	NaN	NaN	NaN	NaN	NaN	NaN	NaN	NaN	NaN	NaN	C	NaN	NaN	NaN	NaN	NaN	NaN	NaN	NaN	NaN	NaN	NaN	NaN	NaN	NaN	NaN	NaN	21.5702	NaN	NaN	NaN	NaN	NaN	NaN	NaN	NaN	NaN	NaN	NaN	NaN	NaN
NaN	NaN	NaN	S	NaN	NaN	NaN	NaN	NaN	NaN	M	NaN	NaN	NaN	NaN	NaN	NaN	NaN	S	NaN	NaN	NaN	NaN	NaN	NaN	M	NaN	NaN	NaN	NaN	NaN	NaN	NaN	NaN	NaN	NaN	NaN	21.4271	NaN	NaN	NaN	NaN	NaN	NaN	NaN	NaN	NaN	NaN
S	1.18239	0.900314	S	C	C	0.679431	S	1.3667	F	1.28735	M	F	0.825134	F	S	0.2417	-0.1515	S	C	C	-0.5576	S	0.4507	F	0.3644	M	F	-0.2773	F	NaN	21.5001	21.2428	21.4845	21.4632	21.3117	NaN	21.6223	22.3256	NaN	21.3157	NaN	21.8155	21.2579	NaN	21.7345	21.593	22.0437
1.08809	1.17194	1.42919	S	C	1.06452	NaN	S	0.863519	NaN	M	M	F	0.871275	1.07408	0.1218	0.2289	0.5152	S	C	0.0902	NaN	S	-0.2117	NaN	M	M	F	-0.1988	0.1031	21.6709	21.7927	21.4524	21.6813	22.3647	22.8799	NaN	21.4481	21.138	NaN	21.7019	21.7921	NaN	NaN	NaN	21.3578	21.9007	21.689
NaN	NaN	0.560389	NaN	NaN	NaN	C	NaN	S	F	NaN	NaN	NaN	NaN	F	NaN	NaN	-0.8355	NaN	NaN	NaN	C	NaN	S	F	NaN	NaN	NaN	NaN	F	NaN	NaN	NaN	NaN	23.1988	22.3633	NaN	NaN	NaN	NaN	NaN	NaN	22.6687	NaN	NaN	NaN	NaN	22.0155
NaN	NaN	C	NaN	NaN	NaN	NaN	NaN	C	NaN	NaN	NaN	NaN	F	NaN	NaN	NaN	C	NaN	NaN	NaN	NaN	NaN	C	NaN	NaN	NaN	NaN	F	NaN	NaN	NaN	NaN	NaN	23.2291	NaN	NaN	NaN	NaN	NaN	NaN	NaN	NaN	NaN	NaN	NaN	22.4074	NaN
NaN	NaN	NaN	C	NaN	NaN	NaN	NaN	NaN	M	NaN	NaN	NaN	NaN	NaN	NaN	NaN	NaN	C	NaN	NaN	NaN	NaN	NaN	M	NaN	NaN	NaN	NaN	NaN	NaN	NaN	NaN	NaN	NaN	NaN	18.0104	NaN	NaN	NaN	NaN	NaN	NaN	NaN	NaN	NaN	NaN	NaN
NaN	NaN	NaN	S	NaN	NaN	NaN	NaN	NaN	NaN	M	NaN	NaN	NaN	NaN	NaN	NaN	NaN	S	NaN	NaN	NaN	NaN	NaN	NaN	M	NaN	NaN	NaN	NaN	NaN	NaN	NaN	NaN	NaN	NaN	NaN	22.9446	NaN	NaN	NaN	NaN	NaN	NaN	NaN	NaN	NaN	NaN
NaN	NaN	NaN	NaN	C	NaN	NaN	NaN	NaN	NaN	NaN	M	NaN	NaN	NaN	NaN	NaN	NaN	NaN	C	NaN	NaN	NaN	NaN	NaN	NaN	M	NaN	NaN	NaN	NaN	NaN	NaN	NaN	NaN	NaN	NaN	NaN	22.4909	NaN	NaN	NaN	NaN	NaN	NaN	NaN	NaN	NaN
NaN	NaN	1.11042	NaN	NaN	NaN	NaN	NaN	NaN	NaN	NaN	NaN	NaN	NaN	NaN	NaN	NaN	0.1511	NaN	NaN	NaN	NaN	NaN	NaN	NaN	NaN	NaN	NaN	NaN	NaN	NaN	NaN	NaN	NaN	20.9909	21.142	NaN	NaN	NaN	NaN	NaN	NaN	NaN	NaN	NaN	NaN	NaN	NaN
NaN	NaN	S	NaN	NaN	NaN	NaN	NaN	NaN	NaN	NaN	NaN	NaN	NaN	NaN	NaN	NaN	S	NaN	NaN	NaN	NaN	NaN	NaN	NaN	NaN	NaN	NaN	NaN	NaN	NaN	NaN	NaN	NaN	NaN	18.7016	NaN	NaN	NaN	NaN	NaN	NaN	NaN	NaN	NaN	NaN	NaN	NaN
NaN	NaN	C	NaN	NaN	NaN	NaN	NaN	NaN	NaN	NaN	NaN	NaN	NaN	NaN	NaN	NaN	C	NaN	NaN	NaN	NaN	NaN	NaN	NaN	NaN	NaN	NaN	NaN	NaN	NaN	NaN	NaN	NaN	22.5951	NaN	NaN	NaN	NaN	NaN	NaN	NaN	NaN	NaN	NaN	NaN	NaN	NaN
NaN	NaN	S	NaN	NaN	NaN	NaN	NaN	NaN	NaN	NaN	NaN	NaN	NaN	NaN	NaN	NaN	S	NaN	NaN	NaN	NaN	NaN	NaN	NaN	NaN	NaN	NaN	NaN	NaN	NaN	NaN	NaN	NaN	NaN	19.7258	NaN	NaN	NaN	NaN	NaN	NaN	NaN	NaN	NaN	NaN	NaN	NaN
NaN	NaN	C	NaN	NaN	NaN	NaN	NaN	NaN	NaN	NaN	NaN	NaN	NaN	NaN	NaN	NaN	C	NaN	NaN	NaN	NaN	NaN	NaN	NaN	NaN	NaN	NaN	NaN	NaN	NaN	NaN	NaN	NaN	18.0224	NaN	NaN	NaN	NaN	NaN	NaN	NaN	NaN	NaN	NaN	NaN	NaN	NaN
NaN	NaN	NaN	C	NaN	NaN	NaN	NaN	NaN	M	NaN	NaN	NaN	NaN	NaN	NaN	NaN	NaN	C	NaN	NaN	NaN	NaN	NaN	M	NaN	NaN	NaN	NaN	NaN	NaN	NaN	NaN	NaN	NaN	NaN	21.1541	NaN	NaN	NaN	NaN	NaN	NaN	NaN	NaN	NaN	NaN	NaN
NaN	NaN	NaN	C	NaN	NaN	NaN	NaN	NaN	M	NaN	NaN	NaN	NaN	NaN	NaN	NaN	NaN	C	NaN	NaN	NaN	NaN	NaN	M	NaN	NaN	NaN	NaN	NaN	NaN	NaN	NaN	NaN	NaN	NaN	21.9487	NaN	NaN	NaN	NaN	NaN	NaN	NaN	NaN	NaN	NaN	NaN
NaN	NaN	NaN	NaN	C	NaN	NaN	NaN	NaN	NaN	NaN	M	NaN	NaN	NaN	NaN	NaN	NaN	NaN	C	NaN	NaN	NaN	NaN	NaN	NaN	M	NaN	NaN	NaN	NaN	NaN	NaN	NaN	NaN	NaN	NaN	NaN	21.8414	NaN	NaN	NaN	NaN	NaN	NaN	NaN	NaN	NaN
NaN	NaN	S	NaN	NaN	NaN	NaN	NaN	NaN	NaN	NaN	NaN	NaN	NaN	NaN	NaN	NaN	S	NaN	NaN	NaN	NaN	NaN	NaN	NaN	NaN	NaN	NaN	NaN	NaN	NaN	NaN	NaN	NaN	NaN	19.1907	NaN	NaN	NaN	NaN	NaN	NaN	NaN	NaN	NaN	NaN	NaN	NaN
NaN	C	NaN	NaN	NaN	NaN	NaN	NaN	NaN	NaN	NaN	NaN	NaN	NaN	NaN	NaN	C	NaN	NaN	NaN	NaN	NaN	NaN	NaN	NaN	NaN	NaN	NaN	NaN	NaN	NaN	NaN	24.0679	NaN	NaN	NaN	NaN	NaN	NaN	NaN	NaN	NaN	NaN	NaN	NaN	NaN	NaN	NaN
NaN	NaN	NaN	C	NaN	NaN	NaN	NaN	NaN	M	NaN	NaN	NaN	NaN	NaN	NaN	NaN	NaN	C	NaN	NaN	NaN	NaN	NaN	M	NaN	NaN	NaN	NaN	NaN	NaN	NaN	NaN	NaN	NaN	NaN	17.467	NaN	NaN	NaN	NaN	NaN	NaN	NaN	NaN	NaN	NaN	NaN
NaN	NaN	NaN	NaN	NaN	NaN	C	NaN	NaN	F	NaN	NaN	NaN	NaN	NaN	NaN	NaN	NaN	NaN	NaN	NaN	C	NaN	NaN	F	NaN	NaN	NaN	NaN	NaN	NaN	NaN	NaN	NaN	NaN	NaN	NaN	NaN	NaN	NaN	NaN	NaN	21.9843	NaN	NaN	NaN	NaN	NaN
NaN	NaN	C	NaN	NaN	C	NaN	NaN	C	NaN	NaN	NaN	NaN	0.764029	NaN	NaN	NaN	C	NaN	NaN	C	NaN	NaN	C	NaN	NaN	NaN	NaN	-0.3883	NaN	NaN	NaN	NaN	NaN	21.1366	NaN	NaN	NaN	NaN	NaN	21.6423	NaN	NaN	NaN	NaN	NaN	22.0306	NaN
NaN	NaN	S	NaN	NaN	NaN	NaN	NaN	NaN	NaN	NaN	NaN	NaN	NaN	NaN	NaN	NaN	S	NaN	NaN	NaN	NaN	NaN	NaN	NaN	NaN	NaN	NaN	NaN	NaN	NaN	NaN	NaN	NaN	NaN	18.4047	NaN	NaN	NaN	NaN	NaN	NaN	NaN	NaN	NaN	NaN	NaN	NaN
NaN	NaN	S	NaN	NaN	NaN	NaN	NaN	NaN	NaN	NaN	NaN	NaN	NaN	NaN	NaN	NaN	S	NaN	NaN	NaN	NaN	NaN	NaN	NaN	NaN	NaN	NaN	NaN	NaN	NaN	NaN	NaN	NaN	NaN	21	NaN	NaN	NaN	NaN	NaN	NaN	NaN	NaN	NaN	NaN	NaN	NaN
NaN	NaN	C	NaN	NaN	NaN	NaN	NaN	NaN	NaN	NaN	NaN	NaN	NaN	NaN	NaN	NaN	C	NaN	NaN	NaN	NaN	NaN	NaN	NaN	NaN	NaN	NaN	NaN	NaN	NaN	NaN	NaN	NaN	20.2369	NaN	NaN	NaN	NaN	NaN	NaN	NaN	NaN	NaN	NaN	NaN	NaN	NaN
NaN	NaN	NaN	NaN	C	NaN	NaN	NaN	NaN	NaN	NaN	M	NaN	NaN	NaN	NaN	NaN	NaN	NaN	C	NaN	NaN	NaN	NaN	NaN	NaN	M	NaN	NaN	NaN	NaN	NaN	NaN	NaN	NaN	NaN	NaN	NaN	20.1391	NaN	NaN	NaN	NaN	NaN	NaN	NaN	NaN	NaN
1.11876	1.16433	0.413971	0.699502	0.745304	1.19748	0.549313	1.72728	0.672311	1.05716	1.34621	2.4519	1.05797	0.902188	1.60692	0.1619	0.2195	-1.2724	-0.5156	-0.4241	0.26	-0.8643	0.7885	-0.5728	0.0802	0.4289	1.2939	0.0813	-0.1485	0.6843	24.7462	24.9081	24.9298	25.1493	26.1361	24.8637	25.3046	24.789	25.6269	25.2028	24.9653	25.2253	25.2244	24.3601	24.333	25.1215	25.1138	24.541
S	NaN	NaN	NaN	NaN	NaN	NaN	NaN	NaN	NaN	NaN	NaN	NaN	NaN	NaN	S	NaN	NaN	NaN	NaN	NaN	NaN	NaN	NaN	NaN	NaN	NaN	NaN	NaN	NaN	NaN	17.373	NaN	NaN	NaN	NaN	NaN	NaN	NaN	NaN	NaN	NaN	NaN	NaN	NaN	NaN	NaN	NaN
NaN	NaN	S	NaN	NaN	NaN	NaN	NaN	NaN	NaN	NaN	NaN	NaN	NaN	NaN	NaN	NaN	S	NaN	NaN	NaN	NaN	NaN	NaN	NaN	NaN	NaN	NaN	NaN	NaN	NaN	NaN	NaN	NaN	NaN	18.5063	NaN	NaN	NaN	NaN	NaN	NaN	NaN	NaN	NaN	NaN	NaN	NaN
S	S	0.850392	NaN	NaN	S	NaN	S	C	NaN	NaN	NaN	F	F	M	S	S	-0.2338	NaN	NaN	S	NaN	S	C	NaN	NaN	NaN	F	F	M	NaN	21.0286	NaN	21.105	21.8611	21.6273	NaN	NaN	NaN	NaN	NaN	22.0474	NaN	NaN	NaN	21.0506	21.3743	NaN
NaN	NaN	C	NaN	NaN	NaN	NaN	NaN	NaN	NaN	NaN	NaN	NaN	NaN	NaN	NaN	NaN	C	NaN	NaN	NaN	NaN	NaN	NaN	NaN	NaN	NaN	NaN	NaN	NaN	NaN	NaN	NaN	NaN	20.6829	NaN	NaN	NaN	NaN	NaN	NaN	NaN	NaN	NaN	NaN	NaN	NaN	NaN
NaN	NaN	NaN	C	NaN	NaN	NaN	NaN	NaN	M	NaN	NaN	NaN	NaN	NaN	NaN	NaN	NaN	C	NaN	NaN	NaN	NaN	NaN	M	NaN	NaN	NaN	NaN	NaN	NaN	NaN	NaN	NaN	NaN	NaN	18.9775	NaN	NaN	NaN	NaN	NaN	NaN	NaN	NaN	NaN	NaN	NaN
NaN	NaN	2.67252	NaN	NaN	C	NaN	NaN	C	NaN	NaN	NaN	NaN	1.0949	NaN	NaN	NaN	1.4182	NaN	NaN	C	NaN	NaN	C	NaN	NaN	NaN	NaN	0.1308	NaN	NaN	NaN	NaN	NaN	18.6744	20.0926	NaN	NaN	NaN	NaN	19.8431	NaN	NaN	NaN	NaN	NaN	19.7123	NaN
C	NaN	NaN	NaN	NaN	NaN	NaN	NaN	NaN	NaN	NaN	NaN	NaN	NaN	NaN	C	NaN	NaN	NaN	NaN	NaN	NaN	NaN	NaN	NaN	NaN	NaN	NaN	NaN	NaN	21.3884	NaN	NaN	NaN	NaN	NaN	NaN	NaN	NaN	NaN	NaN	NaN	NaN	NaN	NaN	NaN	NaN	NaN
S	NaN	NaN	NaN	C	NaN	NaN	NaN	1.22247	NaN	NaN	M	NaN	F	F	S	NaN	NaN	NaN	C	NaN	NaN	NaN	0.2898	NaN	NaN	M	NaN	F	F	NaN	22.3277	NaN	NaN	NaN	NaN	NaN	NaN	22.0945	NaN	NaN	NaN	NaN	NaN	NaN	NaN	22.4913	22.7811
NaN	NaN	NaN	NaN	C	NaN	NaN	NaN	NaN	NaN	NaN	M	NaN	NaN	NaN	NaN	NaN	NaN	NaN	C	NaN	NaN	NaN	NaN	NaN	NaN	M	NaN	NaN	NaN	NaN	NaN	NaN	NaN	NaN	NaN	NaN	NaN	19.3831	NaN	NaN	NaN	NaN	NaN	NaN	NaN	NaN	NaN
NaN	S	1.16683	NaN	NaN	C	NaN	NaN	0.649544	NaN	NaN	NaN	NaN	1.0808	F	NaN	S	0.2226	NaN	NaN	C	NaN	NaN	-0.6225	NaN	NaN	NaN	NaN	0.1121	F	NaN	NaN	NaN	22.3701	22.5716	22.7942	NaN	NaN	NaN	NaN	22.5669	NaN	NaN	NaN	NaN	NaN	22.4548	21.8323
0.763976	0.809274	1.05885	1.00619	S	1.16853	1.12748	S	1.17601	0.924471	0.825019	NaN	1.16425	1.09429	1.08734	-0.3884	-0.3053	0.0825	0.0089	S	0.2247	0.1731	S	0.2339	-0.1133	-0.2775	NaN	0.2194	0.13	0.1208	19.7141	19.3257	19.323	19.0177	19.2422	19.3247	19.5053	19.5142	NaN	19.5913	19.6161	19.8408	19.6186	19.7917	NaN	19.3719	19.4861	19.72
NaN	NaN	NaN	NaN	NaN	NaN	NaN	NaN	NaN	NaN	NaN	NaN	NaN	NaN	NaN	NaN	NaN	NaN	NaN	NaN	NaN	NaN	NaN	NaN	NaN	NaN	NaN	NaN	NaN	NaN	NaN	NaN	NaN	NaN	NaN	NaN	NaN	NaN	NaN	NaN	NaN	NaN	NaN	NaN	NaN	NaN	NaN	NaN
NaN	NaN	NaN	S	NaN	NaN	NaN	NaN	NaN	NaN	M	NaN	NaN	NaN	NaN	NaN	NaN	NaN	S	NaN	NaN	NaN	NaN	NaN	NaN	M	NaN	NaN	NaN	NaN	NaN	NaN	NaN	NaN	NaN	NaN	NaN	20.1192	NaN	NaN	NaN	NaN	NaN	NaN	NaN	NaN	NaN	NaN	+
NaN	NaN	NaN	C	NaN	NaN	NaN	NaN	NaN	M	NaN	NaN	NaN	NaN	NaN	NaN	NaN	NaN	C	NaN	NaN	NaN	NaN	NaN	M	NaN	NaN	NaN	NaN	NaN	NaN	NaN	NaN	NaN	NaN	NaN	22.2002	NaN	NaN	NaN	NaN	NaN	NaN	NaN	NaN	NaN	NaN	NaN	+
[truncated: 29 more columns]
