# Supplementary material for: Proteome profiling of different rat brain regions reveals the modulatory effect of prolonged maternal separation on proteins involved in cell death-related processes
Source: Biol Res. 2021 Feb 8;54:4. doi: 10.1186/s40659-021-00327-5 (PMC7871601; doi:10.1186/s40659-021-00327-5)
Supplement: Supplementary file 5 — Additional file 5: Table S3. A list of 271 proteins excerpted from Table S2 whose levels were changed by prolonged maternal separation. [file 40659_2021_327_MOESM5_ESM.xlsx]

## Sheet: List1
Additional Table S3. A list of 271 proteins excerpted from Table S2 whose levels were changed by prolonged maternal separation.
EXPLANATORY NOTES
Samples:	Ctx22/C	Juvenile rat group, cortex, control	Compared pairs:		Ctx22 S/C	Juvenile rat group, cortex, maternal separation/control
	Ctx22/S	Juvenile rat group, cortex, maternal separation			H22 S/C	Juvenile rat group, hippocampus, maternal separation/control
	H22/C	Juvenile rat group, hippocampus, control			Cb22 S/C	Juvenile rat group, cerebellum, maternal separation/control
	H22/S	Juvenile rat group, hippocampus, maternal separation			Ctx90M S/C	Adult male rat group, cortex, maternal separation/control
	Cb22/C	Juvenile rat group, cerebellum, control			H90M S/C	Adult male rat group, hippocampus, maternal separation/control
	Cb22/S	Juvenile rat group, cerebellum, maternal separation			Cb90M S/C	Adult male rat group, cerebellum, maternal separation/control
	Ctx90M/C	Adult male rat group, cortex, control			Ctx90F S/C	Adult female rat group, cortex, maternal separation/control
	Ctx90M/S	Adult male rat group, cortex, maternal separation			H90F S/C	Adult female rat group, hippocampus, maternal separation/control
	H90M/C	Adult male rat group, hippocampus, control			Cb90F S/C	Adult female rat group, cerebellum, maternal separation/control
	H90M/S	Adult male rat group, hippocampus, maternal separation			Ctx90 M/F C	Cortex, Adult male rat group/adult female rat group, control
	Cb90M/C	Adult male rat group, cerebellum, control			Ctx90 M/F S	Cortex, Adult male rat group/adult female rat group, maternal separation
	Cb90M/S	Adult male rat group, cerebellum, maternal separation			H90 M/F C	Hippocampus, Adult male rat group/adult female rat group, control
	Ctx90F/C	Adult female rat group, cortex, control			H90 M/F S	Hippocampus, Adult male rat group/adult female rat group, maternal separation
	Ctx90F/S	Adult female rat group, cortex, maternal separation			Cb90 M/F C	Cerebellum, Adult male rat group/adult female rat group, control
	H90F/C	Adult female rat group, hippocampus, control			Cb90 M/F S	Cerebellum, Adult male rat group/adult female rat group, maternal separation
	H90F/S	Adult female rat group, hippocampus, maternal separation
	Cb90F/C	Adult female rat group, cerebellum, control
	Cb90F/S	Adult female rat group, cerebellum, maternal separation
		Qualitative protein alterations (pairwise comparison revealed certain proteins only in one sample)
		Quantitative protein alterations (no less that 2-fold differences between groups)
C		Proteins alterations detected exclusiely in control samples
S		Proteins alterations detected exclusiely in samples from maternally separated rats
M		Proteins alterations detected exclusiely in male samples
F		Proteins alterationsdetected exclusiely in female samples
			Fold changes																														Samples
T: Protein IDs	T: Gene names	T: Fasta headers	Ctx22 S/C	H22 S/C	Cb22 S/C	Ctx90M S/C	H90M S/C	Cb90M S/C	Ctx90F S/C	H90F S/C	Cb90F S/C	Ctx90 M/F C	Ctx90 M/F S	H90 M/F C	H90 M/F S	Cb90 M/F C	Cb90 M/F S	C22 S/C	H22 S/C	B22 S/C	C90M S/C	H90M S/C	B90M S/C	C90F S/C	H90F S/C	B90F S/C	C90 M/F C	C90 M/F S	H90 M/F C	H90 M/F S	B90 M/F C	B90 M/F S	C22/C	C22/S	H22/C	H22/S	B22/C	B22/S	C90M/C	C90M/S	H90M/C	H90M/S	B90M/C	B90M/S	C90F/C	C90F/S	H90F/C	H90F/S	B90F/C
F1LMM8;Q64536	Pdk2	[Pyruvate dehydrogenase (acetyl-transferring)] kinase isozyme 2, mitochondrial OS;[Pyruvate dehydrogenase (acetyl-transferring)] kinase isozyme 2, mitochondrial OS	0.707744	0.614166	0.666557	0.348372	0.462396	0.413856	0.810621	0.990206	0.7644	1.18723	0.510223	1.13634	0.530638	0.931805	0.504491	-0.4987	-0.7033	-0.5852	-1.5213	-1.1128	-1.2728	-0.3029	-0.0142	-0.3876	0.2476	-0.9708	0.1844	-0.9142	-0.1019	-0.9871	25.2983	24.7996	25.1085	24.4052	26.4378	25.8526	26.1184	24.5971	26.1058	24.993	26.5472	25.2744	25.8708	25.5679	25.9214	25.9072	26.6491
P54645	Prkaa1	5-AMP-activated protein kinase catalytic subunit alpha-1 OS	1.17617	0.948619	1.75285	1.55423	1.30695	2.11873	C	0.980303	1.25989	0.619983	M	0.639183	0.852162	0.495618	0.833469	0.2341	-0.0761	0.8097	0.6362	0.3862	1.0832	C	-0.0287	0.3333	-0.6897	M	-0.6457	-0.2308	-1.0127	-0.2628	23.0563	23.2904	23.2898	23.2137	23.0067	23.8164	22.7349	23.3711	23.0595	23.4457	22.3711	23.4543	23.4246	NaN	23.7052	23.6765	23.3838
G3V879;Q63619;A0A0U1RRX6	Coq7	5-demethoxyubiquinone hydroxylase, mitochondrial OS;5-demethoxyubiquinone hydroxylase, mitochondrial (Fragment) OS;5-demethoxyubiquinone hydroxylase, mitochondrial (Fragment) OS	1.65783	0.891681	1.16845	0.373894	S	0.52163	NaN	C	C	M	M	F	M	1.48267	M	0.7293	-0.1654	0.2246	-1.4193	S	-0.9389	NaN	C	C	M	M	F	M	0.5682	M	21.4033	22.1326	21.3987	21.2333	22.5443	22.7689	22.9794	21.5601	NaN	22.1019	23.3857	22.4468	NaN	NaN	22.3751	NaN	22.8175
P97570	Pla2g6	85/88 kDa calcium-independent phospholipase A2 OS	S	S	S	1.39358	0.920507	1.30387	0.709267	C	NaN	0.574429	1.12865	0.790918	M	M	M	S	S	S	0.4788	-0.1195	0.3828	-0.4956	C	NaN	-0.7998	0.1746	-0.3384	M	M	M	NaN	22.7777	NaN	22.892	NaN	23.7845	21.6288	22.1076	22.4771	22.3576	22.6302	23.013	22.4286	21.933	22.8155	NaN	NaN
Q7TQ70;P06399	Fga	Ac1873 OS;Fibrinogen alpha chain OS	0.866637	0.865497	0.37291	0.620671	0.566206	0.833295	0.82114	1.02911	1.15709	1.4023	1.05995	1.71927	0.945927	1.53986	1.10895	-0.2065	-0.2084	-1.4231	-0.6881	-0.8206	-0.2631	-0.2843	0.0414	0.2105	0.4878	0.084	0.7818	-0.0802	0.6228	0.1492	24.4149	24.2084	24.5217	24.3133	26.6427	25.2196	25.458	24.7699	25.3882	24.5676	25.5778	25.3147	24.9702	24.6859	24.6064	24.6478	24.955
P68035	Actc1	Actin, alpha cardiac muscle 1 OS	1.20089	0.887734	0.680846	0.435185	1.26874	0.548438	0.7051	1.08155	1.19053	1.04848	0.647118	0.698388	0.819264	1.73472	0.799129	0.2641	-0.1718	-0.5546	-1.2003	0.3434	-0.8666	-0.5041	0.1131	0.2516	0.0683	-0.6279	-0.5179	-0.2876	0.7947	-0.3235	31.744	32.0081	32.1755	32.0037	31.8539	31.2993	32.8263	31.626	31.6136	31.957	32.6729	31.8063	32.758	32.2539	32.1315	32.2446	31.8782
Q9JKL8	Adnp	Activity-dependent neuroprotector homeobox protein OS	0.990206	0.837058	0.786435	NaN	NaN	1.12373	NaN	NaN	C	NaN	NaN	NaN	NaN	1.27518	M	-0.0142	-0.2566	-0.3466	NaN	NaN	0.1683	NaN	NaN	C	NaN	NaN	NaN	NaN	0.3507	M	22.4733	22.4591	22.7301	22.4735	24.6742	24.3276	NaN	NaN	NaN	NaN	23.0743	23.2426	NaN	NaN	NaN	NaN	22.7236
G3V8Q9;A0A0G2K8G0;P70478	Apc	Adenomatosis polyposis coli, isoform CRA_a OS;Adenomatous polyposis coli protein OS;Adenomatous polyposis coli protein OS	0.845162	0.950725	0.828458	0.677175	C	C	1.47009	0.825191	NaN	1.67307	0.770678	0.694093	F	M	NaN	-0.2427	-0.0729	-0.2715	-0.5624	C	C	0.5559	-0.2772	NaN	0.7425	-0.3758	-0.5268	F	M	NaN	22.482	22.2393	22.2082	22.1353	22.3679	22.0964	22.5134	21.951	21.5089	NaN	21.3937	NaN	21.7709	22.3268	22.0357	21.7585	NaN
Q64244	Cd38	ADP-ribosyl cyclase/cyclic ADP-ribose hydrolase 1 OS	S	1.04608	S	S	C	1.56417	C	1.12412	S	F	M	1.17511	F	M	1.10734	S	0.065	S	S	C	0.6454	C	0.1688	S	F	M	0.2328	F	M	0.1471	NaN	21.1197	21.101	21.166	NaN	20.8405	NaN	20.9463	21.5462	NaN	20.5589	21.2043	20.8089	NaN	21.3134	21.4822	NaN
D4A2F1;F1LPF2;P25304	Agrn	Agrin OS;Agrin OS;Agrin OS	0.720165	0.847098	C	C	NaN	C	NaN	NaN	S	M	NaN	NaN	NaN	M	F	-0.4736	-0.2394	C	C	NaN	C	NaN	NaN	S	M	NaN	NaN	NaN	M	F	23.8169	23.3433	23.1471	22.9077	22.6042	NaN	22.6894	NaN	NaN	NaN	22.3572	NaN	NaN	NaN	NaN	NaN	NaN
F1LRC2;P55009	Aif1	Allograft inflammatory factor 1 OS;Allograft inflammatory factor 1 OS	NaN	NaN	NaN	NaN	C	NaN	NaN	NaN	NaN	NaN	NaN	M	NaN	NaN	NaN	NaN	NaN	NaN	NaN	C	NaN	NaN	NaN	NaN	NaN	NaN	M	NaN	NaN	NaN	NaN	NaN	NaN	NaN	NaN	NaN	NaN	NaN	20.4082	NaN	NaN	NaN	NaN	NaN	NaN	NaN	NaN
A0A0G2K013;Q9QXQ0	Actn4	Alpha-actinin-4 OS;Alpha-actinin-4 OS	0.389609	0.930708	0.722666	S	0.938286	0.744219	S	S	1.40474	NaN	1.09293	M	0.600194	1.1687	0.619167	-1.3599	-0.1036	-0.4686	S	-0.0919	-0.4262	S	S	0.4903	NaN	0.1282	M	-0.7365	0.2249	-0.6916	23.8059	22.446	23.093	22.9894	23.5751	23.1065	NaN	22.976	22.5264	22.4345	22.8937	22.4675	NaN	22.8478	NaN	23.171	22.6688
P23928	Cryab	Alpha-crystallin B chain OS	NaN	C	S	1.35322	1.10711	0.498236	0.588657	1.23688	0.79493	0.786653	1.80838	1.39407	1.24781	1.58173	0.991373	NaN	C	S	0.4364	0.1468	-1.0051	-0.7645	0.3067	-0.3311	-0.3462	0.8547	0.4793	0.3194	0.6615	-0.0125	NaN	NaN	23.627	NaN	NaN	23.284	25.3347	25.7711	26.0916	26.2384	27.1275	26.1224	25.6809	24.9164	25.6123	25.919	26.466
P63003;A0A0G2JZT6	Aes	Amino-terminal enhancer of split OS;Amino-terminal enhancer of split OS	NaN	C	NaN	S	C	C	1.27368	NaN	1.03204	F	0.662825	M	NaN	1.74303	F	NaN	C	NaN	S	C	C	0.349	NaN	0.0455	F	-0.5933	M	NaN	0.8016	F	NaN	NaN	21.7102	NaN	NaN	NaN	NaN	20.3295	21.028	NaN	22.1406	NaN	20.5738	20.9228	NaN	NaN	21.339
Q5XID1	Ciapin1	Anamorsin OS	0.779327	0.944813	0.819491	0.475626	0.68639	0.681035	0.618952	1.23405	1.08591	1.20941	0.929354	1.4572	0.810509	0.949474	0.59547	-0.3597	-0.0819	-0.2872	-1.0721	-0.5429	-0.5542	-0.6921	0.3034	0.1189	0.2743	-0.1057	0.5432	-0.3031	-0.0748	-0.7479	25.6989	25.3392	25.3442	25.2623	25.7794	25.4922	25.4463	24.3742	25.1904	24.6475	24.7951	24.2409	25.172	24.4799	24.6472	24.9506	24.8699
A0A0A0MXV4;P47820	Ace3;Ace	Angiotensin-converting enzyme (Fragment) OS;Angiotensin-converting enzyme OS	NaN	NaN	S	NaN	C	NaN	NaN	S	1.74654	NaN	NaN	M	F	F	F	NaN	NaN	S	NaN	C	NaN	NaN	S	0.8045	NaN	NaN	M	F	F	F	NaN	NaN	NaN	NaN	NaN	22.8131	NaN	NaN	23.0786	NaN	NaN	NaN	NaN	NaN	NaN	23.5702	22.3817
P07150	Anxa1	Annexin A1 OS	1.06135	0.620972	0.89298	1.31358	4.6034	0.515198	1.21218	1.24194	0.762918	0.890384	0.964866	0.586011	2.17211	0.930643	0.628463	0.0859	-0.6874	-0.1633	0.3935	2.2027	-0.9568	0.2776	0.3126	-0.3904	-0.1675	-0.0516	-0.771	1.1191	-0.1037	-0.6701	24.0497	24.1356	24.084	23.3966	23.7928	23.6295	23.7508	24.1443	23.3147	25.5174	24.3761	23.4193	23.9183	24.1959	24.0857	24.3983	24.4798
B1WC49	Api5	Api5 protein OS	1.43973	1.1425	0.819605	2.39546	0.764506	0.812027	0.662917	0.867178	1.40834	0.437392	1.58052	1.19036	1.04943	1.21773	0.702125	0.5258	0.1922	-0.287	1.2603	-0.3874	-0.3004	-0.5931	-0.2056	0.494	-1.193	0.6604	0.2514	0.0696	0.2842	-0.5102	24.9402	25.466	25.2194	25.4116	27.212	26.925	23.8474	25.1077	25.2016	24.8142	26.7425	26.4421	25.0404	24.4473	24.9502	24.7446	26.4583
Q5I0M1;P26644;CON__P17690	Apoh	Apolipoprotein H OS;Beta-2-glycoprotein 1 OS	NaN	NaN	0.573474	C	C	0.732449	NaN	NaN	NaN	M	NaN	M	NaN	M	M	NaN	NaN	-0.8022	C	C	-0.4492	NaN	NaN	NaN	M	NaN	M	NaN	M	M	NaN	NaN	NaN	NaN	21.8123	21.0101	21.0169	NaN	21.7147	NaN	21.5491	21.0999	NaN	NaN	NaN	NaN	NaN
G3V8T9;Q9JKL3;Q63690	Bax	Apoptosis regulator BAX OS;Apoptosis regulator BAX OS;Apoptosis regulator BAX OS	1.49402	1.26637	0.930127	NaN	S	1.15133	C	C	1.07133	F	NaN	F	M	0.797966	0.857554	0.5792	0.3407	-0.1045	NaN	S	0.2033	C	C	0.0994	F	NaN	F	M	-0.3256	-0.2217	22.6394	23.2186	22.9781	23.3188	23.7837	23.6792	NaN	NaN	NaN	22.7671	22.4901	22.6934	22.7008	NaN	22.9159	NaN	22.8157
E9PST5	Acin1	Apoptotic chromatin condensation inducer 1 OS	0.948421	1.13069	0.774265	1.89002	2.02244	0.683778	0.829837	0.361508	1.01108	0.592259	1.34892	0.589106	3.29573	1.82349	1.23319	-0.0764	0.1772	-0.3691	0.9184	1.0161	-0.5484	-0.2691	-1.4679	0.0159	-0.7557	0.4318	-0.7634	1.7206	0.8667	0.3024	24.3458	24.2694	23.9958	24.173	26.1323	25.7632	22.6853	23.6037	22.4366	23.4527	25.7171	25.1687	23.441	23.1719	23.2	21.7321	24.8504
P29975;A0A0G2K3E0	Aqp1	Aquaporin-1 OS;Aquaporin-1 OS	NaN	C	0.689012	NaN	C	NaN	NaN	S	S	NaN	NaN	M	F	NaN	F	NaN	C	-0.5374	NaN	C	NaN	NaN	S	S	NaN	NaN	M	F	NaN	F	NaN	NaN	22.128	NaN	22.7827	22.2453	NaN	NaN	22.6473	NaN	NaN	NaN	NaN	NaN	NaN	23.1143	NaN
Q02759	Alox15	Arachidonate 15-lipoxygenase OS	1.30288	0.742879	0.355741	NaN	C	NaN	NaN	NaN	NaN	NaN	NaN	M	NaN	NaN	NaN	0.3817	-0.4288	-1.4911	NaN	C	NaN	NaN	NaN	NaN	NaN	NaN	M	NaN	NaN	NaN	25.3574	25.7391	26.3196	25.8908	28.389	26.8979	NaN	NaN	22.7415	NaN	NaN	NaN	NaN	NaN	NaN	NaN	NaN
Q5U318	Pea15	Astrocytic phosphoprotein PEA-15 OS	0.685296	0.696261	1.04601	0.865377	0.505997	0.981255	0.658155	1.2212	1.19044	0.810003	1.06503	2.02722	0.839964	0.893228	0.736267	-0.5452	-0.5223	0.0649	-0.2086	-0.9828	-0.0273	-0.6035	0.2883	0.2515	-0.304	0.0909	1.0195	-0.2516	-0.1629	-0.4417	27.951	27.4058	27.9519	27.4296	27.3832	27.4481	27.4865	27.2779	28.35	27.3672	27.1969	27.1696	27.7905	27.187	27.3305	27.6188	27.3598
F1LP46;A0A0G2K9R3;Q5EBA1	Supv3l1	ATP-dependent RNA helicase SUPV3L1, mitochondrial OS;ATP-dependent RNA helicase SUPV3L1, mitochondrial OS;ATP-dependent RNA helicase SUPV3L1, mitochondrial OS	NaN	NaN	C	NaN	NaN	NaN	NaN	NaN	NaN	NaN	NaN	NaN	NaN	NaN	NaN	NaN	NaN	C	NaN	NaN	NaN	NaN	NaN	NaN	NaN	NaN	NaN	NaN	NaN	NaN	NaN	NaN	NaN	NaN	22.322	NaN	NaN	NaN	NaN	NaN	NaN	NaN	NaN	NaN	NaN	NaN	NaN
Q99J86	Atrn	Attractin OS	0.797248	0.954092	0.975964	1.06622	0.955747	1.03778	0.880991	1.07811	C	0.849332	1.0279	1.05066	0.931418	0.83191	M	-0.3269	-0.0678	-0.0351	0.0925	-0.0653	0.0535	-0.1828	0.1085	C	-0.2356	0.0397	0.0713	-0.1025	-0.2655	M	23.0066	22.6797	23.0241	22.9563	23.1201	23.085	22.4532	22.5457	22.6444	22.5791	21.9573	22.0108	22.6888	22.506	22.5731	22.6816	22.2228
A0A0G2JZS5;Q7TS62;P53563;E9PU78	Bcl2l1;Bcl2l1-ps1	Bcl-2-like protein 1 OS;Bcl-2-like protein 1 OS;Bcl-2-like protein 1 OS;Uncharacterized protein OS	C	0.772282	0.907519	NaN	NaN	1.05702	NaN	NaN	NaN	NaN	NaN	NaN	NaN	M	M	C	-0.3728	-0.14	NaN	NaN	0.08	NaN	NaN	NaN	NaN	NaN	NaN	NaN	M	M	22.4351	NaN	23.4414	23.0686	23.112	22.972	NaN	NaN	NaN	NaN	23.3931	23.4731	NaN	NaN	NaN	NaN	NaN
Q91XJ1	Becn1	Beclin-1 OS	0.96	NaN	NaN	NaN	C	1.12	C	C	NaN	F	NaN	1.41	NaN	M	M
Q6IN33	Rcan1	Calcipressin-1 OS	C	0.846511	NaN	NaN	C	NaN	C	S	NaN	F	NaN	M	F	NaN	NaN	C	-0.2404	NaN	NaN	C	NaN	C	S	NaN	F	NaN	M	F	NaN	NaN	21.9656	NaN	22.228	21.9876	NaN	NaN	NaN	NaN	22.1421	NaN	NaN	NaN	22.289	NaN	NaN	22.1019	NaN
A0A0G2JSK3;Q8CH27	Rcan2	Calcipressin-2 OS;Calcipressin-2 OS	1.04427	S	S	0.580593	NaN	0.966338	1.06592	S	NaN	1.75066	0.953563	NaN	F	M	M	0.0625	S	S	-0.7844	NaN	-0.0494	0.0921	S	NaN	0.8079	-0.0686	NaN	F	M	M	21.362	21.4245	NaN	20.9238	NaN	21.0264	22.1926	21.4082	NaN	NaN	21.089	21.0396	21.3847	21.4768	NaN	21.019	NaN
F1LS29;P97571	Capn1	Calpain-1 catalytic subunit OS;Calpain-1 catalytic subunit OS	NaN	NaN	NaN	NaN	NaN	S	NaN	NaN	NaN	NaN	NaN	NaN	NaN	NaN	M
A0A0G2JYD8;G3V7U6;Q8R4C0	Capn5	Calpain-5 OS;Calpain-5 OS;Calpain-5 OS	1.66497	1.05161	0.788127	0.791302	1.19086	S	1.05651	0.964799	NaN	1.33978	1.00347	1.07975	1.33274	NaN	M
F1LPH1;P27321;D3ZL24;A0A0G2JSY2	Cast	Calpastatin OS;Calpastatin OS;Calpastatin OS;Calpastatin OS	S	NaN	NaN	NaN	NaN	NaN	S	NaN	NaN	NaN	F	NaN	NaN	NaN	NaN	S	NaN	NaN	NaN	NaN	NaN	S	NaN	NaN	NaN	F	NaN	NaN	NaN	NaN	NaN	21.6341	NaN	NaN	NaN	NaN	NaN	NaN	NaN	NaN	NaN	NaN	NaN	21.9693	NaN	NaN	NaN
P20272	Cnr1	Cannabinoid receptor 1 OS	NaN	NaN	NaN	NaN	C	NaN	NaN	NaN	NaN	NaN	NaN	M	NaN	NaN	NaN	NaN	NaN	NaN	NaN	C	NaN	NaN	NaN	NaN	NaN	NaN	M	NaN	NaN	NaN	NaN	NaN	NaN	NaN	NaN	NaN	NaN	NaN	22.4943	NaN	NaN	NaN	NaN	NaN	NaN	NaN	NaN
D4A507	Clip3	CAP-GLY domain-containing linker protein 3 OS	S	1.07073	1.08666	S	C	S	C	0.738106	C	F	M	0.982684	F	F	M	S	0.0986	0.1199	S	C	S	C	-0.4381	C	F	M	-0.0252	F	F	M	NaN	23.0517	22.4893	22.5879	23.0689	23.1888	NaN	22.9402	22.6875	NaN	NaN	22.3422	22.6568	NaN	22.7127	22.2746	22.6381
P14141	Ca3	Carbonic anhydrase 3 OS	NaN	NaN	NaN	NaN	S	0.545632	C	NaN	NaN	F	NaN	NaN	M	M	M	NaN	NaN	NaN	NaN	S	-0.874	C	NaN	NaN	F	NaN	NaN	M	M	M	NaN	NaN	NaN	NaN	NaN	NaN	NaN	NaN	NaN	22.1803	22.591	21.717	22.6712	NaN	NaN	NaN	NaN
P55213	Casp3	Caspase-3 OS	1.25588	0.898942	1.38693	S	NaN	NaN	C	NaN	S	F	M	NaN	NaN	NaN	F	0.3287	-0.1537	0.4719	S	NaN	NaN	C	NaN	S	F	M	NaN	NaN	N	F	22.698	23.0267	23.7464	23.5927	23.728	24.1999	NaN	21.8903	NaN	NaN	NaN	NaN	22.4915	NaN	NaN	NaN	NaN
D3ZV15	Cbl	Cbl proto-oncogene OS	NaN	NaN	NaN	1.22859	C	NaN	NaN	NaN	NaN	M	M	M	NaN	NaN	NaN	NaN	NaN	NaN	0.297	C	NaN	NaN	NaN	NaN	M	M	M	NaN	NaN	NaN	NaN	NaN	NaN	NaN	NaN	NaN	22.7407	23.0377	22.9873	NaN	NaN	NaN	NaN	NaN	NaN	NaN	NaN
O70509;D3ZGF1;F1LSA1;P26051	Cd44	CD44 antigen OS;CD44 antigen OS;CD44 antigen OS;CD44 antigen OS	NaN	0.860412	0.919741	NaN	1.04645	S	C	S	1.07758	F	NaN	M	1.12818	F	0.924087	NaN	-0.2169	-0.1207	NaN	0.0655	S	C	S	0.1078	F	NaN	M	0.174	F	-0.1139	NaN	NaN	23.5785	23.3616	23.4473	23.3266	NaN	NaN	23.6127	23.6782	NaN	23.4214	23.2396	NaN	NaN	23.5042	23.4275
Q1HL14	Cers1	Ceramide synthase 1 OS	0.870913	1.08343	S	S	0.954687	NaN	NaN	1.38732	S	NaN	M	1.41304	0.972385	NaN	F	-0.1994	0.1156	S	S	-0.0669	NaN	NaN	0.4723	S	NaN	M	0.4988	-0.0404	NaN	F	22.7177	22.5183	22.5015	22.6171	NaN	22.2284	NaN	22.0721	22.5313	22.4644	NaN	NaN	NaN	NaN	22.0325	22.5048	NaN
M0RBJ7;M0RBF1;P01026;CON__Q2UVX4	C3	Complement C3 OS;Complement C3 OS;Complement C3 OS	1.07609	0.920953	0.494417	0.577783	0.680516	0.803962	0.758857	0.96835	0.890508	0.997093	0.759173	1.07497	0.755446	1.00793	0.909976	0.1058	-0.1188	-1.0162	-0.7914	-0.5553	-0.3148	-0.3981	-0.0464	-0.1673	-0.0042	-0.3975	0.1043	-0.4046	0.0114	-0.1361	25.9398	26.0456	26.3031	26.1843	27.9549	26.9387	27.7321	26.9407	27.896	27.3407	28.1435	27.8287	27.7363	27.3382	27.7917	27.7453	28.1321
F1M983;G3V9R2;Q5XJW6;Q5I0M3;G3V7P5;A0A0G2K975	Cfh	Complement factor H OS;Complement factor H OS;Cfh protein OS	NaN	NaN	C	NaN	NaN	NaN	NaN	NaN	S	NaN	NaN	NaN	NaN	NaN	F	NaN	NaN	C	NaN	NaN	NaN	NaN	NaN	S	NaN	NaN	NaN	NaN	NaN	F	NaN	NaN	NaN	NaN	22.5354	NaN	NaN	NaN	NaN	NaN	NaN	NaN	NaN	NaN	NaN	NaN	NaN
A0A0G2K6H5;Q75UQ2	Cfdp1	Craniofacial development protein 1 OS;Craniofacial development protein 1 OS	S	0.816882	1.0576	NaN	NaN	NaN	NaN	C	C	NaN	NaN	F	NaN	F	NaN	S	-0.2918	0.0808	NaN	NaN	NaN	NaN	C	C	NaN	NaN	F	NaN	F	NaN	NaN	21.8316	21.9281	21.6363	22.8605	22.9413	NaN	NaN	NaN	NaN	NaN	NaN	NaN	NaN	21.6533	NaN	21.7733
P48199;A0A0G2K8V5	Crp	C-reactive protein OS;C-reactive protein OS	1.32244	C	0.556904	0.528546	0.766469	0.856604	0.948093	1.09111	1.16038	1.01438	0.5655	1.13879	0.79996	1.01896	0.752206	0.4032	C	-0.8445	-0.9199	-0.3837	-0.2233	-0.0769	0.1258	0.2146	0.0206	-0.8224	0.1875	-0.322	0.0271	-0.4108	21.9876	22.3908	22.8448	NaN	23.9183	23.0738	25.6076	24.6877	25.9809	25.5972	26.2851	26.0618	25.587	25.5101	25.7934	25.9192	26.258
P15337;A0A0G2K748;D3ZXY8;A0A0G2JYV9	Creb1	Cyclic AMP-responsive element-binding protein 1 OS	NaN	NaN	0.574508	NaN	NaN	C	NaN	NaN	C	NaN	NaN	NaN	NaN	1.37383	NaN	NaN	NaN	-0.7996	NaN	NaN	C	NaN	NaN	C	NaN	NaN	NaN	NaN	0.4582	NaN	NaN	NaN	NaN	NaN	23.7812	22.9816	NaN	NaN	NaN	NaN	23.0738	NaN	NaN	NaN	NaN	NaN	22.6156
O08769	Cdkn1b	Cyclin dependent kinase inhibitor OS	1.03778	NaN	0.989314	0.532406	C	0.473816	C	C	1.3705	1.84203	M	1.1721	NaN	1.04964	0.362889	0.0535	NaN	-0.0155	-0.9094	C	-1.0776	C	C	0.4547	0.8813	M	0.2291	NaN	0.0699	-1.4624	22.7556	22.8091	NaN	NaN	25.4966	25.4811	23.5287	22.6193	22.8298	NaN	25.2018	24.1242	22.6474	NaN	22.6007	NaN	25.1319
F7EZZ0;A0A0G2K264	Dap3	Death-associated protein 3 OS;Death-associated protein 3 OS	1.04717	0.894653	1.17977	0.59341	0.510294	0.92089	0.889151	1.29549	1.045	1.77953	1.18764	0.97279	0.383182	1.12826	0.994263	0.0665	-0.1606	0.2385	-0.7529	-0.9706	-0.1189	-0.1695	0.3735	0.0635	0.8315	0.2481	-0.0398	-1.3839	0.1741	-0.0083	23.3361	23.4026	23.5437	23.3831	23.3951	23.6336	23.1523	22.3994	22.5151	21.5445	23.0894	22.9705	22.3208	22.1513	22.5549	22.9284	22.9153
A0A0G2K3H2;F1LRS2;B2RZA1;F1LPG2	Dock7	Dedicator of cytokinesis 7 OS;Dedicator of cytokinesis 7 OS	0.960928	1.25562	1.79104	C	0.936402	0.92871	C	NaN	0.925882	0.838103	NaN	M	M	1.04725	1.05044	-0.0575	0.3284	0.8408	C	-0.0948	-0.1067	C	NaN	-0.1111	-0.2548	NaN	M	M	0.0666	0.071	23.4219	23.3644	23.3516	23.68	23.1346	23.9754	23.381	NaN	23.3619	23.2671	23.3998	23.2931	23.6358	NaN	NaN	NaN	23.3332
Q5RK17;D4A7Z5	Diablo;LOC100360940	Diablo homolog (Drosophila) OS;Diablo-like OS	S	1.03433	0.673383	C	1.07111	0.856544	0.904505	0.670542	1.04717	1.07646	F	0.912123	1.457	0.875027	0.715736	S	0.0487	-0.5705	C	0.0991	-0.2234	-0.1448	-0.5766	0.0665	0.1063	F	-0.1327	0.543	-0.1926	-0.4825	NaN	21.9596	22.5911	22.6398	23.4823	22.9118	22.6688	NaN	22.5697	22.6688	22.5847	22.3613	22.5625	22.4177	22.7024	22.1258	22.7773
Q63707	Dhodh	Dihydroorotate dehydrogenase (quinone), mitochondrial OS	NaN	NaN	NaN	C	NaN	NaN	NaN	NaN	NaN	M	NaN	NaN	NaN	NaN	NaN	NaN	NaN	NaN	C	NaN	NaN	NaN	NaN	NaN	M	NaN	NaN	NaN	NaN	NaN	NaN	NaN	NaN	NaN	NaN	NaN	22.0682	NaN	NaN	NaN	NaN	NaN	NaN	NaN	NaN	NaN	NaN
A0A0G2JTF2;Q6P730;A0A0G2JTS0	Dab2ip	Disabled homolog 2-interacting protein OS;Disabled homolog 2-interacting protein OS;Disabled homolog 2-interacting protein OS	1.04979	0.903565	0.692075	C	0.837116	1.26945	NaN	C	0.691979	M	NaN	M	0.767852	0.558682	1.02491	0.0701	-0.1463	-0.531	C	-0.2565	0.3442	NaN	C	-0.5312	M	NaN	M	-0.3811	-0.8399	0.0355	23.1889	23.259	22.865	22.7187	23.5447	23.0137	23.0486	NaN	22.8138	22.5573	22.4656	22.8098	NaN	NaN	NaN	22.9384	23.3055
A0A0G2JUF8;A0A0G2JWP8;P41516	Top2a	DNA topoisomerase 2 OS;DNA topoisomerase 2 OS;DNA topoisomerase 2-alpha OS	0.99	1.2544	0.924471	S	1.12202	0.622998	S	NaN	S	NaN	1.00905	M	M	M	0.79493	-0.0145	0.327	-0.1133	S	0.1661	-0.6827	S	NaN	S	NaN	0.013	M	M	M	-0.3311	23.5362	23.5217	22.7555	23.0825	25.7996	25.6863	NaN	23.6358	22.9565	23.1226	23.7627	23.08	NaN	23.6228	NaN	NaN	NaN
Q498R3	Dnajc10	DnaJ homolog subfamily C member 10 OS	1.10351	0.800293	0.770518	0.481264	0.836188	C	C	1.14496	NaN	1.43256	M	1.03455	0.75555	M	NaN	0.1421	-0.3214	-0.3761	-1.0551	-0.2581	C	C	0.1953	NaN	0.5186	M	0.049	-0.4044	M	NaN	22.5912	22.7333	22.7597	22.4383	22.7334	22.3573	22.7122	21.6571	21.8451	21.587	21.9116	NaN	22.1936	NaN	21.7961	21.9914	NaN
Q9R0T3;A0A1W2Q6P6	Dnajc3	DnaJ homolog subfamily C member 3 OS	S	1.54317	0.886812	0.529095	0.689585	0.639138	1.00292	0.569868	0.846921	1.58184	0.834509	0.772336	0.934586	1.13895	0.859518	S	0.6259	-0.1733	-0.9184	-0.5362	-0.6458	0.0042	-0.8113	-0.2397	0.6616	-0.261	-0.3727	-0.0976	0.1877	-0.2184	NaN	24.2245	23.3645	23.9904	24.4884	24.3151	23.6014	22.683	23.2654	22.7292	23.7362	23.0904	22.9398	22.944	23.6381	22.8268	23.5485
P61805	Dad1	Dolichyl-diphosphooligosaccharide--protein glycosyltransferase subunit DAD1 OS	0.947239	NaN	1.09316	NaN	NaN	NaN	NaN	NaN	C	NaN	NaN	NaN	NaN	F	NaN	-0.0782	NaN	0.1285	NaN	NaN	NaN	NaN	NaN	C	NaN	NaN	NaN	NaN	F	NaN	23.7048	23.6266	NaN	NaN	23.4629	23.5914	NaN	NaN	NaN	NaN	NaN	NaN	NaN	NaN	NaN	NaN	23.1102
P63170;A0A0G2JU43	Dynll1	Dynein light chain 1, cytoplasmic OS;Dynein light chain 1-like OS	1.48638	0.985208	0.646624	0.898444	2.10439	1.30903	0.950989	0.778517	1.08298	1.46713	1.38607	0.38724	1.04674	1.02087	1.23396	0.5718	-0.0215	-0.629	-0.1545	1.0734	0.3885	-0.0725	-0.3612	0.115	0.553	0.471	-1.3687	0.0659	0.0298	0.3033	27.0385	27.6103	27.6503	27.6288	27.5199	26.8909	28.1375	27.983	26.642	27.7154	26.1874	26.5759	27.5845	27.512	28.0107	27.6495	26.1576
Q3V5X8	Endog	Endonuclease G OS	S	1.00982	0.620542	0.854469	1.28895	0.76313	1.26637	1.04023	1.1354	1.19102	0.803628	0.763341	0.945861	1.45236	0.976167	S	0.0141	-0.6884	-0.2269	0.3662	-0.39	0.3407	0.0569	0.1832	0.2522	-0.3154	-0.3896	-0.0803	0.5384	-0.0348	NaN	23.2661	23.2802	23.2943	24.1352	23.4468	23.4251	23.1982	22.9865	23.3527	24.0319	23.6419	23.1729	23.5136	23.3761	23.433	23.4935
F1MAJ0;A0A0G2JY48;D3ZBN3;F1LMX3;P29321	Ephb2	Eph receptor B2 OS;Eph receptor B2 OS	1.16167	1.00696	0.786817	1.47192	S	S	0.806027	C	1.01833	0.915988	1.67272	F	M	F	0.813661	0.2162	0.01	-0.3459	0.5577	S	S	-0.3111	C	0.0262	-0.1266	0.7422	F	M	F	-0.2975	23.7103	23.9265	23.6927	23.7027	24.1179	23.772	22.1722	22.7299	NaN	22.8911	NaN	23.4072	22.2988	21.9877	22.7937	NaN	23.6785
P54759;A0A0G2JTH8;F1LX55	Epha7	Ephrin type-A receptor 7 OS	C	0.901313	NaN	S	C	NaN	NaN	NaN	NaN	NaN	M	M	NaN	NaN	NaN	C	-0.1499	NaN	S	C	NaN	NaN	NaN	NaN	NaN	M	M	NaN	NaN	NaN	21.5789	NaN	21.4909	21.341	NaN	NaN	NaN	20.9691	21.1049	NaN	NaN	NaN	NaN	NaN	NaN	NaN	NaN
Q8R2E7	Fadd	FAS-associated death domain protein OS	0.774587	S	0.802515	S	C	C	S	1.03534	1.06437	NaN	1.41608	1.23885	F	1.00486	F	-0.3685	S	-0.3174	S	C	C	S	0.0501	0.09	NaN	0.5019	0.309	F	0.007	F	20.9643	20.5958	NaN	20.3733	21.1405	20.8231	NaN	20.6582	20.9642	NaN	20.972	NaN	NaN	20.1563	20.6552	20.7053	20.965
P14480	Fgb	Fibrinogen beta chain OS	0.936272	0.870913	0.444237	0.472406	0.582125	0.824791	0.720715	1.14124	0.89199	1.46469	0.960062	1.70456	0.869465	1.30649	1.20807	-0.095	-0.1994	-1.1706	-1.0819	-0.7806	-0.2779	-0.4725	0.1906	-0.1649	0.5506	-0.0588	0.7694	-0.2018	0.3857	0.2727	24.6755	24.5805	24.633	24.4336	26.8553	25.6847	25.6424	24.5605	25.3107	24.5301	25.704	25.4261	25.0918	24.6193	24.5413	24.7319	25.3183
P02680	Fgg	Fibrinogen gamma chain OS	0.937961	0.99516	0.455051	0.399758	0.613102	0.842355	0.565775	1.29361	0.990755	1.38645	0.979624	1.64023	0.777384	1.20581	1.0252	-0.0924	-0.007	-1.1359	-1.3228	-0.7058	-0.2475	-0.8217	0.3714	-0.0134	0.4714	-0.0297	0.7139	-0.3633	0.27	0.0359	24.9432	24.8508	24.803	24.796	26.5402	25.4043	26.0399	24.7171	25.55	24.8442	25.7188	25.4713	25.5685	24.7468	24.8361	25.2075	25.4488
F1LST1;A0A096P6L8;P04937	Fn1	Fibronectin OS;Fibronectin OS;Fibronectin OS	S	0.664665	0.684727	0.761069	1.42632	0.731992	0.833007	1.20247	1.12873	1.01593	0.928195	0.882275	1.04652	1.2698	0.823477	S	-0.5893	-0.5464	-0.3939	0.5123	-0.4501	-0.2636	0.266	0.1747	0.0228	-0.1075	-0.1807	0.0656	0.3446	-0.2802	NaN	21.739	22.6166	22.0273	24.1301	23.5837	22.7519	22.358	22.2681	22.7804	23.3141	22.864	22.7291	22.4655	22.4488	22.7148	22.9695
G3V7S0;P70627;D4A2Y7	Folh1	Folate hydrolase OS;Glutamate carboxypeptidase 2 OS	2.13954	1.21959	1.53847	1.69173	1.04746	2.13539	1.2485	1.70067	1.30523	0.873089	1.18304	1.53177	0.943438	0.684679	1.12016	1.0973	0.2864	0.6215	0.7585	0.0669	1.0945	0.3202	0.7661	0.3843	-0.1958	0.2425	0.6152	-0.084	-0.5465	0.1637	23.5241	24.6214	24.1422	24.4286	23.9089	24.5304	25.2047	25.9632	25.7474	25.8143	24.8839	25.9784	25.4005	25.7207	25.1322	25.8983	25.4304
Q6AZ42	Gjb6	Gap junction protein OS	NaN	NaN	S	NaN	1.20756	S	0.888227	0.659983	0.986028	F	F	0.803851	1.4708	F	0.56175	NaN	NaN	S	NaN	0.2721	S	-0.171	-0.5995	-0.0203	F	F	-0.315	0.5566	F	-0.832	NaN	NaN	NaN	NaN	NaN	22.7096	NaN	NaN	23.3062	23.5783	NaN	23.9016	23.3489	23.1779	23.6212	23.0217	24.7539
P06536;G3V7U9;E9PT44	Nr3c1	Glucocorticoid receptor OS;Glucocorticoid receptor OS	NaN	NaN	NaN	NaN	NaN	NaN	NaN	NaN	S	NaN	NaN	NaN	NaN	NaN	F	NaN	NaN	NaN	NaN	NaN	NaN	NaN	NaN	S	NaN	NaN	NaN	NaN	NaN	F	NaN	NaN	NaN	NaN	NaN	NaN	NaN	NaN	NaN	NaN	NaN	NaN	NaN	NaN	NaN	NaN	NaN
Q63226;F1LXB6	Grid2	Glutamate receptor ionotropic, delta-2 OS;Glutamate receptor ionotropic, delta-2 OS	C	NaN	1.98756	C	NaN	3.1238	C	C	1.11667	0.471098	NaN	F	NaN	0.5373	1.50306	C	NaN	0.991	C	NaN	1.6433	C	C	0.1592	-1.0859	NaN	F	NaN	-0.8962	0.5879	21.7885	NaN	NaN	NaN	28.0355	29.0265	20.9822	NaN	NaN	NaN	27.3547	28.998	22.0681	NaN	20.4702	NaN	28.2509
P42260;F1M855	Grik2	Glutamate receptor ionotropic, kainate 2 OS;Glutamate receptor ionotropic, kainate 2 OS	NaN	0.883621	1.44493	S	1.9062	S	1.13359	0.862084	1.48555	F	1.07073	0.58003	1.28254	F	0.583458	NaN	-0.1785	0.531	S	0.9307	S	0.1809	-0.2141	0.571	F	0.0986	-0.7858	0.359	F	-0.7773	NaN	NaN	22.1596	21.9811	22.6562	23.1872	NaN	21.8055	20.9748	21.9055	NaN	21.6891	21.526	21.7069	21.7606	21.5465	21.8954
Q62648;P35439	Grin1	Glutamate receptor ionotropic, NMDA 1 OS;Glutamate receptor ionotropic, NMDA 1 OS	0.607224	1.01438	1.33746	0.689633	0.657061	C	1.35088	0.94737	1.13556	1.35613	0.692315	1.00007	0.693612	1.05059	F	-0.7197	0.0206	0.4195	-0.5361	-0.6059	C	0.4339	-0.078	0.1834	0.4395	-0.5305	0.0001	-0.5278	0.0712	F	25.9995	25.2798	25.6593	25.6799	23.0433	23.4628	26.1694	25.6333	26.2598	25.6539	22.7884	NaN	25.7299	26.1638	26.2597	26.1817	22.7172
Q00959;G3V9C5	Grin2a	Glutamate receptor ionotropic, NMDA 2A OS;Glutamate receptor ionotropic, NMDA 2A OS	0.950923	0.924791	S	0.969424	0.669567	S	1.16264	1.08358	NaN	1.13571	0.946976	1.70385	1.05285	NaN	M	-0.0726	-0.1128	S	-0.0448	-0.5787	S	0.2174	0.1158	NaN	0.1836	-0.0786	0.7688	0.0743	NaN	M	24.635	24.5624	25.1096	24.9968	NaN	23.4196	24.7515	24.7067	25.8612	25.2825	NaN	23.7487	24.5679	24.7853	25.0924	25.2082	NaN
G3V746;Q00960	Grin2b	Glutamate receptor ionotropic, NMDA 2B OS;Glutamate receptor ionotropic, NMDA 2B OS	0.92	1.21	C	0.57	1.02	S	0.99	0.71	NaN	1.77	1.02	0.75	1.09	NaN	M
A0A0G2JSH8;Q00961	Grin2c	Glutamate receptor ionotropic, NMDA 2C OS;Glutamate receptor ionotropic, NMDA 2C OS	NaN	NaN	S	NaN	NaN	S	NaN	NaN	S	NaN	NaN	NaN	NaN	NaN	0.53
A0A0H2UHL2;P28492	Gls2	Glutaminase liver isoform, mitochondrial OS;Glutaminase liver isoform, mitochondrial OS	NaN	NaN	S	NaN	NaN	NaN	NaN	NaN	NaN	NaN	NaN	NaN	NaN	NaN	NaN	NaN	NaN	S	NaN	NaN	NaN	NaN	NaN	NaN	NaN	NaN	NaN	NaN	NaN	NaN	NaN	NaN	NaN	NaN	NaN	24.73	NaN	NaN	NaN	NaN	NaN	NaN	NaN	NaN	NaN	NaN	NaN
Q6AXW1	Glrx2	Glutaredoxin-2, mitochondrial OS	C	S	0.978809	NaN	0.71168	C	1.19218	1.09346	0.645639	F	F	1.67586	1.09073	0.620112	F	C	S	-0.0309	NaN	-0.4907	C	0.2536	0.1289	-0.6312	F	F	0.7449	0.1253	-0.6894	F	22.859	NaN	NaN	23.1821	22.8226	22.7917	NaN	NaN	24.1796	23.6889	22.8874	NaN	23.259	23.5126	23.4347	23.5636	23.5768
A0A0G2K398;F8WFK6;P36970;Q91XR8	Gpx4	Glutathione peroxidase OS;Glutathione peroxidase OS;Phospholipid hydroperoxide glutathione peroxidase, mitochondrial OS;Phospholipid hydroperoxide glutathione peroxidase, nuclear OS	0.567464	1.29666	1.0184	1.49786	0.670961	1.13832	0.592834	0.840547	1.23568	0.352819	0.891434	1.21605	0.970702	1.28494	1.1837	-0.8174	0.3748	0.0263	0.5829	-0.5757	0.1869	-0.7543	-0.2506	0.3053	-1.503	-0.1658	0.2822	-0.0429	0.3617	0.2433	24.9537	24.1363	23.9652	24.34	24.1319	24.1582	23.9119	24.4948	25.1796	24.6039	24.983	25.1699	25.4149	24.6606	24.8974	24.6468	24.6213
A0A0G2K6N3;D3Z9A4	LOC100233176	GON7, KEOPS complex subunit homolog OS;GON7, KEOPS complex subunit homolog OS	NaN	NaN	NaN	NaN	C	NaN	NaN	NaN	NaN	NaN	NaN	M	NaN	NaN	NaN	NaN	NaN	NaN	NaN	C	NaN	NaN	NaN	NaN	NaN	NaN	M	NaN	NaN	NaN	NaN	NaN	NaN	NaN	NaN	NaN	NaN	NaN	21.5764	NaN	NaN	NaN	NaN	NaN	NaN	NaN	NaN
Q04970	Nras	GTPase NRas OS	1.1595	1.00996	1.14735	0.830355	0.832256	NaN	1.03972	2.46109	S	1.25719	1.00403	2.89809	0.980031	NaN	F	0.2135	0.0143	0.1983	-0.2682	-0.2649	NaN	0.0562	1.2993	S	0.3302	0.0058	1.5351	-0.0291	NaN	F	24.458	24.6715	24.3828	24.3971	24.812	25.0103	24.9436	24.6754	24.5684	24.3035	NaN	NaN	24.6134	24.6696	23.0333	24.3326	NaN
A0A0H2UHM3;P06866	Hp	Haptoglobin OS;Haptoglobin OS	NaN	NaN	C	0.832718	0.933356	0.518458	0.842413	0.935234	0.937571	1.07497	1.0626	1.4025	1.39968	2.06866	1.14393	NaN	NaN	C	-0.2641	-0.0995	-0.9477	-0.2474	-0.0966	-0.093	0.1043	0.0876	0.488	0.4851	1.0487	0.194	NaN	NaN	NaN	NaN	22.3797	NaN	25.4703	25.2062	25.9698	25.8703	26.5471	25.5994	25.366	25.1186	25.4818	25.3852	25.4984
G3V913;P42930	Hspb1	Heat shock 27kDa protein 1 OS;Heat shock protein beta-1 OS	0.587435	0.775931	1.21968	1.47458	2.13569	0.860472	1.3566	2.39181	1.49879	0.528656	0.574628	1.12975	1.00877	1.5251	0.875573	-0.7675	-0.366	0.2865	0.5603	1.0947	-0.2168	0.44	1.2581	0.5838	-0.9196	-0.7993	0.176	0.0126	0.6089	-0.1917	23.669	22.9015	22.6846	22.3186	22.1016	22.3881	22.867	23.4273	23.0965	24.1912	23.9206	23.7038	23.7866	24.2266	22.9205	24.1786	23.3117
Q8VH49	Higd1a	HIG1 domain family member 1A, mitochondrial OS	S	C	NaN	S	NaN	NaN	NaN	C	NaN	NaN	M	F	NaN	NaN	NaN	S	C	NaN	S	NaN	NaN	NaN	C	NaN	NaN	M	F	NaN	NaN	NaN	NaN	22.1129	22.4059	NaN	NaN	NaN	NaN	22.5777	NaN	NaN	NaN	NaN	NaN	NaN	22.7116	NaN	NaN
A0A0G2K9Y5;A0A0G2K3G0;Q99PS8	Hrg	Histidine-rich glycoprotein OS;Histidine-rich glycoprotein OS;Histidine-rich glycoprotein OS	C	NaN	C	S	1.32116	1.27943	NaN	S	S	NaN	M	M	0.977521	M	1.42741	C	NaN	C	S	0.4018	0.3555	NaN	S	S	NaN	M	M	-0.0328	M	0.5134	22.0729	NaN	NaN	NaN	22.3589	NaN	NaN	22.0903	22.1327	22.5345	22.4653	22.8208	NaN	NaN	NaN	22.5673	NaN
Q4QQW4;D3ZVU7	Hdac1;Hdac1l	Histone deacetylase 1 OS;Histone deacetylase OS	NaN	NaN	1.44854	C	NaN	S	NaN	C	NaN	M	NaN	F	NaN	NaN	M	NaN	NaN	0.5346	C	NaN	S	NaN	C	NaN	M	NaN	F	NaN	NaN	M	NaN	NaN	NaN	NaN	23.1604	23.695	22.4339	NaN	NaN	NaN	NaN	22.718	NaN	NaN	22.3374	NaN	NaN
Q99P99	Hdac4	Histone deacetylase 4 OS	1.93965	1.0153	0.469924	S	0.403573	1.25658	1.34062	0.558992	1.2928	F	2.25433	1.82412	1.31695	1.23542	1.2008	0.9558	0.0219	-1.0895	S	-1.3091	0.3295	0.4229	-0.8391	0.3705	F	1.1727	0.8672	0.3972	0.305	0.264	22.4867	23.4425	23.2094	23.2313	21.3333	20.2438	NaN	22.7636	23.2585	21.9494	21.6478	21.9773	21.168	21.5909	22.3913	21.5522	21.3428
O08836	Igbp1	Immunoglobulin-binding protein 1 OS	1.21067	NaN	1.14997	1.40873	C	1.18591	0.575146	NaN	C	0.348372	0.853285	M	NaN	0.635472	M	0.2758	NaN	0.2016	0.4944	C	0.246	-0.798	NaN	C	-1.5213	-0.2289	M	NaN	-0.6541	M	22.9425	23.2183	NaN	NaN	22.2888	22.4904	22.2183	22.7127	22.8758	NaN	22.156	22.402	23.7396	22.9416	NaN	NaN	22.8101
P29994;A0A0G2KAH9	Itpr1	Inositol 1,4,5-trisphosphate receptor type 1 OS;Inositol 1,4,5-trisphosphate receptor type 1 OS	NaN	NaN	S	NaN	NaN	NaN	NaN	NaN	NaN	NaN	NaN	NaN	NaN	NaN	NaN	NaN	NaN	S	NaN	NaN	NaN	NaN	NaN	NaN	NaN	NaN	NaN	NaN	NaN	NaN	NaN	NaN	NaN	NaN	NaN	24.3992	NaN	NaN	NaN	NaN	NaN	NaN	NaN	NaN	NaN	NaN	NaN
F1MAL5	Irs2	Insulin receptor substrate 2 OS	NaN	NaN	NaN	C	NaN	NaN	NaN	NaN	NaN	M	NaN	NaN	NaN	NaN	NaN	NaN	NaN	NaN	C	NaN	NaN	NaN	NaN	NaN	M	NaN	NaN	NaN	NaN	NaN	NaN	NaN	NaN	NaN	NaN	NaN	19.8233	NaN	NaN	NaN	NaN	NaN	NaN	NaN	NaN	NaN	NaN
Q5RKJ1	Maea	Macrophage erythroblast attacher OS	NaN	C	NaN	C	S	NaN	C	S	S	1.01305	NaN	NaN	1.03483	NaN	F	NaN	C	NaN	C	S	NaN	C	S	S	0.0187	NaN	NaN	0.0494	NaN	F	NaN	NaN	21.3736	NaN	NaN	NaN	21.8849	NaN	NaN	21.7089	NaN	NaN	21.8662	NaN	NaN	21.6595	NaN
P31423	Grm4	Metabotropic glutamate receptor 4 OS	0.677879	S	1.05088	C	S	1.57549	C	NaN	1.0643	0.82542	NaN	NaN	M	0.778409	1.15229	-0.5609	S	0.0716	C	S	0.6558	C	NaN	0.0899	-0.2768	NaN	NaN	M	-0.3614	0.2045	23.3268	22.7659	NaN	22.5102	24.9093	24.9809	22.3577	NaN	NaN	22.9069	23.0696	23.7254	22.6345	NaN	NaN	NaN	23.431
A0JN25	Mapt	Microtubule-associated protein OS	NaN	NaN	NaN	C	NaN	NaN	NaN	NaN	NaN	M	NaN	NaN	NaN	NaN	NaN	NaN	NaN	NaN	C	NaN	NaN	NaN	NaN	NaN	M	NaN	NaN	NaN	NaN	NaN	NaN	NaN	NaN	NaN	NaN	NaN	24.6132	NaN	NaN	NaN	NaN	NaN	NaN	NaN	NaN	NaN	NaN
A0A0G2JV77;A0A0G2K382;F1LP90	Mink1	Misshapen-like kinase 1 OS;Misshapen-like kinase 1 OS;Misshapen-like kinase 1 OS	NaN	NaN	NaN	S	NaN	NaN	NaN	NaN	NaN	NaN	M	NaN	NaN	NaN	NaN	NaN	NaN	NaN	S	NaN	NaN	NaN	NaN	NaN	NaN	M	NaN	NaN	NaN	NaN	NaN	NaN	NaN	NaN	NaN	NaN	NaN	21.4482	NaN	NaN	NaN	NaN	NaN	NaN	NaN	NaN	NaN
Q925D6;B1H230	Map2k6	Mitogen-activated protein kinase kinase 6 OS	0.467196	1.03649	1.01354	0.918658	0.732195	0.921784	0.903815	1.03118	0.896267	0.922551	0.937701	1.17292	0.832833	1.04435	1.07408	-1.0979	0.0517	0.0194	-0.1224	-0.4497	-0.1175	-0.1459	0.0443	-0.158	-0.1163	-0.0928	0.2301	-0.2639	0.0626	0.1031	25.6186	24.5207	24.613	24.6647	24.7814	24.8008	24.6677	24.5453	24.8886	24.4389	24.6471	24.5296	24.784	24.6381	24.6585	24.7028	24.5845
D3ZW27;D3ZZH6;F1LUY7	Map3k5	Mitogen-activated protein kinase kinase kinase 5 OS;Mitogen-activated protein kinase kinase kinase 5 OS	0.926909	S	0.559612	0.960595	1.47877	1.03613	1.30261	C	0.669242	0.961927	0.709365	0.837871	M	0.607729	0.940891	-0.1095	S	-0.8375	-0.058	0.5644	0.0512	0.3814	C	-0.5794	-0.056	-0.4954	-0.2552	M	-0.7185	-0.0879	23.3608	23.2513	NaN	22.5873	24.2772	23.4397	22.8728	22.8148	22.7189	23.2833	23.4423	23.4935	22.9288	23.3102	22.9741	NaN	24.1608
A0A0G2K7W4;F1M754	Map4k4	Mitogen-activated protein kinase kinase kinase kinase 4 OS;Mitogen-activated protein kinase kinase kinase kinase 4 OS	1.54307	1.20983	1.2291	NaN	C	1.50639	C	NaN	0.992129	F	NaN	M	NaN	0.770518	1.16991	0.6258	0.2748	0.2976	NaN	C	0.5911	C	NaN	-0.0114	F	NaN	M	NaN	-0.3761	0.2264	22.474	23.0998	22.6369	22.9117	24.0288	24.3264	NaN	NaN	22.2954	NaN	22.0285	22.6196	22.1747	NaN	NaN	NaN	22.4046
D3ZHL6	Map4k5	Mitogen-activated protein kinase kinase kinase kinase OS	NaN	NaN	C	NaN	NaN	C	NaN	NaN	NaN	NaN	NaN	NaN	NaN	M	NaN	NaN	NaN	C	NaN	NaN	C	NaN	NaN	NaN	NaN	NaN	NaN	NaN	M	NaN	NaN	NaN	NaN	NaN	21.76	NaN	NaN	NaN	NaN	NaN	20.5958	NaN	NaN	NaN	NaN	NaN	NaN
A0A0G2JVZ8;R9PXT4;A0A0G2JYP2;Q924I2	Map4k3	Mitogen-activated protein kinase kinase kinase kinase OS;Mitogen-activated protein kinase kinase kinase kinase OS;Mitogen-activated protein kinase kinase kinase kinase OS;Mitogen-activated protein kinase kinase kinase kinase 3 OS	1.39262	0.91694	1.0823	0.784747	1.21875	C	1.36993	0.915861	1.79527	1.66994	0.956608	1.11744	1.487	1.33302	F	0.4778	-0.1251	0.1141	-0.3497	0.2854	C	0.4541	-0.1268	0.8442	0.7398	-0.064	0.1602	0.5724	0.4147	F	21.8152	22.293	21.9687	21.8436	21.6603	21.7744	22.2076	21.8579	22.0084	22.2938	21.4085	NaN	21.4678	21.9219	21.8482	21.7214	20.9938
D4A5V8;Q6P727;A0A0G2JYS4;P49186	Mapk9	Mitogen-activated protein kinase OS;Mitogen-activated protein kinase OS;Mitogen-activated protein kinase OS;Mitogen-activated protein kinase 9 OS	1.2999	0.830758	1.05782	0.998476	0.673617	S	1.29855	0.959597	1.06533	1.19168	0.916305	1.19466	0.838626	F	0.71326	0.3784	-0.2675	0.0811	-0.0022	-0.57	S	0.3769	-0.0595	0.0913	0.253	-0.1261	0.2566	-0.2539	F	-0.4875	23.5716	23.95	23.9763	23.7088	23.1669	23.248	23.3049	23.3027	23.5186	22.9486	NaN	23.0864	23.0519	23.4288	23.262	23.2025	23.4826
Q923M1;F1LSJ6;M0RCC8	Msra	Mitochondrial peptide methionine sulfoxide reductase OS;Mitochondrial peptide methionine sulfoxide reductase OS;Mitochondrial peptide methionine sulfoxide reductase OS	0.650355	0.814733	0.88032	0.75487	0.539427	1.1292	1.09134	1.13202	0.965334	1.59218	1.10129	2.33415	1.11226	1.01614	1.18863	-0.6207	-0.2956	-0.1839	-0.4057	-0.8905	0.1753	0.1261	0.1789	-0.0509	0.671	0.1392	1.2229	0.1535	0.0231	0.2493	23.36	22.7393	23.1075	22.8119	24.1333	23.9494	23.8298	23.4241	24.4598	23.5693	24.3918	24.5671	23.1588	23.2849	23.2369	23.4158	24.3687
A0A0G2JSQ6;P97588;Q9R1V3	Smad1	Mothers against decapentaplegic homolog OS;Mothers against decapentaplegic homolog 1 OS	1.33644	0.9084	0.749344	1.15749	S	1.23842	S	0.841421	2.05851	M	1.6106	F	1.34565	1.9441	1.16959	0.4184	-0.1386	-0.4163	0.211	S	0.3085	S	-0.2491	1.0416	M	0.6876	F	0.4283	0.9591	0.226	21.3715	21.7899	21.6684	21.5298	22.8965	22.4802	21.7836	21.9946	NaN	22.0047	22.174	22.4825	NaN	21.307	21.8255	21.5764	21.2149
O35821	Mybbp1a	Myb-binding protein 1A OS	NaN	NaN	0.706617	NaN	NaN	1.09255	NaN	NaN	C	NaN	NaN	NaN	NaN	1.01649	M	NaN	NaN	-0.501	NaN	NaN	0.1277	NaN	NaN	C	NaN	NaN	NaN	NaN	0.0236	M	NaN	NaN	NaN	NaN	22.1499	21.6489	NaN	NaN	NaN	NaN	21.6623	21.79	NaN	NaN	NaN	NaN	21.6387
P06907	Mpz	Myelin protein P0 OS	NaN	NaN	C	C	NaN	0.335946	NaN	NaN	4.0849	M	NaN	NaN	NaN	7.89424	0.649229	NaN	NaN	C	C	NaN	-1.5737	NaN	NaN	2.0303	M	NaN	NaN	NaN	2.9808	-0.6232	NaN	NaN	NaN	NaN	22.1958	NaN	22.1058	NaN	NaN	NaN	24.727	23.1533	NaN	NaN	NaN	NaN	21.7462
Q1EG89;A0A0G2JY12;Q66H76	Pxn	Myocardial ischemic preconditioning associated protein 7 OS;Paxillin OS;Paxillin OS	1.0153	1.38569	1.67772	S	0.932386	1.0237	0.961794	C	1.3045	F	0.878065	1.13871	M	1.01417	0.795867	0.0219	0.4706	0.7465	S	-0.101	0.0338	-0.0562	C	0.3835	F	-0.1876	0.1874	M	0.0203	-0.3294	22.5832	22.6051	22.2424	22.713	23.3757	24.1222	NaN	22.1457	22.4527	22.3517	22.6527	22.6865	22.3895	22.3333	22.2653	NaN	22.6324
Q9QZ76	Mb	Myoglobin OS	NaN	NaN	NaN	NaN	NaN	C	C	NaN	NaN	F	NaN	NaN	NaN	M	NaN	NaN	NaN	NaN	NaN	NaN	C	C	NaN	NaN	F	NaN	NaN	NaN	M	NaN	NaN	NaN	NaN	NaN	NaN	NaN	NaN	NaN	NaN	NaN	22.5165	NaN	25.4795	NaN	NaN	NaN	NaN
Q9NQR8;D4ABZ8	Ndufaf4	NADH dehydrogenase [ubiquinone] 1 alpha subcomplex assembly factor 4 OS	0.508387	S	S	S	C	S	1.01903	S	0.957935	F	0.927295	M	F	F	0.771801	-0.976	S	S	S	C	S	0.0272	S	-0.062	F	-0.1089	M	F	F	-0.3737	23.3378	22.3618	NaN	24.2017	23.1158	NaN	NaN	22.7617	23.0952	NaN	NaN	22.8986	22.8434	22.8706	NaN	23.0498	23.3343
P05506	Mtnd3	NADH-ubiquinone oxidoreductase chain 3 OS	NaN	NaN	NaN	NaN	C	NaN	NaN	NaN	NaN	NaN	NaN	M	NaN	NaN	NaN	NaN	NaN	NaN	NaN	C	NaN	NaN	NaN	NaN	NaN	NaN	M	NaN	NaN	NaN	NaN	NaN	NaN	NaN	NaN	NaN	NaN	NaN	24.0333	NaN	NaN	NaN	NaN	NaN	NaN	NaN	NaN
F1LRN5;Q63155	Dcc	Netrin receptor DCC OS;Netrin receptor DCC OS	NaN	S	NaN	NaN	NaN	NaN	NaN	NaN	NaN	NaN	NaN	NaN	NaN	NaN	NaN	NaN	S	NaN	NaN	NaN	NaN	NaN	NaN	NaN	NaN	NaN	NaN	NaN	NaN	NaN	NaN	NaN	NaN	21.6781	NaN	NaN	NaN	NaN	NaN	NaN	NaN	NaN	NaN	NaN	NaN	NaN	NaN
Q9QWJ9	Nrp1	Neuropilin-1 OS	NaN	2.20564	NaN	C	1.20355	NaN	NaN	1.11057	NaN	M	NaN	1.15181	1.24824	NaN	NaN	NaN	1.1412	NaN	C	0.2673	NaN	NaN	0.1513	NaN	M	NaN	0.2039	0.3199	NaN	NaN	NaN	NaN	23.0919	24.2331	NaN	NaN	22.1302	NaN	23.235	23.5023	NaN	NaN	NaN	NaN	23.0311	23.1824	NaN
B4F7E8	Fam129b	Niban-like protein 1 OS	1.43415	1.05848	0.708824	0.778679	S	1.07885	0.997024	1.17235	0.866037	0.841363	0.657107	F	0.887119	0.408186	0.508493	0.5202	0.082	-0.4965	-0.3609	S	0.1095	-0.0043	0.2294	-0.2075	-0.2492	-0.6058	F	-0.1728	-1.2927	-0.9757	23.5031	24.0233	23.7912	23.8732	24.2408	23.7443	23.5018	23.1409	NaN	23.0361	22.9402	23.0497	23.751	23.7467	22.9795	23.2089	24.2329
F1LLY3;D3ZVR5;D4A9M2;D4AAJ2;Q9EPI6;A0A140TAI4	Nsmf	NMDA receptor synaptonuclear-signaling and neuronal migration factor OS;NMDA receptor synaptonuclear-signaling and neuronal migration factor OS;NMDA receptor synaptonuclear-signaling and neuronal migration factor OS;NMDA receptor synaptonuclear-signaling a	0.723317	0.783877	NaN	C	1.40571	NaN	0.811746	1.03857	NaN	0.921273	F	0.955415	1.29316	NaN	NaN	-0.4673	-0.3513	NaN	C	0.4913	NaN	-0.3009	0.0546	NaN	-0.1183	F	-0.0658	0.3709	NaN	NaN	24.0872	23.6199	24.7895	24.4382	NaN	NaN	23.4502	NaN	23.6813	24.1726	NaN	NaN	23.5685	23.2676	23.7471	23.8017	NaN
G3V715;Q09137	Prkaa2	Non-specific serine/threonine protein kinase OS;5-AMP-activated protein kinase catalytic subunit alpha-2 OS	1.62496	1.57647	NaN	S	0.808937	NaN	0.699647	0.842413	NaN	F	1.38185	0.989451	0.950132	NaN	NaN	0.7004	0.6567	NaN	S	-0.3059	NaN	-0.5153	-0.2474	NaN	F	0.4666	-0.0153	-0.0738	NaN	NaN	21.8123	22.5127	21.1506	21.8073	NaN	NaN	NaN	21.837	21.528	21.2221	NaN	NaN	21.8857	21.3704	21.5433	21.2959	NaN
P17955	Nup62	Nuclear pore glycoprotein p62 OS	1.17519	0.517095	1.03613	0.578785	C	0.663469	C	1.43505	0.873633	1.46317	M	1.20623	F	1.08922	0.827195	0.2329	-0.9515	0.0512	-0.7889	C	-0.5919	C	0.5211	-0.1949	0.5491	M	0.2705	F	0.1233	-0.2737	22.9022	23.1351	23.6974	22.7459	23.4427	23.4939	22.8534	22.0645	22.2836	NaN	23.2737	22.6818	22.3043	NaN	22.0131	22.5342	23.1504
Q3ZAV2;P62961;D3ZEV0;D4A3P0	Ybx1;LOC100912427	Nuclease-sensitive element-binding protein 1 OS;Nuclease-sensitive element-binding protein 1 OS;RCG63497 OS	0.58273	1.05117	0.730674	0.857376	1.01066	0.634328	1.02038	S	1.25041	1.15381	0.969491	M	0.673523	1.34341	0.681507	-0.7791	0.072	-0.4527	-0.222	0.0153	-0.6567	0.0291	S	0.3224	0.2064	-0.0447	M	-0.5702	0.4259	-0.5532	24.9368	24.1577	24.435	24.507	26.14	25.6873	22.6885	22.4665	22.6895	22.7048	23.5633	22.9066	22.4821	22.5112	NaN	23.275	23.1374
D4A0M2	Nxn	Nucleoredoxin OS	1.13108	1.39619	0.779273	0.983366	1.12896	0.688486	0.868501	1.35304	1.70882	0.714398	0.808881	1.04514	0.87206	1.20272	0.484578	0.1777	0.4815	-0.3598	-0.0242	0.175	-0.5385	-0.2034	0.4362	0.773	-0.4852	-0.306	0.0637	-0.1975	0.2663	-1.0452	22.3642	22.5419	22.3017	22.7832	24.0032	23.6434	22.3342	22.31	22.2581	22.4331	23.5417	23.0032	22.8194	22.616	22.1944	22.6306	23.2754
G3V6F4;P56558	Ogt	O-linked N-acetylglucosamine (GlcNAc) transferase (UDP-N-acetylglucosamine:polypeptide-N-acetylglucosaminyl transferase), isoform CRA_b OS;UDP-N-acetylglucosamine--peptide N-acetylglucosaminyltransferase 110 kDa subunit OS	C	S	NaN	NaN	NaN	NaN	NaN	NaN	NaN	NaN	NaN	NaN	NaN	NaN	NaN	C	S	NaN	NaN	NaN	NaN	NaN	NaN	NaN	NaN	NaN	NaN	NaN	NaN	NaN	23.8771	NaN	NaN	23.8505	NaN	NaN	NaN	NaN	NaN	NaN	NaN	NaN	NaN	NaN	NaN	NaN	NaN
D3ZUC9	Oxsr1	Oxidative-stress responsive 1 (Predicted) OS	2.94547	1.16078	0.718022	1.27377	0.816826	1.17105	0.803294	1.22603	0.787035	0.846921	1.34294	1.51551	1.00968	0.803851	1.19607	1.5585	0.2151	-0.4779	0.3491	-0.2919	0.2278	-0.316	0.294	-0.3455	-0.2397	0.4254	0.5998	0.0139	-0.315	0.2583	22.9952	24.5537	23.9013	24.1164	24.284	23.8061	23.4359	23.785	23.9157	23.6238	23.8391	24.0669	23.6756	23.3596	23.3159	23.6099	24.1541
A0A0G2JZT0;Q64663	P2rx7	P2X purinoceptor 7 OS;P2X purinoceptor 7 OS	S	S	S	0.38566	0.826393	1.37592	1.25214	1.24281	1.0299	3.28024	1.01031	1.2485	0.830182	0.903252	1.20673	S	S	S	-1.3746	-0.2751	0.4604	0.3244	0.3136	0.0425	1.7138	0.0148	0.3202	-0.2685	-0.1468	0.2711	NaN	20.9171	NaN	20.6958	NaN	20.5928	22.7212	21.3466	21.5522	21.2771	20.7627	21.2231	21.0074	21.3318	21.232	21.5456	20.9095
F1MAF5	Pcid2	PCI domain-containing 2 OS	S	0.894963	0.741696	1.0557	0.891002	0.743601	C	C	1.14949	0.864178	M	1.24876	M	1.02605	0.663745	S	-0.1601	-0.4311	0.0782	-0.1665	-0.4274	C	C	0.201	-0.2106	M	0.3205	M	0.0371	-0.5913	NaN	21.5695	21.7864	21.6263	22.4151	21.984	21.1157	21.1939	21.7662	21.5997	22.4338	22.0064	21.3263	NaN	21.4457	NaN	22.3967
P29117	Ppif	Peptidyl-prolyl cis-trans isomerase F, mitochondrial OS	S	0.987122	1.42198	0.984662	0.683683	S	1.47427	S	0.923382	1.1743	0.784312	M	0.850864	F	0.969357	S	-0.0187	0.5079	-0.0223	-0.5486	S	0.56	S	-0.115	0.2318	-0.3505	M	-0.233	F	-0.0449	NaN	23.0402	23.1799	23.1612	22.695	23.2029	22.909	22.8867	23.7785	23.2299	NaN	22.9041	22.6772	23.2372	NaN	23.4629	23.064
P97534	Fkbp1b	Peptidyl-prolyl cis-trans isomerase FKBP1B OS	S	1.12288	NaN	C	S	NaN	C	0.895211	NaN	1.07893	NaN	F	0.87049	NaN	NaN	S	0.1672	NaN	C	S	NaN	C	-0.1597	NaN	0.1096	NaN	F	-0.2001	NaN	NaN	NaN	23.1187	23.088	23.2552	NaN	NaN	23.2003	NaN	NaN	22.8602	NaN	NaN	23.0907	NaN	23.22	23.0603	NaN
G3V7V8;O54735	Pde5a	Phosphodiesterase OS;cGMP-specific 3,5-cyclic phosphodiesterase OS	NaN	NaN	C	NaN	NaN	0.884295	NaN	NaN	NaN	NaN	NaN	NaN	NaN	M	M	NaN	NaN	C	NaN	NaN	-0.1774	NaN	NaN	NaN	NaN	NaN	NaN	NaN	M	M	NaN	NaN	NaN	NaN	21.9876	NaN	NaN	NaN	NaN	NaN	21.3634	21.186	NaN	NaN	NaN	NaN	NaN
P27008	Parp1	Poly [ADP-ribose] polymerase 1 OS	0.784638	1.21807	1.4207	NaN	C	0.834856	NaN	1.57069	0.679384	NaN	NaN	1.09013	F	1.09005	1.33951	-0.3499	0.2846	0.5066	NaN	C	-0.2604	NaN	0.6514	-0.5577	NaN	NaN	0.1245	F	0.1244	0.4217	27.2673	26.9174	27.1177	27.4023	27.7641	28.2707	NaN	NaN	26.9743	NaN	27.7531	27.4927	NaN	NaN	26.8498	27.5012	27.6287
Q6AXV0;A0A0G2JUH4	Pnkp	Polynucleotide kinase 3-phosphatase OS;Polynucleotide kinase 3-phosphatase OS	C	NaN	0.328121	NaN	NaN	C	NaN	NaN	NaN	NaN	NaN	NaN	NaN	M	NaN	C	NaN	-1.6077	NaN	NaN	C	NaN	NaN	NaN	NaN	NaN	NaN	NaN	M	NaN	21.1963	NaN	NaN	NaN	23.2314	21.6237	NaN	NaN	NaN	NaN	21.7471	NaN	NaN	NaN	NaN	NaN	NaN
G3V6G7	Pnpt1	Polyribonucleotide nucleotidyltransferase 1 OS	S	1.03419	S	1.1391	0.945795	1.09338	0.835957	S	0.931676	0.594233	0.809723	M	0.966204	1.07938	1.26672	S	0.0485	S	0.1879	-0.0804	0.1288	-0.2585	S	-0.1021	-0.7509	-0.3045	M	-0.0496	0.1102	0.3411	NaN	22.4264	22.6957	22.7442	NaN	22.764	22.1384	22.3263	22.6484	22.568	23.0479	23.1767	22.8893	22.6308	NaN	22.6176	22.9377
Q5M971	Mllt11	Protein AF1q OS	1.54018	0.806977	0.951186	2.48544	1.14623	1.02045	0.819775	0.646042	1.05424	0.325403	0.986575	0.719417	1.27642	1.13524	1.09885	0.6231	-0.3094	-0.0722	1.3135	0.1969	0.0292	-0.2867	-0.6303	0.0762	-1.6197	-0.0195	-0.4751	0.3521	0.183	0.136	24.5147	25.1378	24.9469	24.6375	24.4517	24.3795	22.6195	23.933	23.7414	23.9383	24.1595	24.1887	24.2392	23.9525	24.2165	23.5862	23.9765
D4A0U0;A0A140UHX0;P09215	Prkcd	Protein kinase C OS;Protein kinase C delta type OS;Protein kinase C delta type OS	0.687151	C	1.18838	0.795426	0.993368	0.828285	1.42445	0.822678	0.844694	2.14935	1.20022	0.989177	1.19441	1.02712	1.00716	-0.5413	C	0.249	-0.3302	-0.0096	-0.2718	0.5104	-0.2816	-0.2435	1.1039	0.2633	-0.0157	0.2563	0.0386	0.0103	23.9502	23.4089	22.2278	NaN	23.0801	23.3291	24.1452	23.815	22.5745	22.5649	23.2271	22.9553	23.0413	23.5517	22.5902	22.3086	23.1885
P09217	Prkcz	Protein kinase C zeta type OS	NaN	NaN	NaN	NaN	NaN	NaN	S	NaN	NaN	NaN	F	NaN	NaN	NaN	NaN	NaN	NaN	NaN	NaN	NaN	NaN	S	NaN	NaN	NaN	F	NaN	NaN	NaN	NaN	NaN	NaN	NaN	NaN	NaN	NaN	NaN	NaN	NaN	NaN	NaN	NaN	NaN	20.9675	NaN	NaN	NaN
G3V9L2;F1M341;Q7TNZ6	Strada	Protein kinase LYK5, isoform CRA_c OS;STE20-related kinase adapter protein alpha OS;STE20-related kinase adapter protein alpha OS	S	C	S	NaN	C	1.17609	1.62676	3.69404	0.641668	F	F	1.34285	F	0.457074	0.837755	S	C	S	NaN	C	0.234	0.702	1.8852	-0.6401	F	F	0.4253	F	-1.1295	-0.2554	NaN	21.6775	22.3998	NaN	NaN	21.5477	NaN	NaN	21.8721	NaN	22.0632	22.2972	21.3173	22.0193	21.4468	23.332	23.1927
F1LNG8;Q5BK62	Mpv17	Protein Mpv17 OS;Protein Mpv17 OS	S	1.42021	1.56287	C	NaN	NaN	C	0.569039	3.96604	0.641268	NaN	F	F	F	F	S	0.5061	0.6442	C	NaN	NaN	C	-0.8134	1.9877	-0.641	NaN	F	F	F	F	NaN	21.4636	21.0892	21.5953	21.6307	22.2749	21.319	NaN	NaN	NaN	NaN	NaN	21.96	NaN	22.3347	21.5213	23.7224
Q5BJR4	Prune2	Protein prune homolog 2 OS	S	1.25423	1.02186	0.956476	1.24989	1.11242	1.06992	1.05643	1.11388	0.856604	0.765779	0.811296	0.959863	1.1636	1.16207	S	0.3268	0.0312	-0.0642	0.3218	0.1537	0.0975	0.0792	0.1556	-0.2233	-0.385	-0.3017	-0.0591	0.2186	0.2167	NaN	22.8974	22.8886	23.2154	23.5423	23.5735	23.5837	23.5195	23.2439	23.5657	24.2157	24.3694	23.807	23.9045	23.5456	23.6248	23.9971
P04631	S100b	Protein S100-B OS	0.692699	0.897075	1.0946	0.728146	0.615103	0.5621	0.68179	2.19451	1.41225	1.29738	1.38559	1.69384	0.47477	0.616811	0.245501	-0.5297	-0.1567	0.1304	-0.4577	-0.7011	-0.8311	-0.5526	1.1339	0.498	0.3756	0.4705	0.7603	-1.0747	-0.6971	-2.0262	30.2975	29.7678	30.4896	30.3329	30.7514	30.8818	30.5704	30.1127	30.6505	29.9494	31.426	30.5949	30.1948	29.6422	29.8902	31.0241	32.1231
P70600	Ptk2b	Protein-tyrosine kinase 2-beta OS	0.59189	0.790151	C	0.781924	0.494451	C	1.70385	0.926588	C	1.98357	0.910291	0.951714	0.507859	5.5539	NaN	-0.7566	-0.3398	C	-0.3549	-1.0161	C	0.7688	-0.11	C	0.9881	-0.1356	-0.0714	-0.9775	2.4735	NaN	25.9139	25.1573	27.2894	26.9496	20.8817	NaN	27.4006	27.0457	28.031	27.0149	23.2018	NaN	26.4125	27.1813	28.1024	27.9924	20.7283
P06302	Ptma	Prothymosin alpha OS	0.293554	1.45236	S	S	0.993712	1.14441	0.689585	1.3463	1.12428	F	1.32666	1.23902	0.914528	1.37535	1.39997	-1.7683	0.5384	S	S	-0.0091	0.1946	-0.5362	0.429	0.169	F	0.4078	0.3092	-0.1289	0.4598	0.4854	25.2281	23.4598	23.1965	23.7349	NaN	25.0897	NaN	23.2195	22.9599	22.9508	24.2549	24.4495	23.3479	22.8117	22.6507	23.0797	23.7951
Q6AY23;D3ZXI0	Pycr2	Pyrroline-5-carboxylate reductase 2 OS	1.00312	0.882642	0.825878	0.367623	0.963529	1.15677	0.802793	1.08478	1.09642	1.94625	0.891249	0.95973	0.852458	0.842939	0.889336	0.0045	-0.1801	-0.276	-1.4437	-0.0536	0.2101	-0.3169	0.1174	0.1328	0.9607	-0.1661	-0.0593	-0.2303	-0.2465	-0.1692	24.2226	24.2271	24.4422	24.2621	24.8701	24.5941	24.6631	23.2194	23.495	23.4414	23.7813	23.9914	23.7024	23.3855	23.5543	23.6717	24.0278
A0A0G2JU11;F1M386;A0A0A0MP77;D3ZTL8	Rapgef2	Rap guanine nucleotide exchange factor 2 OS;Rap guanine nucleotide exchange factor 2 OS;Rap guanine nucleotide exchange factor 2 OS	1.20439	0.854054	1.00549	1.0094	0.878796	0.760015	1.10926	0.891125	0.446614	0.925304	0.842005	1.0025	0.988628	0.198127	0.337159	0.2683	-0.2276	0.0079	0.0135	-0.1864	-0.3959	0.1496	-0.1663	-1.1629	-0.112	-0.2481	0.0036	-0.0165	-2.3355	-1.5685	26.4946	26.7629	27.1765	26.9489	24.1707	24.1786	26.9889	27.0024	27.3829	27.1965	22.4951	22.0992	27.1009	27.2505	27.3793	27.213	24.8306
Q9QUH6;F1LQW8;D3ZCL8;D3ZWW3	Syngap1	Ras/Rap GTPase-activating protein SynGAP OS;Ras/Rap GTPase-activating protein SynGAP OS;Ras/Rap GTPase-activating protein SynGAP OS	0.849626	0.946189	0.605375	0.930643	0.869525	1.06164	1.09346	0.89199	1.88989	1.2179	1.03656	1.05922	1.03254	0.619124	0.347793	-0.2351	-0.0798	-0.7241	-0.1037	-0.2017	0.0863	0.1289	-0.1649	0.9183	0.2844	0.0518	0.083	0.0462	-0.6917	-1.5237	29.3209	29.0858	29.2356	29.1558	26.1863	25.4622	29.7509	29.6472	29.7614	29.5597	24.4884	24.5747	29.4665	29.5954	29.6784	29.5135	25.1801
B1WC67	Slc25a24	RCG29001 OS	NaN	S	0.806642	NaN	1.08028	1.45367	S	C	1.16522	NaN	F	0.810228	M	0.901625	1.12482	NaN	S	-0.31	NaN	0.1114	0.5397	S	C	0.2206	NaN	F	-0.3036	M	-0.1494	0.1697	NaN	NaN	NaN	21.9347	22.2703	21.9603	NaN	NaN	22.632	22.7434	22.3753	22.915	NaN	22.7065	22.9356	NaN	22.5247
D4A9Y0	Sdf2l1	RCG36668 OS	NaN	NaN	1.22935	NaN	NaN	S	C	NaN	1.07594	F	NaN	NaN	NaN	F	1.07296	NaN	NaN	0.2979	NaN	NaN	S	C	NaN	0.1056	F	NaN	NaN	NaN	F	0.1016	NaN	NaN	NaN	NaN	22.7979	23.0958	NaN	NaN	NaN	NaN	NaN	22.7758	22.2252	NaN	NaN	NaN	22.5686
Q6AYF8;D4A392	Serpinb9	RCG43931 OS	0.857673	0.851572	1.38501	2.29199	1.02868	0.936402	0.888966	1.19665	0.789439	0.508423	1.31085	0.954886	0.820855	0.942915	1.11845	-0.2215	-0.2318	0.4699	1.1966	0.0408	-0.0948	-0.1698	0.259	-0.3411	-0.9759	0.3905	-0.0666	-0.2848	-0.0848	0.1615	23.5633	23.3418	22.8696	22.6378	22.3351	22.805	23.0665	24.2631	23.4901	23.5309	23.4314	23.3366	24.0424	23.8726	23.5567	23.8157	23.5162
G3V8P4;A0A0G2JT62;Q64604	Ptprf	RCG50226, isoform CRA_a OS;Receptor-type tyrosine-protein phosphatase F OS;Receptor-type tyrosine-protein phosphatase F OS	0.782249	C	NaN	1.03168	NaN	NaN	NaN	C	NaN	M	M	F	NaN	NaN	NaN	-0.3543	C	NaN	0.045	NaN	NaN	NaN	C	NaN	M	M	F	NaN	NaN	NaN	22.3891	22.0348	22.0737	NaN	NaN	NaN	21.9145	21.9595	NaN	NaN	NaN	NaN	NaN	NaN	21.9465	NaN	NaN
Q5PQP2	Ebag9	Receptor-binding cancer antigen expressed on SiSo cells OS	NaN	NaN	S	NaN	NaN	NaN	NaN	NaN	NaN	NaN	NaN	NaN	NaN	NaN	NaN	NaN	NaN	S	NaN	NaN	NaN	NaN	NaN	NaN	NaN	NaN	NaN	NaN	NaN	NaN	NaN	NaN	NaN	NaN	NaN	20.4487	NaN	NaN	NaN	NaN	NaN	NaN	NaN	NaN	NaN	NaN	NaN
Q63259	Ptprn	Receptor-type tyrosine-protein phosphatase-like N OS	1.46754	1.05709	NaN	1.17446	0.910354	NaN	C	0.963128	NaN	1.06253	M	0.908085	0.858327	NaN	NaN	0.5534	0.0801	NaN	0.232	-0.1355	NaN	C	-0.0542	NaN	0.0875	M	-0.1391	-0.2204	NaN	NaN	24.0235	24.5769	24.7089	24.789	NaN	NaN	23.9939	24.2259	24.7542	24.6187	NaN	NaN	23.9064	NaN	24.8933	24.8391	NaN
A0A0H2UHP1;P51647;P13601;D3ZCV5	Aldh1a1	Retinal dehydrogenase 1 OS;Retinal dehydrogenase 1 OS	NaN	0.713656	0.582488	0.274295	1.23945	1.06977	0.65447	1.07289	1.13784	2.28533	0.957802	0.750175	0.866637	0.968081	0.910165	NaN	-0.4867	-0.7797	-1.8662	0.3097	0.0973	-0.6116	0.1015	0.1863	1.1924	-0.0622	-0.4147	-0.2065	-0.0468	-0.1358	NaN	NaN	24.3464	23.8597	23.7172	22.9375	25.2126	23.3464	24.1718	24.4815	26.184	26.2813	24.0202	23.4086	24.5865	24.688	26.2308
Q63639	Aldh1a2	Retinal dehydrogenase 2 OS	NaN	NaN	1.6614	1.89107	S	1.57975	0.827769	S	1.78077	0.360357	0.823249	NaN	0.780354	1.21563	1.07841	NaN	NaN	0.7324	0.9192	S	0.6597	-0.2727	S	0.8325	-1.4725	-0.2806	NaN	-0.3578	0.2817	0.1089	NaN	NaN	NaN	NaN	23.3584	24.0908	22.7307	23.6499	NaN	22.9385	24.0346	24.6943	24.2032	23.9305	NaN	23.2963	23.7529
D4ADQ1	Rrm2b	Ribonucleotide reductase M2 B (TP53 inducible) (Predicted) OS	NaN	0.882642	NaN	S	NaN	NaN	C	C	C	F	M	F	NaN	F	NaN	NaN	-0.1801	NaN	S	NaN	NaN	C	C	C	F	M	F	NaN	F	NaN	NaN	NaN	22.345	22.1649	NaN	NaN	NaN	22.3938	NaN	NaN	NaN	NaN	22.1457	NaN	21.9776	NaN	22.0103
F1LXV0;Q63531;D3Z8E0;A0A0G2JXA6;F1LYL8	Rps6ka1	Ribosomal protein S6 kinase OS;Ribosomal protein S6 kinase alpha-1 OS	0.964197	1.07363	0.760806	0.885215	0.769717	1.24177	0.320501	0.911933	1.00926	0.679384	1.87644	0.820799	0.692795	1.19201	1.46662	-0.0526	0.1025	-0.3944	-0.1759	-0.3776	0.3124	-1.6416	-0.133	0.0133	-0.5577	0.908	-0.2849	-0.5295	0.2534	0.5525	21.1897	21.1371	20.9904	21.0929	28.3731	27.9787	21.7056	21.5297	21.2756	20.898	27.7842	28.0966	22.2633	20.6217	21.5605	21.4275	27.5308
Q3MIF0;A0A0G2JW38	Rpe	Ribulose-5-phosphate-3-epimerase OS;Ribulose-phosphate 3-epimerase OS	NaN	NaN	C	NaN	NaN	NaN	NaN	NaN	S	NaN	NaN	NaN	NaN	NaN	F	NaN	NaN	C	NaN	NaN	NaN	NaN	NaN	S	NaN	NaN	NaN	NaN	NaN	F	NaN	NaN	NaN	NaN	22.8406	NaN	NaN	NaN	NaN	NaN	NaN	NaN	NaN	NaN	NaN	NaN	NaN
P70501;A0A0G2K3S6	Rbm10	RNA-binding protein 10 OS;RNA binding motif protein 10, isoform CRA_a OS	C	1.01108	0.910228	S	NaN	S	C	0.531632	0.884173	F	M	F	F	F	1	C	0.0159	-0.1357	S	NaN	S	C	-0.9115	-0.1776	F	M	F	F	F	F	21.8851	NaN	22.1852	22.2011	23.6109	23.4752	NaN	21.7742	NaN	NaN	NaN	22.8918	22.2701	NaN	21.3031	20.3916	23.1404
B2GV05	Rbm5	RNA-binding protein 5 OS	NaN	NaN	NaN	NaN	C	NaN	NaN	NaN	NaN	NaN	NaN	M	NaN	NaN	NaN	NaN	NaN	NaN	NaN	C	NaN	NaN	NaN	NaN	NaN	NaN	M	NaN	NaN	NaN	NaN	NaN	NaN	NaN	NaN	NaN	NaN	NaN	20.8036	NaN	NaN	NaN	NaN	NaN	NaN	NaN	NaN
Q6AYK1;F1M6U2	Rnps1	RNA-binding protein with serine-rich domain 1 OS	1.2234	0.824848	0.746441	1.38722	0.416128	0.831161	0.908085	0.659434	0.914655	0.758279	1.15837	0.822792	0.519214	1.24643	1.13265	0.2909	-0.2778	-0.4219	0.4722	-1.2649	-0.2668	-0.1391	-0.6007	-0.1287	-0.3992	0.2121	-0.2814	-0.9456	0.3178	0.1797	23.9567	24.2476	24.191	23.9132	25.9425	25.5206	23.5475	24.0197	23.9219	22.657	25.4928	25.226	23.9467	23.8076	24.2033	23.6026	25.175
F1LQI2;A0A0G2JW21;O55005	Robo1	Roundabout homolog 1 OS;Roundabout homolog 1 OS;Roundabout homolog 1 OS	NaN	C	NaN	C	NaN	NaN	S	0.95767	NaN	M	F	F	F	NaN	NaN	NaN	C	NaN	C	NaN	NaN	S	-0.0624	NaN	M	F	F	F	NaN	NaN	NaN	NaN	22.7281	NaN	NaN	NaN	21.084	NaN	NaN	NaN	NaN	NaN	NaN	21.1314	21.7635	21.7011	NaN
D3ZWS0;G3V6R4	Scrib	Scribbled planar cell polarity protein OS	S	C	1.50744	S	C	0.815411	C	S	1.02505	F	M	M	F	0.965133	0.767745	S	C	0.5921	S	C	-0.2944	C	S	0.0357	F	M	M	F	-0.0512	-0.3813	NaN	22.9317	23.6974	NaN	23.5115	24.1036	NaN	22.115	22.8452	NaN	22.8373	22.5429	22.0713	NaN	NaN	22.6237	22.8885
P10362;G3V7X2	Scg2	Secretogranin-2 OS;Scg2 protein OS	1.73123	1.01783	1.99087	0.828285	1.26611	1.17609	0.669892	1.09771	0.488625	0.699841	0.865317	0.833238	0.961061	0.465709	1.12093	0.7918	0.0255	0.9934	-0.2718	0.3404	0.234	-0.578	0.1345	-1.0332	-0.5149	-0.2087	-0.2632	-0.0573	-1.1025	0.1647	24.9986	25.7904	26.4882	26.5137	24.2704	25.2638	25.6448	25.373	26.3814	26.7218	24.4894	24.7234	26.1597	25.5817	26.6446	26.7791	25.5919
P05545;A0A0G2JSK1;F1LR92;Q63556	Serpina3k	Serine protease inhibitor A3K OS;RCG20603 OS	1.36576	0.863459	0.53868	0.622523	0.703343	0.66952	0.630033	0.807593	0.758541	1.40406	1.38732	2.00236	1.74388	1.6674	1.47172	0.4497	-0.2118	-0.8925	-0.6838	-0.5077	-0.5788	-0.6665	-0.3083	-0.3987	0.4896	0.4723	1.0017	0.8023	0.7376	0.5575	24.0891	24.5388	24.8668	24.655	26.22	25.3275	26.4569	25.7731	26.8805	26.3728	27.1426	26.5638	25.9673	25.3008	25.8788	25.5705	26.405
D4A280	Pak7	Serine/threonine-protein kinase PAK 5 OS	1.10099	1.06644	0.674551	0.666742	0.995643	S	0.852694	1.09954	C	1.41235	1.10435	1.27024	1.15021	F	M	0.1388	0.0928	-0.568	-0.5848	-0.0063	S	-0.2299	0.1369	C	0.4981	0.1432	0.3451	0.2019	F	M	22.8196	22.9584	22.5114	22.6042	23.1318	22.5638	23.5792	22.9944	22.8506	22.8443	NaN	22.9312	23.0811	22.8512	22.5055	22.6424	22.425
A0A0G2JSQ0;P56932;Z4YNW7;A0A0G2K165;P36877	Ppp2r2d	Serine/threonine-protein phosphatase 2A 55 kDa regulatory subunit B OS;Serine/threonine-protein phosphatase 2A 55 kDa regulatory subunit B delta isoform OS	S	0.763818	NaN	NaN	C	S	NaN	NaN	NaN	NaN	NaN	M	NaN	NaN	M	S	-0.3887	NaN	NaN	C	S	NaN	NaN	NaN	NaN	NaN	M	NaN	NaN	M	NaN	23.7405	23.4736	23.0849	NaN	NaN	NaN	NaN	23.3106	NaN	NaN	23.3171	NaN	NaN	NaN	NaN	NaN
P62716	Ppp2cb	Serine/threonine-protein phosphatase 2A catalytic subunit beta isoform OS	NaN	NaN	NaN	NaN	C	NaN	NaN	NaN	NaN	NaN	NaN	M	NaN	NaN	NaN	NaN	NaN	NaN	NaN	C	NaN	NaN	NaN	NaN	NaN	NaN	M	NaN	NaN	NaN	NaN	NaN	NaN	NaN	NaN	NaN	NaN	NaN	23.3144	NaN	NaN	NaN	NaN	NaN	NaN	NaN	NaN
P02770;A0A0G2JSH5	Alb	Serum albumin OS;Serum albumin OS	0.727591	0.821994	0.446088	0.56707	0.56829	0.876241	0.780245	1.1743	1.22442	0.953563	0.693035	1.6341	0.790808	1.04804	0.750019	-0.4588	-0.2828	-1.1646	-0.8184	-0.8153	-0.1906	-0.358	0.2318	0.2921	-0.0686	-0.529	0.7085	-0.3386	0.0677	-0.415	31.4145	30.9557	31.5597	31.2769	32.9671	31.8025	31.8	30.9816	32.3948	31.5795	31.9983	31.8077	31.8686	31.5106	31.6863	31.9181	31.9306
B1WBT4;A0A0G2JX62;A0A096MJB4;A0A0G2KAH6	Srpk2	SFRS protein kinase 2 OS;SRSF protein kinase 2 OS	0.433349	1.01882	1.60781	0.78933	1.13155	0.870551	1.1214	0.784095	1.86917	1.41353	0.994953	0.684822	0.988286	1.51919	0.707548	-1.2064	0.0269	0.6851	-0.3413	0.1783	-0.2	0.1653	-0.3509	0.9024	0.4993	-0.0073	-0.5462	-0.017	0.6033	-0.4991	24.6715	23.4651	23.3873	23.4142	23.2323	23.9174	23.4501	23.1088	22.4526	22.6309	22.9934	22.7934	22.9508	23.1161	22.9988	22.6479	22.3901
Q9EQL9	Sharpin	Sharpin OS	NaN	NaN	C	NaN	NaN	1.14464	NaN	NaN	NaN	NaN	NaN	NaN	NaN	M	M	NaN	NaN	C	NaN	NaN	0.1949	NaN	NaN	NaN	NaN	NaN	NaN	NaN	M	M	NaN	NaN	NaN	NaN	21.2408	NaN	NaN	NaN	NaN	NaN	21.0719	21.2668	NaN	NaN	NaN	NaN	NaN
A0A0G2JXI4;A0A0G2JSR4;P52632;G3V8K7;Q62771	Stat5b;Stat5a	Signal transducer and activator of transcription OS;Signal transducer and activator of transcription OS;Signal transducer and activator of transcription 5B OS;Signal transducer and activator of transcription OS	S	0.953695	1.35275	S	1.3285	0.857911	NaN	S	1.0372	NaN	M	M	0.654198	0.825191	0.682547	S	-0.0684	0.4359	S	0.4098	-0.2211	NaN	S	0.0527	NaN	M	M	-0.6122	-0.2772	-0.551	NaN	25.1927	24.9823	24.9139	24.2656	24.7015	NaN	24.4458	23.3397	23.7495	24.9225	24.7014	NaN	NaN	NaN	24.3617	25.1997
D4A8G7	Snw1	SNW domain-containing 1 OS	1.32317	0.9015	1.25823	0.927745	0.817109	0.722215	0.528472	1.81667	0.880808	0.576983	1.01291	2.43361	1.0946	1.5606	1.27961	0.404	-0.1496	0.3314	-0.1082	-0.2914	-0.4695	-0.9201	0.8613	-0.1831	-0.7934	0.0185	1.2831	0.1304	0.6421	0.3557	23.0131	23.4171	23.061	22.9114	24.9597	25.2911	22.9353	22.8271	23.5218	23.2304	25.2041	24.7346	23.7287	22.8086	22.2387	23.1	24.562
A0A0G2JVD2;M0R4V4	Slc25a23	Solute carrier family 25 member 23 OS;Similar to solute carrier family 25 (Mitochondrial carrier;phosphate carrier), member 23, isoform CRA_b OS	C	0.683636	1.12319	0.821994	1.0987	C	0.916178	1.00201	S	1.04153	0.934457	1.03054	1.12998	M	F	C	-0.5487	0.1676	-0.2828	0.1358	C	-0.1263	0.0029	S	0.0587	-0.0978	0.0434	0.1763	M	F	22.7101	NaN	22.8907	22.342	22.012	22.1796	22.5419	22.2591	22.3045	22.4403	21.9313	NaN	22.4832	22.3569	22.2611	22.264	NaN
E9PTE1;F1MAQ7	Son	Son DNA-binding protein OS;Son DNA-binding protein OS	0.926781	0.810228	0.618138	0.65022	C	0.964732	0.988628	1.00835	1.00884	1.80851	1.18945	1.44864	F	1.24937	1.19474	-0.1097	-0.3036	-0.694	-0.621	C	-0.0518	-0.0165	0.012	0.0127	0.8548	0.2503	0.5347	F	0.3212	0.2567	21.9965	21.8868	22.6353	22.3317	23.871	23.177	23.0521	22.4311	22.8625	NaN	23.158	23.1062	22.1973	22.1808	22.3278	22.3398	22.8368
Q8R424	Stambp	STAM-binding protein OS	S	0.993988	0.81259	0.843348	0.799406	0.749812	1.7463	1.02933	0.773675	1.46216	0.706127	1.06836	0.829722	1.02918	0.997439	S	-0.0087	-0.2994	-0.2458	-0.323	-0.4154	0.8043	0.0417	-0.3702	0.5481	-0.502	0.0954	-0.2693	0.0415	-0.0037	NaN	22.889	22.8102	22.8015	23.5241	23.2247	22.9715	22.7257	22.945	22.622	23.218	22.8026	22.4234	23.2277	22.8496	22.8913	23.1765
G3V8I4;Q08850	Stx4	Syntaxin 4A (Placental), isoform CRA_a OS;Syntaxin-4 OS	S	1.84548	1.30233	1.1016	1.03929	1.04565	1.0654	0.966673	0.604787	0.853285	0.882275	1.15061	1.23705	0.533848	0.922998	S	0.884	0.3811	0.1396	0.0556	0.0644	0.0914	-0.0489	-0.7255	-0.2289	-0.1807	0.2024	0.3069	-0.9055	-0.1156	NaN	22.2078	21.2128	22.0968	22.3204	22.7015	21.9077	22.0473	22.4678	22.5234	22.2366	22.301	22.1366	22.228	22.2654	22.2165	23.1421
P97615	Txn2	Thioredoxin, mitochondrial OS	0.727541	1.11682	1.10473	0.877457	0.561594	0.690925	1.21403	NaN	1.18904	1.28307	0.927359	M	M	1.05629	0.613783	-0.4589	0.1594	0.1437	-0.1886	-0.8324	-0.5334	0.2798	NaN	0.2498	0.3596	-0.1088	M	M	0.079	-0.7042	24.3294	23.8705	23.8768	24.0362	23.9897	24.1334	23.9785	23.7899	24.4658	23.6334	24.2394	23.706	23.6189	23.8987	NaN	NaN	24.1604
Q6AY87	Thoc6	THO complex subunit 6 homolog OS	NaN	NaN	S	NaN	NaN	NaN	NaN	NaN	NaN	NaN	NaN	NaN	NaN	NaN	NaN	NaN	NaN	S	NaN	NaN	NaN	NaN	NaN	NaN	NaN	NaN	NaN	NaN	NaN	NaN	NaN	NaN	NaN	NaN	NaN	22.8802	NaN	NaN	NaN	NaN	NaN	NaN	NaN	NaN	NaN	NaN	NaN
Q9WVJ6	Tgm2	Tissue-type transglutaminase OS	C	0.928646	S	NaN	NaN	C	NaN	0.718769	0.975896	NaN	NaN	F	F	0.67385	F	C	-0.1068	S	NaN	NaN	C	NaN	-0.4764	-0.0352	NaN	NaN	F	F	-0.5695	F	22.181	NaN	21.9875	21.8807	NaN	22.1188	NaN	NaN	NaN	NaN	22.0582	NaN	NaN	NaN	22.1219	21.6455	22.6277
D4A9G3;A0A0G2K2P3	Tnfaip8	TNF alpha-induced protein 8 OS;TNF alpha-induced protein 8 OS	NaN	1.08523	C	S	0.963329	C	1.00257	0.783714	C	F	0.872181	0.928517	1.14132	0.90532	NaN	NaN	0.118	C	S	-0.0539	C	0.0037	-0.3516	C	F	-0.1973	-0.107	0.1907	-0.1435	NaN	NaN	NaN	21.5654	21.6834	21.6088	NaN	NaN	21.2256	21.9006	21.8467	21.2943	NaN	21.4192	21.4229	22.0076	21.656	21.4378
Q9EQZ1	Tsc22d3	TSC22 domain family protein 3 OS	0.958599	1.52119	NaN	NaN	S	C	0.745924	1.00208	1.02257	F	F	F	1.11574	1.07162	F	-0.061	0.6052	NaN	NaN	S	C	-0.4229	0.003	0.0322	F	F	F	0.158	0.0998	F	22.1564	22.0954	21.8227	22.4279	NaN	NaN	NaN	NaN	NaN	22.4185	22.561	NaN	22.4883	22.0654	22.2575	22.2605	22.4612
F1M5H6;D4A6A8;A0A0G2KB61	Tp53bp2	Tumor protein p53-binding protein, 2 OS	S	0.594068	NaN	S	S	NaN	0.941478	NaN	NaN	F	0.957869	NaN	M	NaN	NaN	S	-0.7513	NaN	S	S	NaN	-0.087	NaN	NaN	F	-0.0621	NaN	M	NaN	NaN	NaN	20.9203	21.5606	20.8093	NaN	NaN	NaN	20.9567	NaN	21.2507	NaN	NaN	21.1058	21.0188	NaN	NaN	NaN
F1M0N1;F1M0A6;D3ZGM3;E9PT20	Abl2	Tyrosine-protein kinase OS	0.731231	0.957802	0.889767	1.059	S	0.837755	1.0018	1.03304	S	0.990343	1.04688	F	1.10865	M	0.936921	-0.4516	-0.0622	-0.1685	0.0827	S	-0.2554	0.0026	0.0469	S	-0.014	0.0661	F	0.1488	M	-0.094	22.8931	22.4415	23.0329	22.9707	22.4586	22.2901	22.4362	22.5189	NaN	22.6595	22.2743	22.0189	22.4502	22.4528	22.4638	22.5107	NaN
F1M7U7;P55146	Tyro3	Tyrosine-protein kinase receptor TYRO3 OS;Tyrosine-protein kinase receptor TYRO3 OS	0.742673	0.782954	NaN	1.31814	1.24565	NaN	1.51666	NaN	NaN	1.15757	1.00605	M	M	NaN	NaN	-0.4292	-0.353	NaN	0.3985	0.3169	NaN	0.6009	NaN	NaN	0.2111	0.0087	M	M	NaN	NaN	22.9209	22.4917	22.6909	22.3379	NaN	NaN	22.3351	22.7336	21.8271	22.144	NaN	NaN	22.124	22.7249	NaN	NaN	NaN
B5DFN3;D3Z949	Uqcc2;RGD1561671	Ubiquinol-cytochrome-c reductase complex assembly factor 2 OS;Similar to RIKEN cDNA 2900010M23 OS	1.15165	1.05592	0.81915	S	1.10627	1.13776	1.01312	1.04732	1.07968	F	0.83047	0.878126	0.927552	0.898381	0.946714	0.2037	0.0785	-0.2878	S	0.1457	0.1862	0.0188	0.0667	0.1106	F	-0.268	-0.1875	-0.1085	-0.1546	-0.079	23.2879	23.4916	23.4438	23.5223	24.0134	23.7256	NaN	23.4352	23.7022	23.8479	24.1267	24.3129	23.6844	23.7032	23.8897	23.9564	24.2813
Q641Y5	Atg7	Ubiquitin-like modifier-activating enzyme ATG7 OS	0.935948	1.03649	1.06932	0.991511	0.858982	0.862682	0.908715	1.01833	1.33432	0.820457	0.895211	1.09863	0.926717	0.691643	0.447171	-0.0955	0.0517	0.0967	-0.0123	-0.2193	-0.2131	-0.1381	0.0262	0.4161	-0.2855	-0.1597	0.1357	-0.1098	-0.5319	-1.1611	24.1606	24.0651	24.2109	24.2626	24.1516	24.2483	24.0732	24.0609	24.6893	24.47	24.4019	24.1888	24.3587	24.2206	24.5536	24.5798	24.9338
F1MAA1;A0A0G2JUX4	Usp47	Ubiquitin-specific peptidase 47 OS;Ubiquitin-specific peptidase 47 OS	1.21251	0.854528	0.752989	S	1.76296	0.935818	1.27677	0.951384	S	F	0.779489	0.901001	1.6696	M	1.09482	0.278	-0.2268	-0.4093	S	0.818	-0.0957	0.3525	-0.0719	S	F	-0.3594	-0.1504	0.7395	M	0.1307	23.8012	24.0792	24.3337	24.1069	24.6759	24.2666	NaN	23.8667	23.7528	24.5708	24.181	24.0853	23.8736	24.2261	23.9032	23.8313	NaN
A0A1W2Q6J2;F1LZB6	Nrk	Uncharacterized protein (Fragment) OS;Nik-related kinase OS	NaN	NaN	NaN	C	NaN	NaN	NaN	NaN	NaN	M	NaN	NaN	NaN	NaN	NaN	NaN	NaN	NaN	C	NaN	NaN	NaN	NaN	NaN	M	NaN	NaN	NaN	NaN	NaN	NaN	NaN	NaN	NaN	NaN	NaN	22.3761	NaN	NaN	NaN	NaN	NaN	NaN	NaN	NaN	NaN	NaN
D4A5L9;P62898;CON__P62894;P10715	LOC679794;Cycs	Uncharacterized protein OS;Cytochrome c, somatic OS	0.570738	0.850864	1.04088	0.790425	1.01621	0.925561	1.76064	1.20472	1.20105	2.23287	1.00243	1.01354	0.854943	0.978063	0.75372	-0.8091	-0.233	0.0578	-0.3393	0.0232	-0.1116	0.8161	0.2687	0.2643	1.1589	0.0035	0.0194	-0.2261	-0.032	-0.4079	29.3646	28.5555	28.0974	27.8644	27.8536	27.9114	29.2569	28.9176	28.0615	28.0847	28.1743	28.0627	28.098	28.9141	28.0421	28.3108	28.2063
D3ZHK8;A0A0G2JY45;A0A0G2K520;D4AD99	Cpeb2;Cpeb3	Uncharacterized protein OS;Uncharacterized protein OS;Uncharacterized protein OS;Cytoplasmic polyadenylation element-binding protein 3 OS	1.34873	0.762337	0.949145	1.12646	C	S	S	0.793499	NaN	M	1.80901	0.851159	F	NaN	M	0.4316	-0.3915	-0.0753	0.1718	C	S	S	-0.3337	NaN	M	0.8552	-0.2325	F	NaN	M	23.0538	23.4854	23.5068	23.1153	23.0344	22.9591	22.9171	23.0889	22.8158	NaN	NaN	22.6979	NaN	22.2337	23.0483	22.7146	NaN
Q8VHI8	Bnip1	Vesicle transport protein SEC20 OS	S	NaN	NaN	NaN	NaN	NaN	NaN	NaN	NaN	NaN	NaN	NaN	NaN	NaN	NaN	S	NaN	NaN	NaN	NaN	NaN	NaN	NaN	NaN	NaN	NaN	NaN	NaN	NaN	NaN	NaN	21.7791	NaN	NaN	NaN	NaN	NaN	NaN	NaN	NaN	NaN	NaN	NaN	NaN	NaN	NaN	NaN
E9PT53	Wfs1	Wolfram syndrome 1 homolog (Human) OS	1.34248	0.655742	1.41745	1.39823	0.869465	0.669799	0.806921	0.857317	C	0.531301	0.920634	1.1674	1.18394	0.866217	M	0.4249	-0.6088	0.5033	0.4836	-0.2018	-0.5782	-0.3095	-0.2221	C	-0.9124	-0.1193	0.2233	0.2436	-0.2072	M	26.1918	26.6167	27.7954	27.1866	21.4485	21.9518	26.2334	26.717	27.9277	27.7259	22.5671	21.9889	27.1458	26.8363	27.7044	27.4823	22.7743
Q07014	Lyn	Tyrosine-protein kinase Lyn OS	NaN	0.747425	S	NaN	C	S	NaN	C	0.914782	NaN	NaN	0.743962	NaN	F	1.06725	NaN	-0.42	S	NaN	C	S	NaN	C	-0.1285	NaN	NaN	-0.4267	NaN	F	0.0939	NaN	NaN	21.7396	21.3196	NaN	21.3124	NaN	NaN	21.2075	NaN	NaN	22.302	NaN	NaN	21.6342	NaN	22.3366
D4A543	Sox2	RCG41622 OS	NaN	S	NaN	NaN	NaN	NaN	NaN	NaN	NaN	NaN	NaN	NaN	NaN	NaN	NaN	NaN	S	NaN	NaN	NaN	NaN	NaN	NaN	NaN	NaN	NaN	NaN	NaN	NaN	NaN	NaN	NaN	NaN	19.9703	NaN	NaN	NaN	NaN	NaN	NaN	NaN	NaN	NaN	NaN	NaN	NaN	NaN
G3V8L1	Pycard	PYD and CARD domain containing OS	NaN	NaN	C	NaN	NaN	NaN	NaN	NaN	NaN	NaN	NaN	NaN	NaN	NaN	NaN	NaN	NaN	C	NaN	NaN	NaN	NaN	NaN	NaN	NaN	NaN	NaN	NaN	NaN	NaN	NaN	NaN	NaN	NaN	20.228	NaN	NaN	NaN	NaN	NaN	NaN	NaN	NaN	NaN	NaN	NaN	NaN
P19969	Gabra5	Gamma-aminobutyric acid receptor subunit alpha-5 OS	NaN	NaN	NaN	NaN	C	NaN	NaN	NaN	NaN	NaN	NaN	M	NaN	NaN	NaN	NaN	NaN	NaN	NaN	C	NaN	NaN	NaN	NaN	NaN	NaN	M	NaN	NaN	NaN	NaN	NaN	NaN	NaN	NaN	NaN	NaN	NaN	20.5794	NaN	NaN	NaN	NaN	NaN	NaN	NaN	NaN
D3ZH23;Q5BJX1	RGD1560917;Mrpl41	Similar to mitochondrial ribosomal protein L41 OS;39S ribosomal protein L41, mitochondrial OS	1.33932	0.896764	0.813605	0.842296	C	0.98214	C	S	1.30233	1.18698	M	M	F	0.950725	0.716978	0.4215	-0.1572	-0.2976	-0.2476	C	-0.026	C	S	0.3811	0.2473	M	M	F	-0.0729	-0.48	22.5469	22.9684	23.1252	22.968	22.5932	22.2956	22.5511	22.3035	21.7067	NaN	22.2811	22.2551	22.3038	NaN	NaN	22.4626	22.354
D4ABZ3	Aatk	Apoptosis-associated tyrosine kinase OS	NaN	NaN	NaN	NaN	NaN	S	NaN	NaN	NaN	NaN	NaN	NaN	NaN	NaN	M	NaN	NaN	NaN	NaN	NaN	S	NaN	NaN	NaN	NaN	NaN	NaN	NaN	NaN	M	NaN	NaN	NaN	NaN	NaN	NaN	NaN	NaN	NaN	NaN	NaN	19.4965	NaN	NaN	NaN	NaN	NaN
A0A140TAC4;P09760;F1LPI8	Fer	Tyrosine-protein kinase OS;Tyrosine-protein kinase Fer OS	NaN	NaN	C	NaN	NaN	NaN	NaN	C	NaN	NaN	NaN	F	NaN	NaN	NaN	NaN	NaN	C	NaN	NaN	NaN	NaN	C	NaN	NaN	NaN	F	NaN	NaN	NaN	NaN	NaN	NaN	NaN	25.5695	NaN	NaN	NaN	NaN	NaN	NaN	NaN	NaN	NaN	25.366	NaN	NaN
Q63042;A0A0G2KAE4	Gfer	FAD-linked sulfhydryl oxidase ALR OS;Sulfhydryl oxidase OS	NaN	NaN	NaN	C	NaN	NaN	NaN	NaN	NaN	M	NaN	NaN	NaN	NaN	NaN	NaN	NaN	NaN	C	NaN	NaN	NaN	NaN	NaN	M	NaN	NaN	NaN	NaN	NaN	NaN	NaN	NaN	NaN	NaN	NaN	23.1354	NaN	NaN	NaN	NaN	NaN	NaN	NaN	NaN	NaN	NaN
P47196	Akt1	RAC-alpha serine/threonine-protein kinase OS	S	0.915543	1.17105	1.12428	C	0.922934	S	2.07254	0.912439	M	1.09089	1.10328	F	1.09536	1.10796	S	-0.1273	0.2278	0.169	C	-0.1157	S	1.0514	-0.1322	M	0.1255	0.1418	F	0.1314	0.1479	NaN	22.0381	22.5917	22.4644	21.8811	22.1089	21.8952	22.0642	22.0583	NaN	22.2662	22.1505	NaN	21.9387	21.9165	22.9679	22.1348
D3ZWA5;A0A0G2K0P1	Kifap3	Kinesin-associated protein 3 OS;Kinesin-associated protein 3 OS	S	1.08945	C	0.956608	S	0.958799	1.22027	0.98473	0.783171	1.05125	0.824105	F	0.997854	0.798354	0.977386	S	0.1236	C	-0.064	S	-0.0607	0.2872	-0.0222	-0.3526	0.0721	-0.2791	F	-0.0031	-0.3249	-0.033	NaN	22.5695	22.5365	22.6601	22.2129	NaN	22.6091	22.5451	NaN	22.6643	22.2195	22.1588	22.537	22.8242	22.6896	22.6674	22.5444
D3ZBP2;A0A0G2K3H5	Sin3a	SIN3 transcription regulator family member A OS;SIN3 transcription regulator family member A OS	NaN	NaN	0.577983	C	NaN	C	NaN	NaN	1.16821	M	NaN	NaN	NaN	1.60837	F	NaN	NaN	-0.7909	C	NaN	C	NaN	NaN	0.2243	M	NaN	NaN	NaN	0.6856	F	NaN	NaN	NaN	NaN	22.7913	22.0004	21.9282	NaN	NaN	NaN	21.8353	NaN	NaN	NaN	NaN	NaN	21.1497
F1M823;Q9WVE9	Itsn1	Intersectin-1 OS;Intersectin-1 OS	NaN	NaN	NaN	NaN	C	NaN	NaN	NaN	NaN	NaN	NaN	M	NaN	NaN	NaN	NaN	NaN	NaN	NaN	C	NaN	NaN	NaN	NaN	NaN	NaN	M	NaN	NaN	NaN	NaN	NaN	NaN	NaN	NaN	NaN	NaN	NaN	20.4764	NaN	NaN	NaN	NaN	NaN	NaN	NaN	NaN
G3V8T3;P55266	Adar	Adenosine deaminase, RNA-specific, isoform CRA_b OS;Double-stranded RNA-specific adenosine deaminase OS	NaN	S	S	NaN	NaN	NaN	S	NaN	NaN	NaN	F	NaN	NaN	NaN	NaN	NaN	S	S	NaN	NaN	NaN	S	NaN	NaN	NaN	F	NaN	NaN	NaN	NaN	NaN	NaN	NaN	20.9059	NaN	21.4004	NaN	NaN	NaN	NaN	NaN	NaN	NaN	21.0807	NaN	NaN	NaN
G3V709;Q6XQN1	Naprt1;Naprt	Nicotinate phosphoribosyltransferase OS;Nicotinate phosphoribosyltransferase OS	1.35736	1.05511	S	NaN	1.0579	1.67481	NaN	0.807705	S	NaN	NaN	0.722916	0.946845	M	1.21909	0.4408	0.0774	S	NaN	0.0812	0.744	NaN	-0.3081	S	NaN	NaN	-0.4681	-0.0788	M	0.2858	21.3039	21.7447	21.7756	21.853	NaN	21.6136	NaN	NaN	21.3636	21.4448	21.0936	21.8376	NaN	NaN	21.8317	21.5236	NaN
D4A416	Clptm1l	CLPTM1-like OS	1.48576	0.917767	S	S	NaN	C	S	C	C	NaN	0.905508	F	NaN	0.987738	NaN	0.5712	-0.1238	S	S	NaN	C	S	C	C	NaN	-0.1432	F	NaN	-0.0178	NaN	22.4136	22.9848	22.6033	22.4795	NaN	23.1081	NaN	21.9901	NaN	NaN	22.2175	NaN	NaN	22.1333	21.8993	NaN	22.2353
D3Z9G0;A0A0G2K7X2	Traf3	Tnf receptor-associated factor 3 OS;Tnf receptor-associated factor 3 OS	NaN	1.16368	NaN	NaN	C	NaN	NaN	NaN	NaN	NaN	NaN	M	NaN	NaN	NaN	NaN	0.2187	NaN	NaN	C	NaN	NaN	NaN	NaN	NaN	NaN	M	NaN	NaN	NaN	NaN	NaN	21.0233	21.242	NaN	NaN	NaN	NaN	21.1283	NaN	NaN	NaN	NaN	NaN	NaN	NaN	NaN
M0R4S2;P23593	Apod	Apolipoprotein D OS;Apolipoprotein D OS	S	1.25258	1.00431	0.741953	0.949869	0.725979	0.532554	0.976844	0.821937	1.10382	1.53783	1.26874	1.23371	1.21537	1.07348	S	0.3249	0.0062	-0.4306	-0.0742	-0.462	-0.909	-0.0338	-0.2829	0.1425	0.6209	0.3434	0.303	0.2814	0.1023	NaN	22.7617	23.1895	23.5144	23.9486	23.9548	23.055	22.6244	23.0926	23.0184	23.972	23.51	22.9125	22.0035	22.7492	22.7154	23.6906
Q6DKG0	Naa35	N-alpha-acetyltransferase 35, NatC auxiliary subunit OS	0.929418	NaN	1.4063	1.01073	1.0802	1.0743	1.08358	C	1.24065	0.858446	0.800737	0.924727	M	1.05636	0.914719	-0.1056	NaN	0.4919	0.0154	0.1113	0.1034	0.1158	C	0.3111	-0.2202	-0.3206	-0.1129	M	0.0791	-0.1286	23.0806	22.975	NaN	NaN	22.988	23.4799	22.7475	22.7629	22.7189	22.8302	22.7766	22.88	22.9677	23.0835	22.8318	NaN	22.6975
D4ADU2	Slc7a11	Solute carrier family 7 member 11 OS	1.80313	0.508881	NaN	S	C	S	0.865437	0.788564	NaN	F	1.56808	0.658977	M	NaN	M	0.8505	-0.9746	NaN	S	C	S	-0.2085	-0.3427	NaN	F	0.649	-0.6017	M	NaN	M	21.5239	22.3744	23.4736	22.499	NaN	NaN	NaN	22.7888	22.8039	NaN	NaN	21.8436	22.3483	22.1398	23.4056	23.0629	NaN
Q5XIA6	Smpd1	Sphingomyelin phosphodiesterase OS	S	0.832141	NaN	0.904066	0.875452	C	0.877214	S	0.858684	0.762865	0.786217	M	0.880503	0.814	F	S	-0.2651	NaN	-0.1455	-0.1919	C	-0.189	S	-0.2198	-0.3905	-0.347	M	-0.1836	-0.2969	F	NaN	22.1196	22.4763	22.2112	NaN	NaN	21.9576	21.8121	22.1361	21.9442	22.4087	NaN	22.3481	22.1591	NaN	22.1278	22.7056
O08701	Arg2	Arginase-2, mitochondrial OS	NaN	NaN	S	NaN	NaN	NaN	NaN	NaN	NaN	NaN	NaN	NaN	NaN	NaN	NaN	NaN	NaN	S	NaN	NaN	NaN	NaN	NaN	NaN	NaN	NaN	NaN	NaN	NaN	NaN	NaN	NaN	NaN	NaN	NaN	20.6995	NaN	NaN	NaN	NaN	NaN	NaN	NaN	NaN	NaN	NaN	NaN
Q6V9V9	Stk25	Serine/threonine kinase 25 OS	C	NaN	C	NaN	NaN	NaN	NaN	NaN	NaN	NaN	NaN	NaN	NaN	NaN	NaN	C	NaN	C	NaN	NaN	NaN	NaN	NaN	NaN	NaN	NaN	NaN	NaN	NaN	NaN	20.4007	NaN	NaN	NaN	20.6799	NaN	NaN	NaN	NaN	NaN	NaN	NaN	NaN	NaN	NaN	NaN	NaN
Q5PPG2;Q9R0J8	Lgmn	Legumain OS;Legumain OS	S	C	NaN	NaN	NaN	NaN	NaN	NaN	NaN	NaN	NaN	NaN	NaN	NaN	NaN	S	C	NaN	NaN	NaN	NaN	NaN	NaN	NaN	NaN	NaN	NaN	NaN	NaN	NaN	NaN	23.0456	21.6052	NaN	NaN	NaN	NaN	NaN	NaN	NaN	NaN	NaN	NaN	NaN	NaN	NaN	NaN
P60517	Gabarap	Gamma-aminobutyric acid receptor-associated protein OS	NaN	NaN	NaN	S	NaN	NaN	NaN	NaN	NaN	NaN	M	NaN	NaN	NaN	NaN	NaN	NaN	NaN	S	NaN	NaN	NaN	NaN	NaN	NaN	M	NaN	NaN	NaN	NaN	NaN	NaN	NaN	NaN	NaN	NaN	NaN	23.068	NaN	NaN	NaN	NaN	NaN	NaN	NaN	NaN	NaN
D3ZQ51	Pak6	P21 (RAC1)-activated kinase 6 OS	S	S	NaN	1.18937	NaN	NaN	NaN	NaN	NaN	M	M	NaN	NaN	NaN	NaN	S	S	NaN	0.2502	NaN	NaN	NaN	NaN	NaN	M	M	NaN	NaN	NaN	NaN	NaN	21.4549	NaN	20.8365	NaN	NaN	21.1231	21.3733	NaN	NaN	NaN	NaN	NaN	NaN	NaN	NaN	NaN
F1LM73;A0A0G2JTK0;Q761X5	Unc5c	Netrin receptor UNC5C OS;Netrin receptor UNC5C OS;Netrin receptor UNC5C OS	NaN	NaN	C	NaN	NaN	NaN	NaN	NaN	NaN	NaN	NaN	NaN	NaN	NaN	NaN	NaN	NaN	C	NaN	NaN	NaN	NaN	NaN	NaN	NaN	NaN	NaN	NaN	NaN	NaN	NaN	NaN	NaN	NaN	21.6774	NaN	NaN	NaN	NaN	NaN	NaN	NaN	NaN	NaN	NaN	NaN	NaN
D3ZGE2;A0A0G2K1A2;D3ZYH8	Mpo	Myeloperoxidase OS;Myeloperoxidase OS;Myeloperoxidase OS	0.401452	C	NaN	NaN	S	NaN	S	1.35041	NaN	NaN	F	F	1.0805	NaN	NaN	-1.3167	C	NaN	NaN	S	NaN	S	0.4334	NaN	NaN	F	F	0.1117	NaN	NaN	23.4505	22.1338	21.5844	NaN	NaN	NaN	NaN	NaN	NaN	22.6686	NaN	NaN	NaN	22.8269	22.1235	22.5569	NaN
P84025;A0A0G2K0P2;G3V603;O54835;O70436	Smad3;Smad9;Smad2	Mothers against decapentaplegic homolog 3 OS;Mothers against decapentaplegic homolog OS;Mothers against decapentaplegic homolog OS;Mothers against decapentaplegic homolog 9 OS;Mothers against decapentaplegic homolog 2 OS	NaN	0.984389	S	1.02328	1.00028	0.948224	0.892918	S	1.02911	0.719716	0.824791	M	0.851808	0.859876	0.79229	NaN	-0.0227	S	0.0332	0.0004	-0.0767	-0.1634	S	0.0414	-0.4745	-0.2779	M	-0.2314	-0.2178	-0.3359	NaN	NaN	21.5185	21.4958	NaN	21.6961	21.5255	21.5587	21.5903	21.5907	21.531	21.4543	22	21.8366	NaN	21.8221	21.7488
A0A0G2K531;P23764;A0A0G2JXN4;D3ZH29;Q64625	Gpx3	Glutathione peroxidase OS;Glutathione peroxidase 3 OS	S	0.765461	0.419691	0.512065	1.00947	0.620155	0.622869	0.748669	1.24721	1.24738	1.02548	1.08313	1.46044	1.28699	0.639936	S	-0.3856	-1.2526	-0.9656	0.0136	-0.6893	-0.683	-0.4176	0.3187	0.3189	0.0363	0.1152	0.5464	0.364	-0.644	NaN	22.3778	22.8992	22.5136	23.3119	22.0593	23.8151	22.8495	23.4502	23.4638	23.9136	23.2243	23.4962	22.8132	23.335	22.9174	23.5496
Q5FVH4	Aktip	AKT-interacting protein OS	S	NaN	S	NaN	NaN	NaN	NaN	NaN	NaN	NaN	NaN	NaN	NaN	NaN	NaN	S	NaN	S	NaN	NaN	NaN	NaN	NaN	NaN	NaN	NaN	NaN	NaN	NaN	NaN	NaN	21.293	NaN	NaN	NaN	22.7775	NaN	NaN	NaN	NaN	NaN	NaN	NaN	NaN	NaN	NaN	NaN
Q66HI4;P42533	F3	Tissue factor OS;Tissue factor OS	NaN	NaN	0.753093	C	C	S	1.05125	S	1.23106	2.10818	F	M	F	F	0.807985	NaN	NaN	-0.4091	C	C	S	0.0721	S	0.2999	1.076	F	M	F	F	-0.3076	NaN	NaN	NaN	NaN	21.052	20.6429	22.453	NaN	22.1396	NaN	NaN	21.2332	21.377	21.4491	NaN	21.4947	21.2409
A0A0G2JZN2;O08721	Unc5a	Netrin receptor UNC5A OS;Netrin receptor UNC5A OS	S	1.039	NaN	S	C	NaN	NaN	C	NaN	NaN	M	0.831622	NaN	NaN	NaN	S	0.0552	NaN	S	C	NaN	NaN	C	NaN	NaN	M	-0.266	NaN	NaN	NaN	NaN	21.0611	21.2703	21.3255	NaN	NaN	NaN	21.2073	21.4174	NaN	NaN	NaN	NaN	NaN	21.6834	NaN	NaN
O54857	Pten	Phosphatase and tensin homolog OS	0.645684	S	NaN	C	NaN	NaN	NaN	NaN	NaN	M	NaN	NaN	NaN	NaN	NaN	-0.6311	S	NaN	C	NaN	NaN	NaN	NaN	NaN	M	NaN	NaN	NaN	NaN	NaN	22.8284	22.1973	NaN	22.6819	NaN	NaN	22.4548	NaN	NaN	NaN	NaN	NaN	NaN	NaN	NaN	NaN	NaN
D3ZA32	Gsdma	Gasdermin A OS	0.193298	1.07848	NaN	NaN	S	NaN	S	NaN	NaN	NaN	F	NaN	M	NaN	NaN	-2.3711	0.109	NaN	NaN	S	NaN	S	NaN	NaN	NaN	F	NaN	M	NaN	NaN	24.4616	22.0905	21.7532	21.8622	NaN	NaN	NaN	NaN	NaN	21.5795	NaN	NaN	NaN	22.9702	NaN	NaN	NaN
Q4V8B2	Dcun1d3	DCN1-like protein 3 OS	NaN	NaN	NaN	S	NaN	NaN	NaN	NaN	NaN	NaN	M	NaN	NaN	NaN	NaN	NaN	NaN	NaN	S	NaN	NaN	NaN	NaN	NaN	NaN	M	NaN	NaN	NaN	NaN	NaN	NaN	NaN	NaN	NaN	NaN	NaN	18.689	NaN	NaN	NaN	NaN	NaN	NaN	NaN	NaN	NaN
B1WBQ7;P54275	Msh2	DNA mismatch repair protein OS;DNA mismatch repair protein Msh2 OS	NaN	NaN	2.95058	NaN	NaN	NaN	NaN	NaN	NaN	NaN	NaN	NaN	NaN	NaN	NaN	NaN	NaN	1.561	NaN	NaN	NaN	NaN	NaN	NaN	NaN	NaN	NaN	NaN	NaN	NaN	NaN	NaN	NaN	NaN	21.3475	22.9085	NaN	NaN	NaN	NaN	NaN	NaN	NaN	NaN	NaN	NaN	NaN
P07824	Arg1	Arginase-1 OS	0.683352	1.07721	C	1.96197	2.49199	1.11961	1.66117	1.03405	S	0.638784	0.754451	0.660623	1.59207	M	1.29972	-0.5493	0.1073	C	0.9723	1.3173	0.163	0.7322	0.0483	S	-0.6466	-0.4065	-0.5981	0.6709	M	0.3782	26.7886	26.2393	25.9353	26.0426	24.7303	NaN	25.2776	26.2499	25.6237	26.941	25.5327	25.6957	25.9242	26.6564	26.2218	26.2701	NaN
Q63553	Snrk	SNF-related serine/threonine-protein kinase OS	NaN	NaN	NaN	NaN	NaN	NaN	NaN	NaN	C	NaN	NaN	NaN	NaN	F	NaN	NaN	NaN	NaN	NaN	NaN	NaN	NaN	NaN	C	NaN	NaN	NaN	NaN	F	NaN	NaN	NaN	NaN	NaN	NaN	NaN	NaN	NaN	NaN	NaN	NaN	NaN	NaN	NaN	NaN	NaN	22.3835
F1M7N7	Rps6ka2	Ribosomal protein S6 kinase OS	NaN	NaN	NaN	NaN	NaN	NaN	NaN	S	NaN	NaN	NaN	NaN	F	NaN	NaN	NaN	NaN	NaN	NaN	NaN	NaN	NaN	S	NaN	NaN	NaN	NaN	F	NaN	NaN	NaN	NaN	NaN	NaN	NaN	NaN	NaN	NaN	NaN	NaN	NaN	NaN	NaN	NaN	NaN	21.3575	NaN
A1L1L2	Tmem214	Transmembrane protein 214 OS	NaN	S	1.39581	NaN	NaN	NaN	NaN	NaN	NaN	NaN	NaN	NaN	NaN	NaN	NaN	NaN	S	0.4811	NaN	NaN	NaN	NaN	NaN	NaN	NaN	NaN	NaN	NaN	NaN	NaN	NaN	NaN	NaN	21.2593	21.8522	22.3333	NaN	NaN	NaN	NaN	NaN	NaN	NaN	NaN	NaN	NaN	NaN
Q5XIH4	Lias	Lipoyl synthase, mitochondrial OS	NaN	NaN	NaN	NaN	C	NaN	NaN	NaN	NaN	NaN	NaN	M	NaN	NaN	NaN	NaN	NaN	NaN	NaN	C	NaN	NaN	NaN	NaN	NaN	NaN	M	NaN	NaN	NaN	NaN	NaN	NaN	NaN	NaN	NaN	NaN	NaN	21.1425	NaN	NaN	NaN	NaN	NaN	NaN	NaN	NaN
P63255	Crip1	Cysteine-rich protein 1 OS	NaN	NaN	S	C	NaN	0.865917	NaN	NaN	C	M	NaN	NaN	NaN	0.889952	M	NaN	NaN	S	C	NaN	-0.2077	NaN	NaN	C	M	NaN	NaN	NaN	-0.1682	M	NaN	NaN	NaN	NaN	NaN	20.5597	21.8111	NaN	NaN	NaN	21.0492	20.8415	NaN	NaN	NaN	NaN	21.2174
P57097;A0A0G2K2H0;E9PSX9;E9PSY0	Mertk	Tyrosine-protein kinase Mer OS	NaN	S	NaN	0.868622	S	1.39581	C	0.978877	0.77389	1.23593	M	F	1.07192	0.675113	1.21765	NaN	S	NaN	-0.2032	S	0.4811	C	-0.0308	-0.3698	0.3056	M	F	0.1002	-0.5668	0.2841	NaN	NaN	NaN	21.4159	NaN	NaN	22.236	22.0328	NaN	21.946	21.6174	22.0985	21.9304	NaN	21.8766	21.8458	22.1842
M0R8J3	Jmy	Uncharacterized protein OS	S	NaN	NaN	NaN	NaN	NaN	NaN	NaN	NaN	NaN	NaN	NaN	NaN	NaN	NaN	S	NaN	NaN	NaN	NaN	NaN	NaN	NaN	NaN	NaN	NaN	NaN	NaN	NaN	NaN	NaN	20.3486	NaN	NaN	NaN	NaN	NaN	NaN	NaN	NaN	NaN	NaN	NaN	NaN	NaN	NaN	NaN
Q9R0C9	Sigmar1	Sigma non-opioid intracellular receptor 1 OS	NaN	NaN	NaN	NaN	C	NaN	NaN	NaN	NaN	NaN	NaN	M	NaN	NaN	NaN	NaN	NaN	NaN	NaN	C	NaN	NaN	NaN	NaN	NaN	NaN	M	NaN	NaN	NaN	NaN	NaN	NaN	NaN	NaN	NaN	NaN	NaN	21.3304	NaN	NaN	NaN	NaN	NaN	NaN	NaN	NaN
D3ZGE0;A0A0G2K1P3	Bnip2	BCL2-interacting protein 2 OS;BCL2-interacting protein 2 OS	NaN	C	1.87696	NaN	NaN	NaN	NaN	NaN	NaN	NaN	NaN	NaN	NaN	NaN	NaN	NaN	C	0.9084	NaN	NaN	NaN	NaN	NaN	NaN	NaN	NaN	NaN	NaN	NaN	NaN	NaN	NaN	21.476	NaN	22.4758	23.3842	NaN	NaN	NaN	NaN	NaN	NaN	NaN	NaN	NaN	NaN	NaN
Q5U2U6	Cdip1	Cell death-inducing p53-target protein 1 OS	NaN	NaN	NaN	NaN	C	NaN	NaN	NaN	NaN	NaN	NaN	M	NaN	NaN	NaN	NaN	NaN	NaN	NaN	C	NaN	NaN	NaN	NaN	NaN	NaN	M	NaN	NaN	NaN	NaN	NaN	NaN	NaN	NaN	NaN	NaN	NaN	22.1575	NaN	NaN	NaN	NaN	NaN	NaN	NaN	NaN
P24051	Rps27l	40S ribosomal protein S27-like OS	NaN	NaN	NaN	NaN	C	NaN	NaN	NaN	NaN	NaN	NaN	M	NaN	NaN	NaN	NaN	NaN	NaN	NaN	C	NaN	NaN	NaN	NaN	NaN	NaN	M	NaN	NaN	NaN	NaN	NaN	NaN	NaN	NaN	NaN	NaN	NaN	21.8298	NaN	NaN	NaN	NaN	NaN	NaN	NaN	NaN
Q64578;M0RCD2	Atp2a1	Sarcoplasmic/endoplasmic reticulum calcium ATPase 1 OS	NaN	NaN	NaN	NaN	NaN	NaN	C	NaN	NaN	F	NaN	NaN	NaN	NaN	NaN	NaN	NaN	NaN	NaN	NaN	NaN	C	NaN	NaN	F	NaN	NaN	NaN	NaN	NaN	NaN	NaN	NaN	NaN	NaN	NaN	NaN	NaN	NaN	NaN	NaN	NaN	21.0898	NaN	NaN	NaN	NaN
Q64289	Neurod1	Neurogenic differentiation factor 1 OS	NaN	NaN	S	NaN	NaN	NaN	NaN	NaN	NaN	NaN	NaN	NaN	NaN	NaN	NaN	NaN	NaN	S	NaN	NaN	NaN	NaN	NaN	NaN	NaN	NaN	NaN	NaN	NaN	NaN	NaN	NaN	NaN	NaN	NaN	21.9208	NaN	NaN	NaN	NaN	NaN	NaN	NaN	NaN	NaN	NaN	NaN
D4A648;B1WBQ5;O54748	Stk4;Stk3	Serine/threonine kinase 4 OS;Serine/threonine kinase 3 (STE20 homolog, yeast) OS;Serine/threonine-protein kinase 3 OS	NaN	NaN	NaN	NaN	C	NaN	NaN	NaN	NaN	NaN	NaN	M	NaN	NaN	NaN	NaN	NaN	NaN	NaN	C	NaN	NaN	NaN	NaN	NaN	NaN	M	NaN	NaN	NaN	NaN	NaN	NaN	NaN	NaN	NaN	NaN	NaN	19.0161	NaN	NaN	NaN	NaN	NaN	NaN	NaN	NaN
P02454;CON__Q862S4	Col1a1	Collagen alpha-1(I) chain OS	NaN	NaN	C	NaN	NaN	NaN	NaN	NaN	NaN	NaN	NaN	NaN	NaN	NaN	NaN	NaN	NaN	C	NaN	NaN	NaN	NaN	NaN	NaN	NaN	NaN	NaN	NaN	NaN	NaN	NaN	NaN	NaN	NaN	21.5702	NaN	NaN	NaN	NaN	NaN	NaN	NaN	NaN	NaN	NaN	NaN	NaN
B5DF36	Plac8	Placenta-specific 8 OS	NaN	NaN	NaN	S	NaN	NaN	NaN	NaN	NaN	NaN	M	NaN	NaN	NaN	NaN	NaN	NaN	NaN	S	NaN	NaN	NaN	NaN	NaN	NaN	M	NaN	NaN	NaN	NaN	NaN	NaN	NaN	NaN	NaN	NaN	NaN	21.4271	NaN	NaN	NaN	NaN	NaN	NaN	NaN	NaN	NaN
Q5U2U8	Bag3	Bcl2-associated athanogene 3 OS	S	1.18239	0.900314	S	C	C	0.679431	S	1.3667	F	1.28735	M	F	0.825134	F	S	0.2417	-0.1515	S	C	C	-0.5576	S	0.4507	F	0.3644	M	F	-0.2773	F	NaN	21.5001	21.2428	21.4845	21.4632	21.3117	NaN	21.6223	22.3256	NaN	21.3157	NaN	21.8155	21.2579	NaN	21.7345	21.593
Q3HSE5;P47197	Akt2	Protein kinase B beta OS;RAC-beta serine/threonine-protein kinase OS	1.08809	1.17194	1.42919	S	C	1.06452	NaN	S	0.863519	NaN	M	M	F	0.871275	1.07408	0.1218	0.2289	0.5152	S	C	0.0902	NaN	S	-0.2117	NaN	M	M	F	-0.1988	0.1031	21.6709	21.7927	21.4524	21.6813	22.3647	22.8799	NaN	21.4481	21.138	NaN	21.7019	21.7921	NaN	NaN	NaN	21.3578	21.9007
P67999;I6L9G9;D4AE24	Rps6kb1;Rps6kb2	Ribosomal protein S6 kinase beta-1 OS;Ribosomal protein S6 kinase B2 OS;Ribosomal protein S6 kinase OS	NaN	NaN	0.560389	NaN	NaN	NaN	C	NaN	S	F	NaN	NaN	NaN	NaN	F	NaN	NaN	-0.8355	NaN	NaN	NaN	C	NaN	S	F	NaN	NaN	NaN	NaN	F	NaN	NaN	NaN	NaN	23.1988	22.3633	NaN	NaN	NaN	NaN	NaN	NaN	22.6687	NaN	NaN	NaN	NaN
Q56A33;G3V617;P70618	Mapk14	Mitogen-activated protein kinase OS;Mitogen-activated protein kinase OS;Mitogen-activated protein kinase 14 OS	NaN	NaN	C	NaN	NaN	NaN	NaN	NaN	C	NaN	NaN	NaN	NaN	F	NaN	NaN	NaN	C	NaN	NaN	NaN	NaN	NaN	C	NaN	NaN	NaN	NaN	F	NaN	NaN	NaN	NaN	NaN	23.2291	NaN	NaN	NaN	NaN	NaN	NaN	NaN	NaN	NaN	NaN	NaN	22.4074
P27881	Hk2	Hexokinase-2 OS	NaN	NaN	NaN	C	NaN	NaN	NaN	NaN	NaN	M	NaN	NaN	NaN	NaN	NaN	NaN	NaN	NaN	C	NaN	NaN	NaN	NaN	NaN	M	NaN	NaN	NaN	NaN	NaN	NaN	NaN	NaN	NaN	NaN	NaN	18.0104	NaN	NaN	NaN	NaN	NaN	NaN	NaN	NaN	NaN	NaN
Q6AYQ4	Tmem109	Transmembrane protein 109 OS	NaN	NaN	NaN	S	NaN	NaN	NaN	NaN	NaN	NaN	M	NaN	NaN	NaN	NaN	NaN	NaN	NaN	S	NaN	NaN	NaN	NaN	NaN	NaN	M	NaN	NaN	NaN	NaN	NaN	NaN	NaN	NaN	NaN	NaN	NaN	22.9446	NaN	NaN	NaN	NaN	NaN	NaN	NaN	NaN	NaN
Q3MQ06;A0A0G2KAB9	Atg5	Autophagy protein 5 OS;Autophagy protein 5 OS	NaN	NaN	NaN	NaN	C	NaN	NaN	NaN	NaN	NaN	NaN	M	NaN	NaN	NaN	NaN	NaN	NaN	NaN	C	NaN	NaN	NaN	NaN	NaN	NaN	M	NaN	NaN	NaN	NaN	NaN	NaN	NaN	NaN	NaN	NaN	NaN	22.4909	NaN	NaN	NaN	NaN	NaN	NaN	NaN	NaN
D3ZAL7;A0A0G2JZD5	Gab1	GRB2-associated-binding protein 1 OS;GRB2-associated-binding protein 1 OS	NaN	NaN	1.11042	NaN	NaN	NaN	NaN	NaN	NaN	NaN	NaN	NaN	NaN	NaN	NaN	NaN	NaN	0.1511	NaN	NaN	NaN	NaN	NaN	NaN	NaN	NaN	NaN	NaN	NaN	NaN	NaN	NaN	NaN	NaN	20.9909	21.142	NaN	NaN	NaN	NaN	NaN	NaN	NaN	NaN	NaN	NaN	NaN
D4A244;A0A0G2JZZ5	Frs2	Fibroblast growth factor receptor substrate 2 OS;Fibroblast growth factor receptor substrate 2 OS	NaN	NaN	S	NaN	NaN	NaN	NaN	NaN	NaN	NaN	NaN	NaN	NaN	NaN	NaN	NaN	NaN	S	NaN	NaN	NaN	NaN	NaN	NaN	NaN	NaN	NaN	NaN	NaN	NaN	NaN	NaN	NaN	NaN	NaN	18.7016	NaN	NaN	NaN	NaN	NaN	NaN	NaN	NaN	NaN	NaN	NaN
A0A0H2UHJ1;P50116	S100a9	Protein S100-A9 OS;Protein S100-A9 OS	NaN	NaN	C	NaN	NaN	NaN	NaN	NaN	NaN	NaN	NaN	NaN	NaN	NaN	NaN	NaN	NaN	C	NaN	NaN	NaN	NaN	NaN	NaN	NaN	NaN	NaN	NaN	NaN	NaN	NaN	NaN	NaN	NaN	22.5951	NaN	NaN	NaN	NaN	NaN	NaN	NaN	NaN	NaN	NaN	NaN	NaN
P62489	Polr2g	DNA-directed RNA polymerase II subunit RPB7 OS	NaN	NaN	S	NaN	NaN	NaN	NaN	NaN	NaN	NaN	NaN	NaN	NaN	NaN	NaN	NaN	NaN	S	NaN	NaN	NaN	NaN	NaN	NaN	NaN	NaN	NaN	NaN	NaN	NaN	NaN	NaN	NaN	NaN	NaN	19.7258	NaN	NaN	NaN	NaN	NaN	NaN	NaN	NaN	NaN	NaN	NaN
Q920G4;A0A0G2K3V0;Q9JHK1	Casp9	Caspase 9 OS;Caspase 9 OS;Caspase 9 OS	NaN	NaN	C	NaN	NaN	NaN	NaN	NaN	NaN	NaN	NaN	NaN	NaN	NaN	NaN	NaN	NaN	C	NaN	NaN	NaN	NaN	NaN	NaN	NaN	NaN	NaN	NaN	NaN	NaN	NaN	NaN	NaN	NaN	18.0224	NaN	NaN	NaN	NaN	NaN	NaN	NaN	NaN	NaN	NaN	NaN	NaN
B0BNF3;A0A1B0GWR8;P01283	Vip	VIP peptides OS;VIP peptides OS;VIP peptides OS	NaN	NaN	NaN	C	NaN	NaN	NaN	NaN	NaN	M	NaN	NaN	NaN	NaN	NaN	NaN	NaN	NaN	C	NaN	NaN	NaN	NaN	NaN	M	NaN	NaN	NaN	NaN	NaN	NaN	NaN	NaN	NaN	NaN	NaN	21.1541	NaN	NaN	NaN	NaN	NaN	NaN	NaN	NaN	NaN	NaN
Q5XIA8	Ghitm	Growth hormone-inducible transmembrane protein OS	NaN	NaN	NaN	C	NaN	NaN	NaN	NaN	NaN	M	NaN	NaN	NaN	NaN	NaN	NaN	NaN	NaN	C	NaN	NaN	NaN	NaN	NaN	M	NaN	NaN	NaN	NaN	NaN	NaN	NaN	NaN	NaN	NaN	NaN	21.9487	NaN	NaN	NaN	NaN	NaN	NaN	NaN	NaN	NaN	NaN
P21994	Gjb2	Gap junction beta-2 protein OS	NaN	NaN	NaN	NaN	C	NaN	NaN	NaN	NaN	NaN	NaN	M	NaN	NaN	NaN	NaN	NaN	NaN	NaN	C	NaN	NaN	NaN	NaN	NaN	NaN	M	NaN	NaN	NaN	NaN	NaN	NaN	NaN	NaN	NaN	NaN	NaN	21.8414	NaN	NaN	NaN	NaN	NaN	NaN	NaN	NaN
F1LNE2;O08722	Unc5b	Netrin receptor UNC5B OS;Netrin receptor UNC5B OS	NaN	NaN	S	NaN	NaN	NaN	NaN	NaN	NaN	NaN	NaN	NaN	NaN	NaN	NaN	NaN	NaN	S	NaN	NaN	NaN	NaN	NaN	NaN	NaN	NaN	NaN	NaN	NaN	NaN	NaN	NaN	NaN	NaN	NaN	19.1907	NaN	NaN	NaN	NaN	NaN	NaN	NaN	NaN	NaN	NaN	NaN
G3V8E3;G3V9E7	Lhx3	LIM homeobox 3 OS;LIM homeobox 3 OS	NaN	C	NaN	NaN	NaN	NaN	NaN	NaN	NaN	NaN	NaN	NaN	NaN	NaN	NaN	NaN	C	NaN	NaN	NaN	NaN	NaN	NaN	NaN	NaN	NaN	NaN	NaN	NaN	NaN	NaN	NaN	24.0679	NaN	NaN	NaN	NaN	NaN	NaN	NaN	NaN	NaN	NaN	NaN	NaN	NaN	NaN
Q4QQT4	Ppp2r1b	Serine/threonine-protein phosphatase 2A 65 kDa regulatory subunit A beta isoform OS	NaN	NaN	NaN	C	NaN	NaN	NaN	NaN	NaN	M	NaN	NaN	NaN	NaN	NaN	NaN	NaN	NaN	C	NaN	NaN	NaN	NaN	NaN	M	NaN	NaN	NaN	NaN	NaN	NaN	NaN	NaN	NaN	NaN	NaN	17.467	NaN	NaN	NaN	NaN	NaN	NaN	NaN	NaN	NaN	NaN
P01186	Avp	Vasopressin-neurophysin 2-copeptin OS	NaN	NaN	NaN	NaN	NaN	NaN	C	NaN	NaN	F	NaN	NaN	NaN	NaN	NaN	NaN	NaN	NaN	NaN	NaN	NaN	C	NaN	NaN	F	NaN	NaN	NaN	NaN	NaN	NaN	NaN	NaN	NaN	NaN	NaN	NaN	NaN	NaN	NaN	NaN	NaN	21.9843	NaN	NaN	NaN	NaN
D3ZHY2;A0A0G2K4A6	Zfp385b	Zinc finger protein 385B OS;Zinc finger protein 385B OS	NaN	NaN	C	NaN	NaN	C	NaN	NaN	C	NaN	NaN	NaN	NaN	0.764029	NaN	NaN	NaN	C	NaN	NaN	C	NaN	NaN	C	NaN	NaN	NaN	NaN	-0.3883	NaN	NaN	NaN	NaN	NaN	21.1366	NaN	NaN	NaN	NaN	NaN	21.6423	NaN	NaN	NaN	NaN	NaN	22.0306
D3ZDM6	Cdk19	Cell division cycle 2-like 6 (CDK8-like) (Predicted), isoform CRA_c OS	NaN	NaN	S	NaN	NaN	NaN	NaN	NaN	NaN	NaN	NaN	NaN	NaN	NaN	NaN	NaN	NaN	S	NaN	NaN	NaN	NaN	NaN	NaN	NaN	NaN	NaN	NaN	NaN	NaN	NaN	NaN	NaN	NaN	NaN	18.4047	NaN	NaN	NaN	NaN	NaN	NaN	NaN	NaN	NaN	NaN	NaN
P08011	Mgst1	Microsomal glutathione S-transferase 1 OS	NaN	NaN	S	NaN	NaN	NaN	NaN	NaN	NaN	NaN	NaN	NaN	NaN	NaN	NaN	NaN	NaN	S	NaN	NaN	NaN	NaN	NaN	NaN	NaN	NaN	NaN	NaN	NaN	NaN	NaN	NaN	NaN	NaN	NaN	21	NaN	NaN	NaN	NaN	NaN	NaN	NaN	NaN	NaN	NaN	NaN
D3ZBQ1	Foxo3	Forkhead box O3 OS	NaN	NaN	C	NaN	NaN	NaN	NaN	NaN	NaN	NaN	NaN	NaN	NaN	NaN	NaN	NaN	NaN	C	NaN	NaN	NaN	NaN	NaN	NaN	NaN	NaN	NaN	NaN	NaN	NaN	NaN	NaN	NaN	NaN	20.2369	NaN	NaN	NaN	NaN	NaN	NaN	NaN	NaN	NaN	NaN	NaN	NaN
Q68G38	Tor1a	Torsin-1A OS	NaN	NaN	NaN	NaN	C	NaN	NaN	NaN	NaN	NaN	NaN	M	NaN	NaN	NaN	NaN	NaN	NaN	NaN	C	NaN	NaN	NaN	NaN	NaN	NaN	M	NaN	NaN	NaN	NaN	NaN	NaN	NaN	NaN	NaN	NaN	NaN	20.1391	NaN	NaN	NaN	NaN	NaN	NaN	NaN	NaN
P12346;CON__Q29443;CON__Q0IIK2	Tf	Serotransferrin OS	1.11876	1.16433	0.413971	0.699502	0.745304	1.19748	0.549313	1.72728	0.672311	1.05716	1.34621	2.4519	1.05797	0.902188	1.60692	0.1619	0.2195	-1.2724	-0.5156	-0.4241	0.26	-0.8643	0.7885	-0.5728	0.0802	0.4289	1.2939	0.0813	-0.1485	0.6843	24.7462	24.9081	24.9298	25.1493	26.1361	24.8637	25.3046	24.789	25.6269	25.2028	24.9653	25.2253	25.2244	24.3601	24.333	25.1215	25.1138
D4A1H7	Mul1	Mitochondrial E3 ubiquitin protein ligase 1 OS	S	NaN	NaN	NaN	NaN	NaN	NaN	NaN	NaN	NaN	NaN	NaN	NaN	NaN	NaN	S	NaN	NaN	NaN	NaN	NaN	NaN	NaN	NaN	NaN	NaN	NaN	NaN	NaN	NaN	NaN	17.373	NaN	NaN	NaN	NaN	NaN	NaN	NaN	NaN	NaN	NaN	NaN	NaN	NaN	NaN	NaN
Q5RJQ4	Sirt2	NAD-dependent protein deacetylase sirtuin-2 OS	NaN	NaN	S	NaN	NaN	NaN	NaN	NaN	NaN	NaN	NaN	NaN	NaN	NaN	NaN	NaN	NaN	S	NaN	NaN	NaN	NaN	NaN	NaN	NaN	NaN	NaN	NaN	NaN	NaN	NaN	NaN	NaN	NaN	NaN	18.5063	NaN	NaN	NaN	NaN	NaN	NaN	NaN	NaN	NaN	NaN	NaN
A0A0G2JUB3;F1M9C4;Q8R5M4;G8JLS4;M0RAB4;A0A0G2K3Z1;A0A0G2JT32	Optn	Optineurin OS;Optineurin OS;Optineurin OS;Optineurin OS;Optineurin OS;Optineurin OS;Optineurin OS	S	S	0.850392	NaN	NaN	S	NaN	S	C	NaN	NaN	NaN	F	F	M	S	S	-0.2338	NaN	NaN	S	NaN	S	C	NaN	NaN	NaN	F	F	M	NaN	21.0286	NaN	21.105	21.8611	21.6273	NaN	NaN	NaN	NaN	NaN	22.0474	NaN	NaN	NaN	21.0506	21.3743
F1M8D7;D3ZIT7	Ints1	Integrator complex subunit 1 OS;Integrator complex subunit 1-like OS	NaN	NaN	C	NaN	NaN	NaN	NaN	NaN	NaN	NaN	NaN	NaN	NaN	NaN	NaN	NaN	NaN	C	NaN	NaN	NaN	NaN	NaN	NaN	NaN	NaN	NaN	NaN	NaN	NaN	NaN	NaN	NaN	NaN	20.6829	NaN	NaN	NaN	NaN	NaN	NaN	NaN	NaN	NaN	NaN	NaN	NaN
D3ZQI1	Gpx7	Glutathione peroxidase OS	NaN	NaN	NaN	C	NaN	NaN	NaN	NaN	NaN	M	NaN	NaN	NaN	NaN	NaN	NaN	NaN	NaN	C	NaN	NaN	NaN	NaN	NaN	M	NaN	NaN	NaN	NaN	NaN	NaN	NaN	NaN	NaN	NaN	NaN	18.9775	NaN	NaN	NaN	NaN	NaN	NaN	NaN	NaN	NaN	NaN
P52164	Max	Protein max OS	NaN	NaN	2.67252	NaN	NaN	C	NaN	NaN	C	NaN	NaN	NaN	NaN	1.0949	NaN	NaN	NaN	1.4182	NaN	NaN	C	NaN	NaN	C	NaN	NaN	NaN	NaN	0.1308	NaN	NaN	NaN	NaN	NaN	18.6744	20.0926	NaN	NaN	NaN	NaN	19.8431	NaN	NaN	NaN	NaN	NaN	19.7123
D3ZAF9	Sh3pxd2b	SH3 and PX domains 2B OS	C	NaN	NaN	NaN	NaN	NaN	NaN	NaN	NaN	NaN	NaN	NaN	NaN	NaN	NaN	C	NaN	NaN	NaN	NaN	NaN	NaN	NaN	NaN	NaN	NaN	NaN	NaN	NaN	NaN	21.3884	NaN	NaN	NaN	NaN	NaN	NaN	NaN	NaN	NaN	NaN	NaN	NaN	NaN	NaN	NaN	NaN
Q4KLJ8	Pdcl3	Phosducin-like protein 3 OS	S	NaN	NaN	NaN	C	NaN	NaN	NaN	1.22247	NaN	NaN	M	NaN	F	F	S	NaN	NaN	NaN	C	NaN	NaN	NaN	0.2898	NaN	NaN	M	NaN	F	F	NaN	22.3277	NaN	NaN	NaN	NaN	NaN	NaN	22.0945	NaN	NaN	NaN	NaN	NaN	NaN	NaN	22.4913
Q9WTW8	Slc23a2	Solute carrier family 23 member 2 OS	NaN	NaN	NaN	NaN	C	NaN	NaN	NaN	NaN	NaN	NaN	M	NaN	NaN	NaN	NaN	NaN	NaN	NaN	C	NaN	NaN	NaN	NaN	NaN	NaN	M	NaN	NaN	NaN	NaN	NaN	NaN	NaN	NaN	NaN	NaN	NaN	19.3831	NaN	NaN	NaN	NaN	NaN	NaN	NaN	NaN
P26817;P26819	Adrbk1	Beta-adrenergic receptor kinase 1 OS	NaN	S	1.16683	NaN	NaN	C	NaN	NaN	0.649544	NaN	NaN	NaN	NaN	1.0808	F	NaN	S	0.2226	NaN	NaN	C	NaN	NaN	-0.6225	NaN	NaN	NaN	NaN	0.1121	F	NaN	NaN	NaN	22.3701	22.5716	22.7942	NaN	NaN	NaN	NaN	22.5669	NaN	NaN	NaN	NaN	NaN	22.4548
A0A0G2KA49;F1MA79;Q9WVC1	Slit2	Slit homolog 2 protein OS;Slit homolog 2 protein OS;Slit homolog 2 protein (Fragment) OS	0.763976	0.809274	1.05885	1.00619	S	1.16853	1.12748	S	1.17601	0.924471	0.825019	NaN	1.16425	1.09429	1.08734	-0.3884	-0.3053	0.0825	0.0089	S	0.2247	0.1731	S	0.2339	-0.1133	-0.2775	NaN	0.2194	0.13	0.1208	19.7141	19.3257	19.323	19.0177	19.2422	19.3247	19.5053	19.5142	NaN	19.5913	19.6161	19.8408	19.6186	19.7917	NaN	19.3719	19.4861
Q4V8B0	Oxr1	Oxidation resistance protein 1 OS	NaN	NaN	NaN	S	NaN	NaN	NaN	NaN	NaN	NaN	M	NaN	NaN	NaN	NaN	NaN	NaN	NaN	S	NaN	NaN	NaN	NaN	NaN	NaN	M	NaN	NaN	NaN	NaN	NaN	NaN	NaN	NaN	NaN	NaN	NaN	20.1192	NaN	NaN	NaN	NaN	NaN	NaN	NaN	NaN	NaN
P68403;F1LS36	Prkcb	Protein kinase C beta type OS;Protein kinase C OS	NaN	NaN	NaN	C	NaN	NaN	NaN	NaN	NaN	M	NaN	NaN	NaN	NaN	NaN	NaN	NaN	NaN	C	NaN	NaN	NaN	NaN	NaN	M	NaN	NaN	NaN	NaN	NaN	NaN	NaN	NaN	NaN	NaN	NaN	22.2002	NaN	NaN	NaN	NaN	NaN	NaN	NaN	NaN	NaN	NaN
[truncated: 14 more columns]

## Sheet: List2
P54645	Prkaa1	5-AMP-activated protein kinase catalytic subunit alpha-1 OS	1.17617	0.948619	1.75285	1.55423	1.30695	2.11873	C	0.980303	1.25989	0.619983	M	0.639183	0.852162	0.495618	0.833469	0.2341	-0.0761	0.8097	0.6362	0.3862	1.0832	C	-0.0287	0.3333	-0.6897	M	-0.6457	-0.2308	-1.0127	-0.2628	23.0563	23.2904	23.2898	23.2137	23.0067	23.8164	22.7349	23.3711	23.0595	23.4457	22.3711	23.4543	23.4246	NaN	23.7052	23.6765	23.3838
G3V8Q9;A0A0G2K8G0;P70478	Apc	Adenomatosis polyposis coli, isoform CRA_a OS;Adenomatous polyposis coli protein OS;Adenomatous polyposis coli protein OS	0.845162	0.950725	0.828458	0.677175	C	C	1.47009	0.825191	NaN	1.67307	0.770678	0.694093	F	M	NaN	-0.2427	-0.0729	-0.2715	-0.5624	C	C	0.5559	-0.2772	NaN	0.7425	-0.3758	-0.5268	F	M	NaN	22.482	22.2393	22.2082	22.1353	22.3679	22.0964	22.5134	21.951	21.5089	NaN	21.3937	NaN	21.7709	22.3268	22.0357	21.7585	NaN
Q64244	Cd38	ADP-ribosyl cyclase/cyclic ADP-ribose hydrolase 1 OS	S	1.04608	S	S	C	1.56417	C	1.12412	S	F	M	1.17511	F	M	1.10734	S	0.065	S	S	C	0.6454	C	0.1688	S	F	M	0.2328	F	M	0.1471	NaN	21.1197	21.101	21.166	NaN	20.8405	NaN	20.9463	21.5462	NaN	20.5589	21.2043	20.8089	NaN	21.3134	21.4822	NaN
D4A2F1;F1LPF2;P25304	Agrn	Agrin OS;Agrin OS;Agrin OS	0.720165	0.847098	C	C	NaN	C	NaN	NaN	S	M	NaN	NaN	NaN	M	F	-0.4736	-0.2394	C	C	NaN	C	NaN	NaN	S	M	NaN	NaN	NaN	M	F	23.8169	23.3433	23.1471	22.9077	22.6042	NaN	22.6894	NaN	NaN	NaN	22.3572	NaN	NaN	NaN	NaN	NaN	NaN
F1LRC2;P55009	Aif1	Allograft inflammatory factor 1 OS;Allograft inflammatory factor 1 OS	NaN	NaN	NaN	NaN	C	NaN	NaN	NaN	NaN	NaN	NaN	M	NaN	NaN	NaN	NaN	NaN	NaN	NaN	C	NaN	NaN	NaN	NaN	NaN	NaN	M	NaN	NaN	NaN	NaN	NaN	NaN	NaN	NaN	NaN	NaN	NaN	20.4082	NaN	NaN	NaN	NaN	NaN	NaN	NaN	NaN
A0A0G2K013;Q9QXQ0	Actn4	Alpha-actinin-4 OS;Alpha-actinin-4 OS	0.389609	0.930708	0.722666	S	0.938286	0.744219	S	S	1.40474	NaN	1.09293	M	0.600194	1.1687	0.619167	-1.3599	-0.1036	-0.4686	S	-0.0919	-0.4262	S	S	0.4903	NaN	0.1282	M	-0.7365	0.2249	-0.6916	23.8059	22.446	23.093	22.9894	23.5751	23.1065	NaN	22.976	22.5264	22.4345	22.8937	22.4675	NaN	22.8478	NaN	23.171	22.6688
P63003;A0A0G2JZT6	Aes	Amino-terminal enhancer of split OS;Amino-terminal enhancer of split OS	NaN	C	NaN	S	C	C	1.27368	NaN	1.03204	F	0.662825	M	NaN	1.74303	F	NaN	C	NaN	S	C	C	0.349	NaN	0.0455	F	-0.5933	M	NaN	0.8016	F	NaN	NaN	21.7102	NaN	NaN	NaN	NaN	20.3295	21.028	NaN	22.1406	NaN	20.5738	20.9228	NaN	NaN	21.339
B1WC49	Api5	Api5 protein OS	1.43973	1.1425	0.819605	2.39546	0.764506	0.812027	0.662917	0.867178	1.40834	0.437392	1.58052	1.19036	1.04943	1.21773	0.702125	0.5258	0.1922	-0.287	1.2603	-0.3874	-0.3004	-0.5931	-0.2056	0.494	-1.193	0.6604	0.2514	0.0696	0.2842	-0.5102	24.9402	25.466	25.2194	25.4116	27.212	26.925	23.8474	25.1077	25.2016	24.8142	26.7425	26.4421	25.0404	24.4473	24.9502	24.7446	26.4583
Q5I0M1;P26644;CON__P17690	Apoh	Apolipoprotein H OS;Beta-2-glycoprotein 1 OS	NaN	NaN	0.573474	C	C	0.732449	NaN	NaN	NaN	M	NaN	M	NaN	M	M	NaN	NaN	-0.8022	C	C	-0.4492	NaN	NaN	NaN	M	NaN	M	NaN	M	M	NaN	NaN	NaN	NaN	21.8123	21.0101	21.0169	NaN	21.7147	NaN	21.5491	21.0999	NaN	NaN	NaN	NaN	NaN
G3V8T9;Q9JKL3;Q63690	Bax	Apoptosis regulator BAX OS;Apoptosis regulator BAX OS;Apoptosis regulator BAX OS	1.49402	1.26637	0.930127	NaN	S	1.15133	C	C	1.07133	F	NaN	F	M	0.797966	0.857554	0.5792	0.3407	-0.1045	NaN	S	0.2033	C	C	0.0994	F	NaN	F	M	-0.3256	-0.2217	22.6394	23.2186	22.9781	23.3188	23.7837	23.6792	NaN	NaN	NaN	22.7671	22.4901	22.6934	22.7008	NaN	22.9159	NaN	22.8157
Q02759	Alox15	Arachidonate 15-lipoxygenase OS	1.30288	0.742879	0.355741	NaN	C	NaN	NaN	NaN	NaN	NaN	NaN	M	NaN	NaN	NaN	0.3817	-0.4288	-1.4911	NaN	C	NaN	NaN	NaN	NaN	NaN	NaN	M	NaN	NaN	NaN	25.3574	25.7391	26.3196	25.8908	28.389	26.8979	NaN	NaN	22.7415	NaN	NaN	NaN	NaN	NaN	NaN	NaN	NaN
Q5U318	Pea15	Astrocytic phosphoprotein PEA-15 OS	0.685296	0.696261	1.04601	0.865377	0.505997	0.981255	0.658155	1.2212	1.19044	0.810003	1.06503	2.02722	0.839964	0.893228	0.736267	-0.5452	-0.5223	0.0649	-0.2086	-0.9828	-0.0273	-0.6035	0.2883	0.2515	-0.304	0.0909	1.0195	-0.2516	-0.1629	-0.4417	27.951	27.4058	27.9519	27.4296	27.3832	27.4481	27.4865	27.2779	28.35	27.3672	27.1969	27.1696	27.7905	27.187	27.3305	27.6188	27.3598
Q91XJ1	Becn1	Beclin-1 OS	0.96	NaN	NaN	NaN	C	1.12	C	C	NaN	F	NaN	1.41	NaN	M	M
Q6IN33	Rcan1	Calcipressin-1 OS	C	0.846511	NaN	NaN	C	NaN	C	S	NaN	F	NaN	M	F	NaN	NaN	C	-0.2404	NaN	NaN	C	NaN	C	S	NaN	F	NaN	M	F	NaN	NaN	21.9656	NaN	22.228	21.9876	NaN	NaN	NaN	NaN	22.1421	NaN	NaN	NaN	22.289	NaN	NaN	22.1019	NaN
P20272	Cnr1	Cannabinoid receptor 1 OS	NaN	NaN	NaN	NaN	C	NaN	NaN	NaN	NaN	NaN	NaN	M	NaN	NaN	NaN	NaN	NaN	NaN	NaN	C	NaN	NaN	NaN	NaN	NaN	NaN	M	NaN	NaN	NaN	NaN	NaN	NaN	NaN	NaN	NaN	NaN	NaN	22.4943	NaN	NaN	NaN	NaN	NaN	NaN	NaN	NaN
P14141	Ca3	Carbonic anhydrase 3 OS	NaN	NaN	NaN	NaN	S	0.545632	C	NaN	NaN	F	NaN	NaN	M	M	M	NaN	NaN	NaN	NaN	S	-0.874	C	NaN	NaN	F	NaN	NaN	M	M	M	NaN	NaN	NaN	NaN	NaN	NaN	NaN	NaN	NaN	22.1803	22.591	21.717	22.6712	NaN	NaN	NaN	NaN
D3ZV15	Cbl	Cbl proto-oncogene OS	NaN	NaN	NaN	1.22859	C	NaN	NaN	NaN	NaN	M	M	M	NaN	NaN	NaN	NaN	NaN	NaN	0.297	C	NaN	NaN	NaN	NaN	M	M	M	NaN	NaN	NaN	NaN	NaN	NaN	NaN	NaN	NaN	22.7407	23.0377	22.9873	NaN	NaN	NaN	NaN	NaN	NaN	NaN	NaN
O70509;D3ZGF1;F1LSA1;P26051	Cd44	CD44 antigen OS;CD44 antigen OS;CD44 antigen OS;CD44 antigen OS	NaN	0.860412	0.919741	NaN	1.04645	S	C	S	1.07758	F	NaN	M	1.12818	F	0.924087	NaN	-0.2169	-0.1207	NaN	0.0655	S	C	S	0.1078	F	NaN	M	0.174	F	-0.1139	NaN	NaN	23.5785	23.3616	23.4473	23.3266	NaN	NaN	23.6127	23.6782	NaN	23.4214	23.2396	NaN	NaN	23.5042	23.4275
A0A0G2K6H5;Q75UQ2	Cfdp1	Craniofacial development protein 1 OS;Craniofacial development protein 1 OS	S	0.816882	1.0576	NaN	NaN	NaN	NaN	C	C	NaN	NaN	F	NaN	F	NaN	S	-0.2918	0.0808	NaN	NaN	NaN	NaN	C	C	NaN	NaN	F	NaN	F	NaN	NaN	21.8316	21.9281	21.6363	22.8605	22.9413	NaN	NaN	NaN	NaN	NaN	NaN	NaN	NaN	21.6533	NaN	21.7733
Q63707	Dhodh	Dihydroorotate dehydrogenase (quinone), mitochondrial OS	NaN	NaN	NaN	C	NaN	NaN	NaN	NaN	NaN	M	NaN	NaN	NaN	NaN	NaN	NaN	NaN	NaN	C	NaN	NaN	NaN	NaN	NaN	M	NaN	NaN	NaN	NaN	NaN	NaN	NaN	NaN	NaN	NaN	NaN	22.0682	NaN	NaN	NaN	NaN	NaN	NaN	NaN	NaN	NaN	NaN
A0A0G2JTF2;Q6P730;A0A0G2JTS0	Dab2ip	Disabled homolog 2-interacting protein OS;Disabled homolog 2-interacting protein OS;Disabled homolog 2-interacting protein OS	1.04979	0.903565	0.692075	C	0.837116	1.26945	NaN	C	0.691979	M	NaN	M	0.767852	0.558682	1.02491	0.0701	-0.1463	-0.531	C	-0.2565	0.3442	NaN	C	-0.5312	M	NaN	M	-0.3811	-0.8399	0.0355	23.1889	23.259	22.865	22.7187	23.5447	23.0137	23.0486	NaN	22.8138	22.5573	22.4656	22.8098	NaN	NaN	NaN	22.9384	23.3055
A0A0G2JUF8;A0A0G2JWP8;P41516	Top2a	DNA topoisomerase 2 OS;DNA topoisomerase 2 OS;DNA topoisomerase 2-alpha OS	0.99	1.2544	0.924471	S	1.12202	0.622998	S	NaN	S	NaN	1.00905	M	M	M	0.79493	-0.0145	0.327	-0.1133	S	0.1661	-0.6827	S	NaN	S	NaN	0.013	M	M	M	-0.3311	23.5362	23.5217	22.7555	23.0825	25.7996	25.6863	NaN	23.6358	22.9565	23.1226	23.7627	23.08	NaN	23.6228	NaN	NaN	NaN
Q498R3	Dnajc10	DnaJ homolog subfamily C member 10 OS	1.10351	0.800293	0.770518	0.481264	0.836188	C	C	1.14496	NaN	1.43256	M	1.03455	0.75555	M	NaN	0.1421	-0.3214	-0.3761	-1.0551	-0.2581	C	C	0.1953	NaN	0.5186	M	0.049	-0.4044	M	NaN	22.5912	22.7333	22.7597	22.4383	22.7334	22.3573	22.7122	21.6571	21.8451	21.587	21.9116	NaN	22.1936	NaN	21.7961	21.9914	NaN
P61805	Dad1	Dolichyl-diphosphooligosaccharide--protein glycosyltransferase subunit DAD1 OS	0.947239	NaN	1.09316	NaN	NaN	NaN	NaN	NaN	C	NaN	NaN	NaN	NaN	F	NaN	-0.0782	NaN	0.1285	NaN	NaN	NaN	NaN	NaN	C	NaN	NaN	NaN	NaN	F	NaN	23.7048	23.6266	NaN	NaN	23.4629	23.5914	NaN	NaN	NaN	NaN	NaN	NaN	NaN	NaN	NaN	NaN	23.1102
P63170;A0A0G2JU43	Dynll1	Dynein light chain 1, cytoplasmic OS;Dynein light chain 1-like OS	1.48638	0.985208	0.646624	0.898444	2.10439	1.30903	0.950989	0.778517	1.08298	1.46713	1.38607	0.38724	1.04674	1.02087	1.23396	0.5718	-0.0215	-0.629	-0.1545	1.0734	0.3885	-0.0725	-0.3612	0.115	0.553	0.471	-1.3687	0.0659	0.0298	0.3033	27.0385	27.6103	27.6503	27.6288	27.5199	26.8909	28.1375	27.983	26.642	27.7154	26.1874	26.5759	27.5845	27.512	28.0107	27.6495	26.1576
F1MAJ0;A0A0G2JY48;D3ZBN3;F1LMX3;P29321	Ephb2	Eph receptor B2 OS;Eph receptor B2 OS	1.16167	1.00696	0.786817	1.47192	S	S	0.806027	C	1.01833	0.915988	1.67272	F	M	F	0.813661	0.2162	0.01	-0.3459	0.5577	S	S	-0.3111	C	0.0262	-0.1266	0.7422	F	M	F	-0.2975	23.7103	23.9265	23.6927	23.7027	24.1179	23.772	22.1722	22.7299	NaN	22.8911	NaN	23.4072	22.2988	21.9877	22.7937	NaN	23.6785
P54759;A0A0G2JTH8;F1LX55	Epha7	Ephrin type-A receptor 7 OS	C	0.901313	NaN	S	C	NaN	NaN	NaN	NaN	NaN	M	M	NaN	NaN	NaN	C	-0.1499	NaN	S	C	NaN	NaN	NaN	NaN	NaN	M	M	NaN	NaN	NaN	21.5789	NaN	21.4909	21.341	NaN	NaN	NaN	20.9691	21.1049	NaN	NaN	NaN	NaN	NaN	NaN	NaN	NaN
Q6AZ42	Gjb6	Gap junction protein OS	NaN	NaN	S	NaN	1.20756	S	0.888227	0.659983	0.986028	F	F	0.803851	1.4708	F	0.56175	NaN	NaN	S	NaN	0.2721	S	-0.171	-0.5995	-0.0203	F	F	-0.315	0.5566	F	-0.832	NaN	NaN	NaN	NaN	NaN	22.7096	NaN	NaN	23.3062	23.5783	NaN	23.9016	23.3489	23.1779	23.6212	23.0217	24.7539
Q63226;F1LXB6	Grid2	Glutamate receptor ionotropic, delta-2 OS;Glutamate receptor ionotropic, delta-2 OS	C	NaN	1.98756	C	NaN	3.1238	C	C	1.11667	0.471098	NaN	F	NaN	0.5373	1.50306	C	NaN	0.991	C	NaN	1.6433	C	C	0.1592	-1.0859	NaN	F	NaN	-0.8962	0.5879	21.7885	NaN	NaN	NaN	28.0355	29.0265	20.9822	NaN	NaN	NaN	27.3547	28.998	22.0681	NaN	20.4702	NaN	28.2509
P42260;F1M855	Grik2	Glutamate receptor ionotropic, kainate 2 OS;Glutamate receptor ionotropic, kainate 2 OS	NaN	0.883621	1.44493	S	1.9062	S	1.13359	0.862084	1.48555	F	1.07073	0.58003	1.28254	F	0.583458	NaN	-0.1785	0.531	S	0.9307	S	0.1809	-0.2141	0.571	F	0.0986	-0.7858	0.359	F	-0.7773	NaN	NaN	22.1596	21.9811	22.6562	23.1872	NaN	21.8055	20.9748	21.9055	NaN	21.6891	21.526	21.7069	21.7606	21.5465	21.8954
A0A0G2K398;F8WFK6;P36970;Q91XR8	Gpx4	Glutathione peroxidase OS;Glutathione peroxidase OS;Phospholipid hydroperoxide glutathione peroxidase, mitochondrial OS;Phospholipid hydroperoxide glutathione peroxidase, nuclear OS	0.567464	1.29666	1.0184	1.49786	0.670961	1.13832	0.592834	0.840547	1.23568	0.352819	0.891434	1.21605	0.970702	1.28494	1.1837	-0.8174	0.3748	0.0263	0.5829	-0.5757	0.1869	-0.7543	-0.2506	0.3053	-1.503	-0.1658	0.2822	-0.0429	0.3617	0.2433	24.9537	24.1363	23.9652	24.34	24.1319	24.1582	23.9119	24.4948	25.1796	24.6039	24.983	25.1699	25.4149	24.6606	24.8974	24.6468	24.6213
A0A0G2K6N3;D3Z9A4	LOC100233176	GON7, KEOPS complex subunit homolog OS;GON7, KEOPS complex subunit homolog OS	NaN	NaN	NaN	NaN	C	NaN	NaN	NaN	NaN	NaN	NaN	M	NaN	NaN	NaN	NaN	NaN	NaN	NaN	C	NaN	NaN	NaN	NaN	NaN	NaN	M	NaN	NaN	NaN	NaN	NaN	NaN	NaN	NaN	NaN	NaN	NaN	21.5764	NaN	NaN	NaN	NaN	NaN	NaN	NaN	NaN
Q04970	Nras	GTPase NRas OS	1.1595	1.00996	1.14735	0.830355	0.832256	NaN	1.03972	2.46109	S	1.25719	1.00403	2.89809	0.980031	NaN	F	0.2135	0.0143	0.1983	-0.2682	-0.2649	NaN	0.0562	1.2993	S	0.3302	0.0058	1.5351	-0.0291	NaN	F	24.458	24.6715	24.3828	24.3971	24.812	25.0103	24.9436	24.6754	24.5684	24.3035	NaN	NaN	24.6134	24.6696	23.0333	24.3326	NaN
A0A0H2UHM3;P06866	Hp	Haptoglobin OS;Haptoglobin OS	NaN	NaN	C	0.832718	0.933356	0.518458	0.842413	0.935234	0.937571	1.07497	1.0626	1.4025	1.39968	2.06866	1.14393	NaN	NaN	C	-0.2641	-0.0995	-0.9477	-0.2474	-0.0966	-0.093	0.1043	0.0876	0.488	0.4851	1.0487	0.194	NaN	NaN	NaN	NaN	22.3797	NaN	25.4703	25.2062	25.9698	25.8703	26.5471	25.5994	25.366	25.1186	25.4818	25.3852	25.4984
Q8VH49	Higd1a	HIG1 domain family member 1A, mitochondrial OS	S	C	NaN	S	NaN	NaN	NaN	C	NaN	NaN	M	F	NaN	NaN	NaN	S	C	NaN	S	NaN	NaN	NaN	C	NaN	NaN	M	F	NaN	NaN	NaN	NaN	22.1129	22.4059	NaN	NaN	NaN	NaN	22.5777	NaN	NaN	NaN	NaN	NaN	NaN	22.7116	NaN	NaN
A0A0G2K9Y5;A0A0G2K3G0;Q99PS8	Hrg	Histidine-rich glycoprotein OS;Histidine-rich glycoprotein OS;Histidine-rich glycoprotein OS	C	NaN	C	S	1.32116	1.27943	NaN	S	S	NaN	M	M	0.977521	M	1.42741	C	NaN	C	S	0.4018	0.3555	NaN	S	S	NaN	M	M	-0.0328	M	0.5134	22.0729	NaN	NaN	NaN	22.3589	NaN	NaN	22.0903	22.1327	22.5345	22.4653	22.8208	NaN	NaN	NaN	22.5673	NaN
Q4QQW4;D3ZVU7	Hdac1;Hdac1l	Histone deacetylase 1 OS;Histone deacetylase OS	NaN	NaN	1.44854	C	NaN	S	NaN	C	NaN	M	NaN	F	NaN	NaN	M	NaN	NaN	0.5346	C	NaN	S	NaN	C	NaN	M	NaN	F	NaN	NaN	M	NaN	NaN	NaN	NaN	23.1604	23.695	22.4339	NaN	NaN	NaN	NaN	22.718	NaN	NaN	22.3374	NaN	NaN
O08836	Igbp1	Immunoglobulin-binding protein 1 OS	1.21067	NaN	1.14997	1.40873	C	1.18591	0.575146	NaN	C	0.348372	0.853285	M	NaN	0.635472	M	0.2758	NaN	0.2016	0.4944	C	0.246	-0.798	NaN	C	-1.5213	-0.2289	M	NaN	-0.6541	M	22.9425	23.2183	NaN	NaN	22.2888	22.4904	22.2183	22.7127	22.8758	NaN	22.156	22.402	23.7396	22.9416	NaN	NaN	22.8101
F1MAL5	Irs2	Insulin receptor substrate 2 OS	NaN	NaN	NaN	C	NaN	NaN	NaN	NaN	NaN	M	NaN	NaN	NaN	NaN	NaN	NaN	NaN	NaN	C	NaN	NaN	NaN	NaN	NaN	M	NaN	NaN	NaN	NaN	NaN	NaN	NaN	NaN	NaN	NaN	NaN	19.8233	NaN	NaN	NaN	NaN	NaN	NaN	NaN	NaN	NaN	NaN
A0JN25	Mapt	Microtubule-associated protein OS	NaN	NaN	NaN	C	NaN	NaN	NaN	NaN	NaN	M	NaN	NaN	NaN	NaN	NaN	NaN	NaN	NaN	C	NaN	NaN	NaN	NaN	NaN	M	NaN	NaN	NaN	NaN	NaN	NaN	NaN	NaN	NaN	NaN	NaN	24.6132	NaN	NaN	NaN	NaN	NaN	NaN	NaN	NaN	NaN	NaN
A0A0G2K7W4;F1M754	Map4k4	Mitogen-activated protein kinase kinase kinase kinase 4 OS;Mitogen-activated protein kinase kinase kinase kinase 4 OS	1.54307	1.20983	1.2291	NaN	C	1.50639	C	NaN	0.992129	F	NaN	M	NaN	0.770518	1.16991	0.6258	0.2748	0.2976	NaN	C	0.5911	C	NaN	-0.0114	F	NaN	M	NaN	-0.3761	0.2264	22.474	23.0998	22.6369	22.9117	24.0288	24.3264	NaN	NaN	22.2954	NaN	22.0285	22.6196	22.1747	NaN	NaN	NaN	22.4046
D3ZHL6	Map4k5	Mitogen-activated protein kinase kinase kinase kinase OS	NaN	NaN	C	NaN	NaN	C	NaN	NaN	NaN	NaN	NaN	NaN	NaN	M	NaN	NaN	NaN	C	NaN	NaN	C	NaN	NaN	NaN	NaN	NaN	NaN	NaN	M	NaN	NaN	NaN	NaN	NaN	21.76	NaN	NaN	NaN	NaN	NaN	20.5958	NaN	NaN	NaN	NaN	NaN	NaN
D4A5V8;Q6P727;A0A0G2JYS4;P49186	Mapk9	Mitogen-activated protein kinase OS;Mitogen-activated protein kinase OS;Mitogen-activated protein kinase OS;Mitogen-activated protein kinase 9 OS	1.2999	0.830758	1.05782	0.998476	0.673617	S	1.29855	0.959597	1.06533	1.19168	0.916305	1.19466	0.838626	F	0.71326	0.3784	-0.2675	0.0811	-0.0022	-0.57	S	0.3769	-0.0595	0.0913	0.253	-0.1261	0.2566	-0.2539	F	-0.4875	23.5716	23.95	23.9763	23.7088	23.1669	23.248	23.3049	23.3027	23.5186	22.9486	NaN	23.0864	23.0519	23.4288	23.262	23.2025	23.4826
Q923M1;F1LSJ6;M0RCC8	Msra	Mitochondrial peptide methionine sulfoxide reductase OS;Mitochondrial peptide methionine sulfoxide reductase OS;Mitochondrial peptide methionine sulfoxide reductase OS	0.650355	0.814733	0.88032	0.75487	0.539427	1.1292	1.09134	1.13202	0.965334	1.59218	1.10129	2.33415	1.11226	1.01614	1.18863	-0.6207	-0.2956	-0.1839	-0.4057	-0.8905	0.1753	0.1261	0.1789	-0.0509	0.671	0.1392	1.2229	0.1535	0.0231	0.2493	23.36	22.7393	23.1075	22.8119	24.1333	23.9494	23.8298	23.4241	24.4598	23.5693	24.3918	24.5671	23.1588	23.2849	23.2369	23.4158	24.3687
A0A0G2JSQ6;P97588;Q9R1V3	Smad1	Mothers against decapentaplegic homolog OS;Mothers against decapentaplegic homolog 1 OS	1.33644	0.9084	0.749344	1.15749	S	1.23842	S	0.841421	2.05851	M	1.6106	F	1.34565	1.9441	1.16959	0.4184	-0.1386	-0.4163	0.211	S	0.3085	S	-0.2491	1.0416	M	0.6876	F	0.4283	0.9591	0.226	21.3715	21.7899	21.6684	21.5298	22.8965	22.4802	21.7836	21.9946	NaN	22.0047	22.174	22.4825	NaN	21.307	21.8255	21.5764	21.2149
P06907	Mpz	Myelin protein P0 OS	NaN	NaN	C	C	NaN	0.335946	NaN	NaN	4.0849	M	NaN	NaN	NaN	7.89424	0.649229	NaN	NaN	C	C	NaN	-1.5737	NaN	NaN	2.0303	M	NaN	NaN	NaN	2.9808	-0.6232	NaN	NaN	NaN	NaN	22.1958	NaN	22.1058	NaN	NaN	NaN	24.727	23.1533	NaN	NaN	NaN	NaN	21.7462
Q1EG89;A0A0G2JY12;Q66H76	Pxn	Myocardial ischemic preconditioning associated protein 7 OS;Paxillin OS;Paxillin OS	1.0153	1.38569	1.67772	S	0.932386	1.0237	0.961794	C	1.3045	F	0.878065	1.13871	M	1.01417	0.795867	0.0219	0.4706	0.7465	S	-0.101	0.0338	-0.0562	C	0.3835	F	-0.1876	0.1874	M	0.0203	-0.3294	22.5832	22.6051	22.2424	22.713	23.3757	24.1222	NaN	22.1457	22.4527	22.3517	22.6527	22.6865	22.3895	22.3333	22.2653	NaN	22.6324
Q9QZ76	Mb	Myoglobin OS	NaN	NaN	NaN	NaN	NaN	C	C	NaN	NaN	F	NaN	NaN	NaN	M	NaN	NaN	NaN	NaN	NaN	NaN	C	C	NaN	NaN	F	NaN	NaN	NaN	M	NaN	NaN	NaN	NaN	NaN	NaN	NaN	NaN	NaN	NaN	NaN	22.5165	NaN	25.4795	NaN	NaN	NaN	NaN
Q9NQR8;D4ABZ8	Ndufaf4	NADH dehydrogenase [ubiquinone] 1 alpha subcomplex assembly factor 4 OS	0.508387	S	S	S	C	S	1.01903	S	0.957935	F	0.927295	M	F	F	0.771801	-0.976	S	S	S	C	S	0.0272	S	-0.062	F	-0.1089	M	F	F	-0.3737	23.3378	22.3618	NaN	24.2017	23.1158	NaN	NaN	22.7617	23.0952	NaN	NaN	22.8986	22.8434	22.8706	NaN	23.0498	23.3343
P05506	Mtnd3	NADH-ubiquinone oxidoreductase chain 3 OS	NaN	NaN	NaN	NaN	C	NaN	NaN	NaN	NaN	NaN	NaN	M	NaN	NaN	NaN	NaN	NaN	NaN	NaN	C	NaN	NaN	NaN	NaN	NaN	NaN	M	NaN	NaN	NaN	NaN	NaN	NaN	NaN	NaN	NaN	NaN	NaN	24.0333	NaN	NaN	NaN	NaN	NaN	NaN	NaN	NaN
Q9QWJ9	Nrp1	Neuropilin-1 OS	NaN	2.20564	NaN	C	1.20355	NaN	NaN	1.11057	NaN	M	NaN	1.15181	1.24824	NaN	NaN	NaN	1.1412	NaN	C	0.2673	NaN	NaN	0.1513	NaN	M	NaN	0.2039	0.3199	NaN	NaN	NaN	NaN	23.0919	24.2331	NaN	NaN	22.1302	NaN	23.235	23.5023	NaN	NaN	NaN	NaN	23.0311	23.1824	NaN
B4F7E8	Fam129b	Niban-like protein 1 OS	1.43415	1.05848	0.708824	0.778679	S	1.07885	0.997024	1.17235	0.866037	0.841363	0.657107	F	0.887119	0.408186	0.508493	0.5202	0.082	-0.4965	-0.3609	S	0.1095	-0.0043	0.2294	-0.2075	-0.2492	-0.6058	F	-0.1728	-1.2927	-0.9757	23.5031	24.0233	23.7912	23.8732	24.2408	23.7443	23.5018	23.1409	NaN	23.0361	22.9402	23.0497	23.751	23.7467	22.9795	23.2089	24.2329
G3V715;Q09137	Prkaa2	Non-specific serine/threonine protein kinase OS;5-AMP-activated protein kinase catalytic subunit alpha-2 OS	1.62496	1.57647	NaN	S	0.808937	NaN	0.699647	0.842413	NaN	F	1.38185	0.989451	0.950132	NaN	NaN	0.7004	0.6567	NaN	S	-0.3059	NaN	-0.5153	-0.2474	NaN	F	0.4666	-0.0153	-0.0738	NaN	NaN	21.8123	22.5127	21.1506	21.8073	NaN	NaN	NaN	21.837	21.528	21.2221	NaN	NaN	21.8857	21.3704	21.5433	21.2959	NaN
Q3ZAV2;P62961;D3ZEV0;D4A3P0	Ybx1;LOC100912427	Nuclease-sensitive element-binding protein 1 OS;Nuclease-sensitive element-binding protein 1 OS;RCG63497 OS	0.58273	1.05117	0.730674	0.857376	1.01066	0.634328	1.02038	S	1.25041	1.15381	0.969491	M	0.673523	1.34341	0.681507	-0.7791	0.072	-0.4527	-0.222	0.0153	-0.6567	0.0291	S	0.3224	0.2064	-0.0447	M	-0.5702	0.4259	-0.5532	24.9368	24.1577	24.435	24.507	26.14	25.6873	22.6885	22.4665	22.6895	22.7048	23.5633	22.9066	22.4821	22.5112	NaN	23.275	23.1374
A0A0G2JZT0;Q64663	P2rx7	P2X purinoceptor 7 OS;P2X purinoceptor 7 OS	S	S	S	0.38566	0.826393	1.37592	1.25214	1.24281	1.0299	3.28024	1.01031	1.2485	0.830182	0.903252	1.20673	S	S	S	-1.3746	-0.2751	0.4604	0.3244	0.3136	0.0425	1.7138	0.0148	0.3202	-0.2685	-0.1468	0.2711	NaN	20.9171	NaN	20.6958	NaN	20.5928	22.7212	21.3466	21.5522	21.2771	20.7627	21.2231	21.0074	21.3318	21.232	21.5456	20.9095
P29117	Ppif	Peptidyl-prolyl cis-trans isomerase F, mitochondrial OS	S	0.987122	1.42198	0.984662	0.683683	S	1.47427	S	0.923382	1.1743	0.784312	M	0.850864	F	0.969357	S	-0.0187	0.5079	-0.0223	-0.5486	S	0.56	S	-0.115	0.2318	-0.3505	M	-0.233	F	-0.0449	NaN	23.0402	23.1799	23.1612	22.695	23.2029	22.909	22.8867	23.7785	23.2299	NaN	22.9041	22.6772	23.2372	NaN	23.4629	23.064
P97534	Fkbp1b	Peptidyl-prolyl cis-trans isomerase FKBP1B OS	S	1.12288	NaN	C	S	NaN	C	0.895211	NaN	1.07893	NaN	F	0.87049	NaN	NaN	S	0.1672	NaN	C	S	NaN	C	-0.1597	NaN	0.1096	NaN	F	-0.2001	NaN	NaN	NaN	23.1187	23.088	23.2552	NaN	NaN	23.2003	NaN	NaN	22.8602	NaN	NaN	23.0907	NaN	23.22	23.0603	NaN
Q6AXV0;A0A0G2JUH4	Pnkp	Polynucleotide kinase 3-phosphatase OS;Polynucleotide kinase 3-phosphatase OS	C	NaN	0.328121	NaN	NaN	C	NaN	NaN	NaN	NaN	NaN	NaN	NaN	M	NaN	C	NaN	-1.6077	NaN	NaN	C	NaN	NaN	NaN	NaN	NaN	NaN	NaN	M	NaN	21.1963	NaN	NaN	NaN	23.2314	21.6237	NaN	NaN	NaN	NaN	21.7471	NaN	NaN	NaN	NaN	NaN	NaN
G3V6G7	Pnpt1	Polyribonucleotide nucleotidyltransferase 1 OS	S	1.03419	S	1.1391	0.945795	1.09338	0.835957	S	0.931676	0.594233	0.809723	M	0.966204	1.07938	1.26672	S	0.0485	S	0.1879	-0.0804	0.1288	-0.2585	S	-0.1021	-0.7509	-0.3045	M	-0.0496	0.1102	0.3411	NaN	22.4264	22.6957	22.7442	NaN	22.764	22.1384	22.3263	22.6484	22.568	23.0479	23.1767	22.8893	22.6308	NaN	22.6176	22.9377
Q5M971	Mllt11	Protein AF1q OS	1.54018	0.806977	0.951186	2.48544	1.14623	1.02045	0.819775	0.646042	1.05424	0.325403	0.986575	0.719417	1.27642	1.13524	1.09885	0.6231	-0.3094	-0.0722	1.3135	0.1969	0.0292	-0.2867	-0.6303	0.0762	-1.6197	-0.0195	-0.4751	0.3521	0.183	0.136	24.5147	25.1378	24.9469	24.6375	24.4517	24.3795	22.6195	23.933	23.7414	23.9383	24.1595	24.1887	24.2392	23.9525	24.2165	23.5862	23.9765
D4A0U0;A0A140UHX0;P09215	Prkcd	Protein kinase C OS;Protein kinase C delta type OS;Protein kinase C delta type OS	0.687151	C	1.18838	0.795426	0.993368	0.828285	1.42445	0.822678	0.844694	2.14935	1.20022	0.989177	1.19441	1.02712	1.00716	-0.5413	C	0.249	-0.3302	-0.0096	-0.2718	0.5104	-0.2816	-0.2435	1.1039	0.2633	-0.0157	0.2563	0.0386	0.0103	23.9502	23.4089	22.2278	NaN	23.0801	23.3291	24.1452	23.815	22.5745	22.5649	23.2271	22.9553	23.0413	23.5517	22.5902	22.3086	23.1885
G3V9L2;F1M341;Q7TNZ6	Strada	Protein kinase LYK5, isoform CRA_c OS;STE20-related kinase adapter protein alpha OS;STE20-related kinase adapter protein alpha OS	S	C	S	NaN	C	1.17609	1.62676	3.69404	0.641668	F	F	1.34285	F	0.457074	0.837755	S	C	S	NaN	C	0.234	0.702	1.8852	-0.6401	F	F	0.4253	F	-1.1295	-0.2554	NaN	21.6775	22.3998	NaN	NaN	21.5477	NaN	NaN	21.8721	NaN	22.0632	22.2972	21.3173	22.0193	21.4468	23.332	23.1927
P70600	Ptk2b	Protein-tyrosine kinase 2-beta OS	0.59189	0.790151	C	0.781924	0.494451	C	1.70385	0.926588	C	1.98357	0.910291	0.951714	0.507859	5.5539	NaN	-0.7566	-0.3398	C	-0.3549	-1.0161	C	0.7688	-0.11	C	0.9881	-0.1356	-0.0714	-0.9775	2.4735	NaN	25.9139	25.1573	27.2894	26.9496	20.8817	NaN	27.4006	27.0457	28.031	27.0149	23.2018	NaN	26.4125	27.1813	28.1024	27.9924	20.7283
P06302	Ptma	Prothymosin alpha OS	0.293554	1.45236	S	S	0.993712	1.14441	0.689585	1.3463	1.12428	F	1.32666	1.23902	0.914528	1.37535	1.39997	-1.7683	0.5384	S	S	-0.0091	0.1946	-0.5362	0.429	0.169	F	0.4078	0.3092	-0.1289	0.4598	0.4854	25.2281	23.4598	23.1965	23.7349	NaN	25.0897	NaN	23.2195	22.9599	22.9508	24.2549	24.4495	23.3479	22.8117	22.6507	23.0797	23.7951
D4A9Y0	Sdf2l1	RCG36668 OS	NaN	NaN	1.22935	NaN	NaN	S	C	NaN	1.07594	F	NaN	NaN	NaN	F	1.07296	NaN	NaN	0.2979	NaN	NaN	S	C	NaN	0.1056	F	NaN	NaN	NaN	F	0.1016	NaN	NaN	NaN	NaN	22.7979	23.0958	NaN	NaN	NaN	NaN	NaN	22.7758	22.2252	NaN	NaN	NaN	22.5686
G3V8P4;A0A0G2JT62;Q64604	Ptprf	RCG50226, isoform CRA_a OS;Receptor-type tyrosine-protein phosphatase F OS;Receptor-type tyrosine-protein phosphatase F OS	0.782249	C	NaN	1.03168	NaN	NaN	NaN	C	NaN	M	M	F	NaN	NaN	NaN	-0.3543	C	NaN	0.045	NaN	NaN	NaN	C	NaN	M	M	F	NaN	NaN	NaN	22.3891	22.0348	22.0737	NaN	NaN	NaN	21.9145	21.9595	NaN	NaN	NaN	NaN	NaN	NaN	21.9465	NaN	NaN
A0A0H2UHP1;P51647;P13601;D3ZCV5	Aldh1a1	Retinal dehydrogenase 1 OS;Retinal dehydrogenase 1 OS	NaN	0.713656	0.582488	0.274295	1.23945	1.06977	0.65447	1.07289	1.13784	2.28533	0.957802	0.750175	0.866637	0.968081	0.910165	NaN	-0.4867	-0.7797	-1.8662	0.3097	0.0973	-0.6116	0.1015	0.1863	1.1924	-0.0622	-0.4147	-0.2065	-0.0468	-0.1358	NaN	NaN	24.3464	23.8597	23.7172	22.9375	25.2126	23.3464	24.1718	24.4815	26.184	26.2813	24.0202	23.4086	24.5865	24.688	26.2308
Q63639	Aldh1a2	Retinal dehydrogenase 2 OS	NaN	NaN	1.6614	1.89107	S	1.57975	0.827769	S	1.78077	0.360357	0.823249	NaN	0.780354	1.21563	1.07841	NaN	NaN	0.7324	0.9192	S	0.6597	-0.2727	S	0.8325	-1.4725	-0.2806	NaN	-0.3578	0.2817	0.1089	NaN	NaN	NaN	NaN	23.3584	24.0908	22.7307	23.6499	NaN	22.9385	24.0346	24.6943	24.2032	23.9305	NaN	23.2963	23.7529
D4ADQ1	Rrm2b	Ribonucleotide reductase M2 B (TP53 inducible) (Predicted) OS	NaN	0.882642	NaN	S	NaN	NaN	C	C	C	F	M	F	NaN	F	NaN	NaN	-0.1801	NaN	S	NaN	NaN	C	C	C	F	M	F	NaN	F	NaN	NaN	NaN	22.345	22.1649	NaN	NaN	NaN	22.3938	NaN	NaN	NaN	NaN	22.1457	NaN	21.9776	NaN	22.0103
P70501;A0A0G2K3S6	Rbm10	RNA-binding protein 10 OS;RNA binding motif protein 10, isoform CRA_a OS	C	1.01108	0.910228	S	NaN	S	C	0.531632	0.884173	F	M	F	F	F	1	C	0.0159	-0.1357	S	NaN	S	C	-0.9115	-0.1776	F	M	F	F	F	F	21.8851	NaN	22.1852	22.2011	23.6109	23.4752	NaN	21.7742	NaN	NaN	NaN	22.8918	22.2701	NaN	21.3031	20.3916	23.1404
B2GV05	Rbm5	RNA-binding protein 5 OS	NaN	NaN	NaN	NaN	C	NaN	NaN	NaN	NaN	NaN	NaN	M	NaN	NaN	NaN	NaN	NaN	NaN	NaN	C	NaN	NaN	NaN	NaN	NaN	NaN	M	NaN	NaN	NaN	NaN	NaN	NaN	NaN	NaN	NaN	NaN	NaN	20.8036	NaN	NaN	NaN	NaN	NaN	NaN	NaN	NaN
P10362;G3V7X2	Scg2	Secretogranin-2 OS;Scg2 protein OS	1.73123	1.01783	1.99087	0.828285	1.26611	1.17609	0.669892	1.09771	0.488625	0.699841	0.865317	0.833238	0.961061	0.465709	1.12093	0.7918	0.0255	0.9934	-0.2718	0.3404	0.234	-0.578	0.1345	-1.0332	-0.5149	-0.2087	-0.2632	-0.0573	-1.1025	0.1647	24.9986	25.7904	26.4882	26.5137	24.2704	25.2638	25.6448	25.373	26.3814	26.7218	24.4894	24.7234	26.1597	25.5817	26.6446	26.7791	25.5919
P05545;A0A0G2JSK1;F1LR92;Q63556	Serpina3k	Serine protease inhibitor A3K OS;RCG20603 OS	1.36576	0.863459	0.53868	0.622523	0.703343	0.66952	0.630033	0.807593	0.758541	1.40406	1.38732	2.00236	1.74388	1.6674	1.47172	0.4497	-0.2118	-0.8925	-0.6838	-0.5077	-0.5788	-0.6665	-0.3083	-0.3987	0.4896	0.4723	1.0017	0.8023	0.7376	0.5575	24.0891	24.5388	24.8668	24.655	26.22	25.3275	26.4569	25.7731	26.8805	26.3728	27.1426	26.5638	25.9673	25.3008	25.8788	25.5705	26.405
A0A0G2JSQ0;P56932;Z4YNW7;A0A0G2K165;P36877	Ppp2r2d	Serine/threonine-protein phosphatase 2A 55 kDa regulatory subunit B OS;Serine/threonine-protein phosphatase 2A 55 kDa regulatory subunit B delta isoform OS	S	0.763818	NaN	NaN	C	S	NaN	NaN	NaN	NaN	NaN	M	NaN	NaN	M	S	-0.3887	NaN	NaN	C	S	NaN	NaN	NaN	NaN	NaN	M	NaN	NaN	M	NaN	23.7405	23.4736	23.0849	NaN	NaN	NaN	NaN	23.3106	NaN	NaN	23.3171	NaN	NaN	NaN	NaN	NaN
P62716	Ppp2cb	Serine/threonine-protein phosphatase 2A catalytic subunit beta isoform OS	NaN	NaN	NaN	NaN	C	NaN	NaN	NaN	NaN	NaN	NaN	M	NaN	NaN	NaN	NaN	NaN	NaN	NaN	C	NaN	NaN	NaN	NaN	NaN	NaN	M	NaN	NaN	NaN	NaN	NaN	NaN	NaN	NaN	NaN	NaN	NaN	23.3144	NaN	NaN	NaN	NaN	NaN	NaN	NaN	NaN
A0A0G2JXI4;A0A0G2JSR4;P52632;G3V8K7;Q62771	Stat5b;Stat5a	Signal transducer and activator of transcription OS;Signal transducer and activator of transcription OS;Signal transducer and activator of transcription 5B OS;Signal transducer and activator of transcription OS	S	0.953695	1.35275	S	1.3285	0.857911	NaN	S	1.0372	NaN	M	M	0.654198	0.825191	0.682547	S	-0.0684	0.4359	S	0.4098	-0.2211	NaN	S	0.0527	NaN	M	M	-0.6122	-0.2772	-0.551	NaN	25.1927	24.9823	24.9139	24.2656	24.7015	NaN	24.4458	23.3397	23.7495	24.9225	24.7014	NaN	NaN	NaN	24.3617	25.1997
D4A8G7	Snw1	SNW domain-containing 1 OS	1.32317	0.9015	1.25823	0.927745	0.817109	0.722215	0.528472	1.81667	0.880808	0.576983	1.01291	2.43361	1.0946	1.5606	1.27961	0.404	-0.1496	0.3314	-0.1082	-0.2914	-0.4695	-0.9201	0.8613	-0.1831	-0.7934	0.0185	1.2831	0.1304	0.6421	0.3557	23.0131	23.4171	23.061	22.9114	24.9597	25.2911	22.9353	22.8271	23.5218	23.2304	25.2041	24.7346	23.7287	22.8086	22.2387	23.1	24.562
D4A9G3;A0A0G2K2P3	Tnfaip8	TNF alpha-induced protein 8 OS;TNF alpha-induced protein 8 OS	NaN	1.08523	C	S	0.963329	C	1.00257	0.783714	C	F	0.872181	0.928517	1.14132	0.90532	NaN	NaN	0.118	C	S	-0.0539	C	0.0037	-0.3516	C	F	-0.1973	-0.107	0.1907	-0.1435	NaN	NaN	NaN	21.5654	21.6834	21.6088	NaN	NaN	21.2256	21.9006	21.8467	21.2943	NaN	21.4192	21.4229	22.0076	21.656	21.4378
Q9EQZ1	Tsc22d3	TSC22 domain family protein 3 OS	0.958599	1.52119	NaN	NaN	S	C	0.745924	1.00208	1.02257	F	F	F	1.11574	1.07162	F	-0.061	0.6052	NaN	NaN	S	C	-0.4229	0.003	0.0322	F	F	F	0.158	0.0998	F	22.1564	22.0954	21.8227	22.4279	NaN	NaN	NaN	NaN	NaN	22.4185	22.561	NaN	22.4883	22.0654	22.2575	22.2605	22.4612
F1M5H6;D4A6A8;A0A0G2KB61	Tp53bp2	Tumor protein p53-binding protein, 2 OS	S	0.594068	NaN	S	S	NaN	0.941478	NaN	NaN	F	0.957869	NaN	M	NaN	NaN	S	-0.7513	NaN	S	S	NaN	-0.087	NaN	NaN	F	-0.0621	NaN	M	NaN	NaN	NaN	20.9203	21.5606	20.8093	NaN	NaN	NaN	20.9567	NaN	21.2507	NaN	NaN	21.1058	21.0188	NaN	NaN	NaN
F1M0N1;F1M0A6;D3ZGM3;E9PT20	Abl2	Tyrosine-protein kinase OS	0.731231	0.957802	0.889767	1.059	S	0.837755	1.0018	1.03304	S	0.990343	1.04688	F	1.10865	M	0.936921	-0.4516	-0.0622	-0.1685	0.0827	S	-0.2554	0.0026	0.0469	S	-0.014	0.0661	F	0.1488	M	-0.094	22.8931	22.4415	23.0329	22.9707	22.4586	22.2901	22.4362	22.5189	NaN	22.6595	22.2743	22.0189	22.4502	22.4528	22.4638	22.5107	NaN
B5DFN3;D3Z949	Uqcc2;RGD1561671	Ubiquinol-cytochrome-c reductase complex assembly factor 2 OS;Similar to RIKEN cDNA 2900010M23 OS	1.15165	1.05592	0.81915	S	1.10627	1.13776	1.01312	1.04732	1.07968	F	0.83047	0.878126	0.927552	0.898381	0.946714	0.2037	0.0785	-0.2878	S	0.1457	0.1862	0.0188	0.0667	0.1106	F	-0.268	-0.1875	-0.1085	-0.1546	-0.079	23.2879	23.4916	23.4438	23.5223	24.0134	23.7256	NaN	23.4352	23.7022	23.8479	24.1267	24.3129	23.6844	23.7032	23.8897	23.9564	24.2813
F1MAA1;A0A0G2JUX4	Usp47	Ubiquitin-specific peptidase 47 OS;Ubiquitin-specific peptidase 47 OS	1.21251	0.854528	0.752989	S	1.76296	0.935818	1.27677	0.951384	S	F	0.779489	0.901001	1.6696	M	1.09482	0.278	-0.2268	-0.4093	S	0.818	-0.0957	0.3525	-0.0719	S	F	-0.3594	-0.1504	0.7395	M	0.1307	23.8012	24.0792	24.3337	24.1069	24.6759	24.2666	NaN	23.8667	23.7528	24.5708	24.181	24.0853	23.8736	24.2261	23.9032	23.8313	NaN
A0A1W2Q6J2;F1LZB6	Nrk	Uncharacterized protein (Fragment) OS;Nik-related kinase OS	NaN	NaN	NaN	C	NaN	NaN	NaN	NaN	NaN	M	NaN	NaN	NaN	NaN	NaN	NaN	NaN	NaN	C	NaN	NaN	NaN	NaN	NaN	M	NaN	NaN	NaN	NaN	NaN	NaN	NaN	NaN	NaN	NaN	NaN	22.3761	NaN	NaN	NaN	NaN	NaN	NaN	NaN	NaN	NaN	NaN
D4A5L9;P62898;CON__P62894;P10715	LOC679794;Cycs	Uncharacterized protein OS;Cytochrome c, somatic OS	0.570738	0.850864	1.04088	0.790425	1.01621	0.925561	1.76064	1.20472	1.20105	2.23287	1.00243	1.01354	0.854943	0.978063	0.75372	-0.8091	-0.233	0.0578	-0.3393	0.0232	-0.1116	0.8161	0.2687	0.2643	1.1589	0.0035	0.0194	-0.2261	-0.032	-0.4079	29.3646	28.5555	28.0974	27.8644	27.8536	27.9114	29.2569	28.9176	28.0615	28.0847	28.1743	28.0627	28.098	28.9141	28.0421	28.3108	28.2063
D3ZHK8;A0A0G2JY45;A0A0G2K520;D4AD99	Cpeb2;Cpeb3	Uncharacterized protein OS;Uncharacterized protein OS;Uncharacterized protein OS;Cytoplasmic polyadenylation element-binding protein 3 OS	1.34873	0.762337	0.949145	1.12646	C	S	S	0.793499	NaN	M	1.80901	0.851159	F	NaN	M	0.4316	-0.3915	-0.0753	0.1718	C	S	S	-0.3337	NaN	M	0.8552	-0.2325	F	NaN	M	23.0538	23.4854	23.5068	23.1153	23.0344	22.9591	22.9171	23.0889	22.8158	NaN	NaN	22.6979	NaN	22.2337	23.0483	22.7146	NaN
[truncated: 14 more columns]

## Sheet: List3
T: Fasta headers	Ctx22 S/C	Ctx90M S/C	Ctx90F S/C		T: Fasta headers	H22 S/C	H90M S/C	H90F S/C		T: Fasta headers	Cb22 S/C	Cb90M S/C	Cb90F S/C
[Pyruvate dehydrogenase (acetyl-transferring)] kinase isozyme 2, mitochondrial OS;[Pyruvate dehydrogenase (acetyl-transferring)] kinase isozyme 2, mitochondrial OS	0.707744	0.348372	0.810621		[Pyruvate dehydrogenase (acetyl-transferring)] kinase isozyme 2, mitochondrial OS;[Pyruvate dehydrogenase (acetyl-transferring)] kinase isozyme 2, mitochondrial OS	0.614166	0.462396	0.990206		[Pyruvate dehydrogenase (acetyl-transferring)] kinase isozyme 2, mitochondrial OS;[Pyruvate dehydrogenase (acetyl-transferring)] kinase isozyme 2, mitochondrial OS	0.666557	0.413856	0.7644
5-AMP-activated protein kinase catalytic subunit alpha-1 OS	1.17617	1.55423	C		5-AMP-activated protein kinase catalytic subunit alpha-1 OS	0.948619	1.30695	0.980303		5-AMP-activated protein kinase catalytic subunit alpha-1 OS	1.75285	2.11873	1.25989
5-demethoxyubiquinone hydroxylase, mitochondrial OS;5-demethoxyubiquinone hydroxylase, mitochondrial (Fragment) OS;5-demethoxyubiquinone hydroxylase, mitochondrial (Fragment) OS	1.65783	0.373894	NaN		5-demethoxyubiquinone hydroxylase, mitochondrial OS;5-demethoxyubiquinone hydroxylase, mitochondrial (Fragment) OS;5-demethoxyubiquinone hydroxylase, mitochondrial (Fragment) OS	0.891681	S	C		5-demethoxyubiquinone hydroxylase, mitochondrial OS;5-demethoxyubiquinone hydroxylase, mitochondrial (Fragment) OS;5-demethoxyubiquinone hydroxylase, mitochondrial (Fragment) OS	1.16845	0.52163	C
85/88 kDa calcium-independent phospholipase A2 OS	S	1.39358	0.709267		85/88 kDa calcium-independent phospholipase A2 OS	S	0.920507	C		85/88 kDa calcium-independent phospholipase A2 OS	S	1.30387	NaN
Ac1873 OS;Fibrinogen alpha chain OS	0.866637	0.620671	0.82114		Ac1873 OS;Fibrinogen alpha chain OS	0.865497	0.566206	1.02911		Ac1873 OS;Fibrinogen alpha chain OS	0.37291	0.833295	1.15709
Actin, alpha cardiac muscle 1 OS	1.20089	0.435185	0.7051		Actin, alpha cardiac muscle 1 OS	0.887734	1.26874	1.08155		Actin, alpha cardiac muscle 1 OS	0.680846	0.548438	1.19053
Activity-dependent neuroprotector homeobox protein OS	0.990206	NaN	NaN		Activity-dependent neuroprotector homeobox protein OS	0.837058	NaN	NaN		Activity-dependent neuroprotector homeobox protein OS	0.786435	1.12373	C
Adenomatosis polyposis coli, isoform CRA_a OS;Adenomatous polyposis coli protein OS;Adenomatous polyposis coli protein OS	0.845162	0.677175	1.47009		Adenomatosis polyposis coli, isoform CRA_a OS;Adenomatous polyposis coli protein OS;Adenomatous polyposis coli protein OS	0.950725	C	0.825191		Adenomatosis polyposis coli, isoform CRA_a OS;Adenomatous polyposis coli protein OS;Adenomatous polyposis coli protein OS	0.828458	C	NaN
ADP-ribosyl cyclase/cyclic ADP-ribose hydrolase 1 OS	S	S	C		ADP-ribosyl cyclase/cyclic ADP-ribose hydrolase 1 OS	1.04608	C	1.12412		ADP-ribosyl cyclase/cyclic ADP-ribose hydrolase 1 OS	S	1.56417	S
Agrin OS;Agrin OS;Agrin OS	0.720165	C	NaN		Agrin OS;Agrin OS;Agrin OS	0.847098	NaN	NaN		Agrin OS;Agrin OS;Agrin OS	C	C	S
Allograft inflammatory factor 1 OS;Allograft inflammatory factor 1 OS	NaN	NaN	NaN		Allograft inflammatory factor 1 OS;Allograft inflammatory factor 1 OS	NaN	C	NaN		Allograft inflammatory factor 1 OS;Allograft inflammatory factor 1 OS	NaN	NaN	NaN
Alpha-actinin-4 OS;Alpha-actinin-4 OS	0.389609	S	S		Alpha-actinin-4 OS;Alpha-actinin-4 OS	0.930708	0.938286	S		Alpha-actinin-4 OS;Alpha-actinin-4 OS	0.722666	0.744219	1.40474
Alpha-crystallin B chain OS	NaN	1.35322	0.588657		Alpha-crystallin B chain OS	C	1.10711	1.23688		Alpha-crystallin B chain OS	S	0.498236	0.79493
Amino-terminal enhancer of split OS;Amino-terminal enhancer of split OS	NaN	S	1.27368		Amino-terminal enhancer of split OS;Amino-terminal enhancer of split OS	C	C	NaN		Amino-terminal enhancer of split OS;Amino-terminal enhancer of split OS	NaN	C	1.03204
Anamorsin OS	0.779327	0.475626	0.618952		Anamorsin OS	0.944813	0.68639	1.23405		Anamorsin OS	0.819491	0.681035	1.08591
Angiotensin-converting enzyme (Fragment) OS;Angiotensin-converting enzyme OS	NaN	NaN	NaN		Angiotensin-converting enzyme (Fragment) OS;Angiotensin-converting enzyme OS	NaN	C	S		Angiotensin-converting enzyme (Fragment) OS;Angiotensin-converting enzyme OS	S	NaN	1.74654
Annexin A1 OS	1.06135	1.31358	1.21218		Annexin A1 OS	0.620972	4.6034	1.24194		Annexin A1 OS	0.89298	0.515198	0.762918
Api5 protein OS	1.43973	2.39546	0.662917		Api5 protein OS	1.1425	0.764506	0.867178		Api5 protein OS	0.819605	0.812027	1.40834
Apolipoprotein H OS;Beta-2-glycoprotein 1 OS	NaN	C	NaN		Apolipoprotein H OS;Beta-2-glycoprotein 1 OS	NaN	C	NaN		Apolipoprotein H OS;Beta-2-glycoprotein 1 OS	0.573474	0.732449	NaN
Apoptosis regulator BAX OS;Apoptosis regulator BAX OS;Apoptosis regulator BAX OS	1.49402	NaN	C		Apoptosis regulator BAX OS;Apoptosis regulator BAX OS;Apoptosis regulator BAX OS	1.26637	S	C		Apoptosis regulator BAX OS;Apoptosis regulator BAX OS;Apoptosis regulator BAX OS	0.930127	1.15133	1.07133
Apoptotic chromatin condensation inducer 1 OS	0.948421	1.89002	0.829837		Apoptotic chromatin condensation inducer 1 OS	1.13069	2.02244	0.361508		Apoptotic chromatin condensation inducer 1 OS	0.774265	0.683778	1.01108
Aquaporin-1 OS;Aquaporin-1 OS	NaN	NaN	NaN		Aquaporin-1 OS;Aquaporin-1 OS	C	C	S		Aquaporin-1 OS;Aquaporin-1 OS	0.689012	NaN	S
Arachidonate 15-lipoxygenase OS	1.30288	NaN	NaN		Arachidonate 15-lipoxygenase OS	0.742879	C	NaN		Arachidonate 15-lipoxygenase OS	0.355741	NaN	NaN
Astrocytic phosphoprotein PEA-15 OS	0.685296	0.865377	0.658155		Astrocytic phosphoprotein PEA-15 OS	0.696261	0.505997	1.2212		Astrocytic phosphoprotein PEA-15 OS	1.04601	0.981255	1.19044
ATP-dependent RNA helicase SUPV3L1, mitochondrial OS;ATP-dependent RNA helicase SUPV3L1, mitochondrial OS;ATP-dependent RNA helicase SUPV3L1, mitochondrial OS	NaN	NaN	NaN		ATP-dependent RNA helicase SUPV3L1, mitochondrial OS;ATP-dependent RNA helicase SUPV3L1, mitochondrial OS;ATP-dependent RNA helicase SUPV3L1, mitochondrial OS	NaN	NaN	NaN		ATP-dependent RNA helicase SUPV3L1, mitochondrial OS;ATP-dependent RNA helicase SUPV3L1, mitochondrial OS;ATP-dependent RNA helicase SUPV3L1, mitochondrial OS	C	NaN	NaN
Attractin OS	0.797248	1.06622	0.880991		Attractin OS	0.954092	0.955747	1.07811		Attractin OS	0.975964	1.03778	C
Bcl-2-like protein 1 OS;Bcl-2-like protein 1 OS;Bcl-2-like protein 1 OS;Uncharacterized protein OS	C	NaN	NaN		Bcl-2-like protein 1 OS;Bcl-2-like protein 1 OS;Bcl-2-like protein 1 OS;Uncharacterized protein OS	0.772282	NaN	NaN		Bcl-2-like protein 1 OS;Bcl-2-like protein 1 OS;Bcl-2-like protein 1 OS;Uncharacterized protein OS	0.907519	1.05702	NaN
Beclin-1 OS	0.96	NaN	C		Beclin-1 OS	NaN	C	C		Beclin-1 OS	NaN	1.12	NaN
Calcipressin-1 OS	C	NaN	C		Calcipressin-1 OS	0.846511	C	S		Calcipressin-1 OS	NaN	NaN	NaN
Calcipressin-2 OS;Calcipressin-2 OS	1.04427	0.580593	1.06592		Calcipressin-2 OS;Calcipressin-2 OS	S	NaN	S		Calcipressin-2 OS;Calcipressin-2 OS	S	0.966338	NaN
Calpain-1 catalytic subunit OS;Calpain-1 catalytic subunit OS	NaN	NaN	NaN		Calpain-1 catalytic subunit OS;Calpain-1 catalytic subunit OS	NaN	NaN	NaN		Calpain-1 catalytic subunit OS;Calpain-1 catalytic subunit OS	NaN	S	NaN
Calpain-5 OS;Calpain-5 OS;Calpain-5 OS	1.66497	0.791302	1.05651		Calpain-5 OS;Calpain-5 OS;Calpain-5 OS	1.05161	1.19086	0.964799		Calpain-5 OS;Calpain-5 OS;Calpain-5 OS	0.788127	S	NaN
Calpastatin OS;Calpastatin OS;Calpastatin OS;Calpastatin OS	S	NaN	S		Calpastatin OS;Calpastatin OS;Calpastatin OS;Calpastatin OS	NaN	NaN	NaN		Calpastatin OS;Calpastatin OS;Calpastatin OS;Calpastatin OS	NaN	NaN	NaN
Cannabinoid receptor 1 OS	NaN	NaN	NaN		Cannabinoid receptor 1 OS	NaN	C	NaN		Cannabinoid receptor 1 OS	NaN	NaN	NaN
CAP-GLY domain-containing linker protein 3 OS	S	S	C		CAP-GLY domain-containing linker protein 3 OS	1.07073	C	0.738106		CAP-GLY domain-containing linker protein 3 OS	1.08666	S	C
Carbonic anhydrase 3 OS	NaN	NaN	C		Carbonic anhydrase 3 OS	NaN	S	NaN		Carbonic anhydrase 3 OS	NaN	0.545632	NaN
Caspase-3 OS	1.25588	S	C		Caspase-3 OS	0.898942	NaN	NaN		Caspase-3 OS	1.38693	NaN	S
Cbl proto-oncogene OS	NaN	1.22859	NaN		Cbl proto-oncogene OS	NaN	C	NaN		Cbl proto-oncogene OS	NaN	NaN	NaN
CD44 antigen OS;CD44 antigen OS;CD44 antigen OS;CD44 antigen OS	NaN	NaN	C		CD44 antigen OS;CD44 antigen OS;CD44 antigen OS;CD44 antigen OS	0.860412	1.04645	S		CD44 antigen OS;CD44 antigen OS;CD44 antigen OS;CD44 antigen OS	0.919741	S	1.07758
Ceramide synthase 1 OS	0.870913	S	NaN		Ceramide synthase 1 OS	1.08343	0.954687	1.38732		Ceramide synthase 1 OS	S	NaN	S
Complement C3 OS;Complement C3 OS;Complement C3 OS	1.07609	0.577783	0.758857		Complement C3 OS;Complement C3 OS;Complement C3 OS	0.920953	0.680516	0.96835		Complement C3 OS;Complement C3 OS;Complement C3 OS	0.494417	0.803962	0.890508
Complement factor H OS;Complement factor H OS;Cfh protein OS	NaN	NaN	NaN		Complement factor H OS;Complement factor H OS;Cfh protein OS	NaN	NaN	NaN		Complement factor H OS;Complement factor H OS;Cfh protein OS	C	NaN	S
Craniofacial development protein 1 OS;Craniofacial development protein 1 OS	S	NaN	NaN		Craniofacial development protein 1 OS;Craniofacial development protein 1 OS	0.816882	NaN	C		Craniofacial development protein 1 OS;Craniofacial development protein 1 OS	1.0576	NaN	C
C-reactive protein OS;C-reactive protein OS	1.32244	0.528546	0.948093		C-reactive protein OS;C-reactive protein OS	C	0.766469	1.09111		C-reactive protein OS;C-reactive protein OS	0.556904	0.856604	1.16038
Cyclic AMP-responsive element-binding protein 1 OS	NaN	NaN	NaN		Cyclic AMP-responsive element-binding protein 1 OS	NaN	NaN	NaN		Cyclic AMP-responsive element-binding protein 1 OS	0.574508	C	C
Cyclin dependent kinase inhibitor OS	1.03778	0.532406	C		Cyclin dependent kinase inhibitor OS	NaN	C	C		Cyclin dependent kinase inhibitor OS	0.989314	0.473816	1.3705
Death-associated protein 3 OS;Death-associated protein 3 OS	1.04717	0.59341	0.889151		Death-associated protein 3 OS;Death-associated protein 3 OS	0.894653	0.510294	1.29549		Death-associated protein 3 OS;Death-associated protein 3 OS	1.17977	0.92089	1.045
Dedicator of cytokinesis 7 OS;Dedicator of cytokinesis 7 OS	0.960928	C	C		Dedicator of cytokinesis 7 OS;Dedicator of cytokinesis 7 OS	1.25562	0.936402	NaN		Dedicator of cytokinesis 7 OS;Dedicator of cytokinesis 7 OS	1.79104	0.92871	0.925882
Diablo homolog (Drosophila) OS;Diablo-like OS	S	C	0.904505		Diablo homolog (Drosophila) OS;Diablo-like OS	1.03433	1.07111	0.670542		Diablo homolog (Drosophila) OS;Diablo-like OS	0.673383	0.856544	1.04717
Dihydroorotate dehydrogenase (quinone), mitochondrial OS	NaN	C	NaN		Dihydroorotate dehydrogenase (quinone), mitochondrial OS	NaN	NaN	NaN		Dihydroorotate dehydrogenase (quinone), mitochondrial OS	NaN	NaN	NaN
Disabled homolog 2-interacting protein OS;Disabled homolog 2-interacting protein OS;Disabled homolog 2-interacting protein OS	1.04979	C	NaN		Disabled homolog 2-interacting protein OS;Disabled homolog 2-interacting protein OS;Disabled homolog 2-interacting protein OS	0.903565	0.837116	C		Disabled homolog 2-interacting protein OS;Disabled homolog 2-interacting protein OS;Disabled homolog 2-interacting protein OS	0.692075	1.26945	0.691979
DNA topoisomerase 2 OS;DNA topoisomerase 2 OS;DNA topoisomerase 2-alpha OS	0.99	S	S		DNA topoisomerase 2 OS;DNA topoisomerase 2 OS;DNA topoisomerase 2-alpha OS	1.2544	1.12202	NaN		DNA topoisomerase 2 OS;DNA topoisomerase 2 OS;DNA topoisomerase 2-alpha OS	0.924471	0.622998	S
DnaJ homolog subfamily C member 10 OS	1.10351	0.481264	C		DnaJ homolog subfamily C member 10 OS	0.800293	0.836188	1.14496		DnaJ homolog subfamily C member 10 OS	0.770518	C	NaN
DnaJ homolog subfamily C member 3 OS	S	0.529095	1.00292		DnaJ homolog subfamily C member 3 OS	1.54317	0.689585	0.569868		DnaJ homolog subfamily C member 3 OS	0.886812	0.639138	0.846921
Dolichyl-diphosphooligosaccharide--protein glycosyltransferase subunit DAD1 OS	0.947239	NaN	NaN		Dolichyl-diphosphooligosaccharide--protein glycosyltransferase subunit DAD1 OS	NaN	NaN	NaN		Dolichyl-diphosphooligosaccharide--protein glycosyltransferase subunit DAD1 OS	1.09316	NaN	C
Dynein light chain 1, cytoplasmic OS;Dynein light chain 1-like OS	1.48638	0.898444	0.950989		Dynein light chain 1, cytoplasmic OS;Dynein light chain 1-like OS	0.985208	2.10439	0.778517		Dynein light chain 1, cytoplasmic OS;Dynein light chain 1-like OS	0.646624	1.30903	1.08298
Endonuclease G OS	S	0.854469	1.26637		Endonuclease G OS	1.00982	1.28895	1.04023		Endonuclease G OS	0.620542	0.76313	1.1354
Eph receptor B2 OS;Eph receptor B2 OS	1.16167	1.47192	0.806027		Eph receptor B2 OS;Eph receptor B2 OS	1.00696	S	C		Eph receptor B2 OS;Eph receptor B2 OS	0.786817	S	1.01833
Ephrin type-A receptor 7 OS	C	S	NaN		Ephrin type-A receptor 7 OS	0.901313	C	NaN		Ephrin type-A receptor 7 OS	NaN	NaN	NaN
FAS-associated death domain protein OS	0.774587	S	S		FAS-associated death domain protein OS	S	C	1.03534		FAS-associated death domain protein OS	0.802515	C	1.06437
Fibrinogen beta chain OS	0.936272	0.472406	0.720715		Fibrinogen beta chain OS	0.870913	0.582125	1.14124		Fibrinogen beta chain OS	0.444237	0.824791	0.89199
Fibrinogen gamma chain OS	0.937961	0.399758	0.565775		Fibrinogen gamma chain OS	0.99516	0.613102	1.29361		Fibrinogen gamma chain OS	0.455051	0.842355	0.990755
Fibronectin OS;Fibronectin OS;Fibronectin OS	S	0.761069	0.833007		Fibronectin OS;Fibronectin OS;Fibronectin OS	0.664665	1.42632	1.20247		Fibronectin OS;Fibronectin OS;Fibronectin OS	0.684727	0.731992	1.12873
Folate hydrolase OS;Glutamate carboxypeptidase 2 OS	2.13954	1.69173	1.2485		Folate hydrolase OS;Glutamate carboxypeptidase 2 OS	1.21959	1.04746	1.70067		Folate hydrolase OS;Glutamate carboxypeptidase 2 OS	1.53847	2.13539	1.30523
Gap junction protein OS	NaN	NaN	0.888227		Gap junction protein OS	NaN	1.20756	0.659983		Gap junction protein OS	S	S	0.986028
Glucocorticoid receptor OS;Glucocorticoid receptor OS	NaN	NaN	NaN		Glucocorticoid receptor OS;Glucocorticoid receptor OS	NaN	NaN	NaN		Glucocorticoid receptor OS;Glucocorticoid receptor OS	NaN	NaN	S
Glutamate receptor ionotropic, delta-2 OS;Glutamate receptor ionotropic, delta-2 OS	C	C	C		Glutamate receptor ionotropic, delta-2 OS;Glutamate receptor ionotropic, delta-2 OS	NaN	NaN	C		Glutamate receptor ionotropic, delta-2 OS;Glutamate receptor ionotropic, delta-2 OS	1.98756	3.1238	1.11667
Glutamate receptor ionotropic, kainate 2 OS;Glutamate receptor ionotropic, kainate 2 OS	NaN	S	1.13359		Glutamate receptor ionotropic, kainate 2 OS;Glutamate receptor ionotropic, kainate 2 OS	0.883621	1.9062	0.862084		Glutamate receptor ionotropic, kainate 2 OS;Glutamate receptor ionotropic, kainate 2 OS	1.44493	S	1.48555
Glutamate receptor ionotropic, NMDA 1 OS;Glutamate receptor ionotropic, NMDA 1 OS	0.607224	0.689633	1.35088		Glutamate receptor ionotropic, NMDA 1 OS;Glutamate receptor ionotropic, NMDA 1 OS	1.01438	0.657061	0.94737		Glutamate receptor ionotropic, NMDA 1 OS;Glutamate receptor ionotropic, NMDA 1 OS	1.33746	C	1.13556
Glutamate receptor ionotropic, NMDA 2A OS;Glutamate receptor ionotropic, NMDA 2A OS	0.950923	0.969424	1.16264		Glutamate receptor ionotropic, NMDA 2A OS;Glutamate receptor ionotropic, NMDA 2A OS	0.924791	0.669567	1.08358		Glutamate receptor ionotropic, NMDA 2A OS;Glutamate receptor ionotropic, NMDA 2A OS	S	S	NaN
Glutamate receptor ionotropic, NMDA 2B OS;Glutamate receptor ionotropic, NMDA 2B OS	0.92	0.57	0.99		Glutamate receptor ionotropic, NMDA 2B OS;Glutamate receptor ionotropic, NMDA 2B OS	1.21	1.02	0.71		Glutamate receptor ionotropic, NMDA 2B OS;Glutamate receptor ionotropic, NMDA 2B OS	C	S	NaN
Glutamate receptor ionotropic, NMDA 2C OS;Glutamate receptor ionotropic, NMDA 2C OS	NaN	NaN	NaN		Glutamate receptor ionotropic, NMDA 2C OS;Glutamate receptor ionotropic, NMDA 2C OS	NaN	NaN	NaN		Glutamate receptor ionotropic, NMDA 2C OS;Glutamate receptor ionotropic, NMDA 2C OS	S	S	S
Glutaminase liver isoform, mitochondrial OS;Glutaminase liver isoform, mitochondrial OS	NaN	NaN	NaN		Glutaminase liver isoform, mitochondrial OS;Glutaminase liver isoform, mitochondrial OS	NaN	NaN	NaN		Glutaminase liver isoform, mitochondrial OS;Glutaminase liver isoform, mitochondrial OS	S	NaN	NaN
Glutaredoxin-2, mitochondrial OS	C	NaN	1.19218		Glutaredoxin-2, mitochondrial OS	S	0.71168	1.09346		Glutaredoxin-2, mitochondrial OS	0.978809	C	0.645639
Glutathione peroxidase OS;Glutathione peroxidase OS;Phospholipid hydroperoxide glutathione peroxidase, mitochondrial OS;Phospholipid hydroperoxide glutathione peroxidase, nuclear OS	0.567464	1.49786	0.592834		Glutathione peroxidase OS;Glutathione peroxidase OS;Phospholipid hydroperoxide glutathione peroxidase, mitochondrial OS;Phospholipid hydroperoxide glutathione peroxidase, nuclear OS	1.29666	0.670961	0.840547		Glutathione peroxidase OS;Glutathione peroxidase OS;Phospholipid hydroperoxide glutathione peroxidase, mitochondrial OS;Phospholipid hydroperoxide glutathione peroxidase, nuclear OS	1.0184	1.13832	1.23568
GON7, KEOPS complex subunit homolog OS;GON7, KEOPS complex subunit homolog OS	NaN	NaN	NaN		GON7, KEOPS complex subunit homolog OS;GON7, KEOPS complex subunit homolog OS	NaN	C	NaN		GON7, KEOPS complex subunit homolog OS;GON7, KEOPS complex subunit homolog OS	NaN	NaN	NaN
GTPase NRas OS	1.1595	0.830355	1.03972		GTPase NRas OS	1.00996	0.832256	2.46109		GTPase NRas OS	1.14735	NaN	S
Haptoglobin OS;Haptoglobin OS	NaN	0.832718	0.842413		Haptoglobin OS;Haptoglobin OS	NaN	0.933356	0.935234		Haptoglobin OS;Haptoglobin OS	C	0.518458	0.937571
Heat shock 27kDa protein 1 OS;Heat shock protein beta-1 OS	0.587435	1.47458	1.3566		Heat shock 27kDa protein 1 OS;Heat shock protein beta-1 OS	0.775931	2.13569	2.39181		Heat shock 27kDa protein 1 OS;Heat shock protein beta-1 OS	1.21968	0.860472	1.49879
HIG1 domain family member 1A, mitochondrial OS	S	S	NaN		HIG1 domain family member 1A, mitochondrial OS	C	NaN	C		HIG1 domain family member 1A, mitochondrial OS	NaN	NaN	NaN
Histidine-rich glycoprotein OS;Histidine-rich glycoprotein OS;Histidine-rich glycoprotein OS	C	S	NaN		Histidine-rich glycoprotein OS;Histidine-rich glycoprotein OS;Histidine-rich glycoprotein OS	NaN	1.32116	S		Histidine-rich glycoprotein OS;Histidine-rich glycoprotein OS;Histidine-rich glycoprotein OS	C	1.27943	S
Histone deacetylase 1 OS;Histone deacetylase OS	NaN	C	NaN		Histone deacetylase 1 OS;Histone deacetylase OS	NaN	NaN	C		Histone deacetylase 1 OS;Histone deacetylase OS	1.44854	S	NaN
Histone deacetylase 4 OS	1.93965	S	1.34062		Histone deacetylase 4 OS	1.0153	0.403573	0.558992		Histone deacetylase 4 OS	0.469924	1.25658	1.2928
Immunoglobulin-binding protein 1 OS	1.21067	1.40873	0.575146		Immunoglobulin-binding protein 1 OS	NaN	C	NaN		Immunoglobulin-binding protein 1 OS	1.14997	1.18591	C
Inositol 1,4,5-trisphosphate receptor type 1 OS;Inositol 1,4,5-trisphosphate receptor type 1 OS	NaN	NaN	NaN		Inositol 1,4,5-trisphosphate receptor type 1 OS;Inositol 1,4,5-trisphosphate receptor type 1 OS	NaN	NaN	NaN		Inositol 1,4,5-trisphosphate receptor type 1 OS;Inositol 1,4,5-trisphosphate receptor type 1 OS	S	NaN	NaN
Insulin receptor substrate 2 OS	NaN	C	NaN		Insulin receptor substrate 2 OS	NaN	NaN	NaN		Insulin receptor substrate 2 OS	NaN	NaN	NaN
Macrophage erythroblast attacher OS	NaN	C	C		Macrophage erythroblast attacher OS	C	S	S		Macrophage erythroblast attacher OS	NaN	NaN	S
Metabotropic glutamate receptor 4 OS	0.677879	C	C		Metabotropic glutamate receptor 4 OS	S	S	NaN		Metabotropic glutamate receptor 4 OS	1.05088	1.57549	1.0643
Microtubule-associated protein OS	NaN	C	NaN		Microtubule-associated protein OS	NaN	NaN	NaN		Microtubule-associated protein OS	NaN	NaN	NaN
Misshapen-like kinase 1 OS;Misshapen-like kinase 1 OS;Misshapen-like kinase 1 OS	NaN	S	NaN		Misshapen-like kinase 1 OS;Misshapen-like kinase 1 OS;Misshapen-like kinase 1 OS	NaN	NaN	NaN		Misshapen-like kinase 1 OS;Misshapen-like kinase 1 OS;Misshapen-like kinase 1 OS	NaN	NaN	NaN
Mitogen-activated protein kinase kinase 6 OS	0.467196	0.918658	0.903815		Mitogen-activated protein kinase kinase 6 OS	1.03649	0.732195	1.03118		Mitogen-activated protein kinase kinase 6 OS	1.01354	0.921784	0.896267
Mitogen-activated protein kinase kinase kinase 5 OS;Mitogen-activated protein kinase kinase kinase 5 OS	0.926909	0.960595	1.30261		Mitogen-activated protein kinase kinase kinase 5 OS;Mitogen-activated protein kinase kinase kinase 5 OS	S	1.47877	C		Mitogen-activated protein kinase kinase kinase 5 OS;Mitogen-activated protein kinase kinase kinase 5 OS	0.559612	1.03613	0.669242
Mitogen-activated protein kinase kinase kinase kinase 4 OS;Mitogen-activated protein kinase kinase kinase kinase 4 OS	1.54307	NaN	C		Mitogen-activated protein kinase kinase kinase kinase 4 OS;Mitogen-activated protein kinase kinase kinase kinase 4 OS	1.20983	C	NaN		Mitogen-activated protein kinase kinase kinase kinase 4 OS;Mitogen-activated protein kinase kinase kinase kinase 4 OS	1.2291	1.50639	0.992129
Mitogen-activated protein kinase kinase kinase kinase OS	NaN	NaN	NaN		Mitogen-activated protein kinase kinase kinase kinase OS	NaN	NaN	NaN		Mitogen-activated protein kinase kinase kinase kinase OS	C	C	NaN
Mitogen-activated protein kinase kinase kinase kinase OS;Mitogen-activated protein kinase kinase kinase kinase OS;Mitogen-activated protein kinase kinase kinase kinase OS;Mitogen-activated protein kinase kinase kinase kinase 3 OS	1.39262	0.784747	1.36993		Mitogen-activated protein kinase kinase kinase kinase OS;Mitogen-activated protein kinase kinase kinase kinase OS;Mitogen-activated protein kinase kinase kinase kinase OS;Mitogen-activated protein kinase kinase kinase kinase 3 OS	0.91694	1.21875	0.915861		Mitogen-activated protein kinase kinase kinase kinase OS;Mitogen-activated protein kinase kinase kinase kinase OS;Mitogen-activated protein kinase kinase kinase kinase OS;Mitogen-activated protein kinase kinase kinase kinase 3 OS	1.0823	C	1.79527
Mitogen-activated protein kinase OS;Mitogen-activated protein kinase OS;Mitogen-activated protein kinase OS;Mitogen-activated protein kinase 9 OS	1.2999	0.998476	1.29855		Mitogen-activated protein kinase OS;Mitogen-activated protein kinase OS;Mitogen-activated protein kinase OS;Mitogen-activated protein kinase 9 OS	0.830758	0.673617	0.959597		Mitogen-activated protein kinase OS;Mitogen-activated protein kinase OS;Mitogen-activated protein kinase OS;Mitogen-activated protein kinase 9 OS	1.05782	S	1.06533
Mitochondrial peptide methionine sulfoxide reductase OS;Mitochondrial peptide methionine sulfoxide reductase OS;Mitochondrial peptide methionine sulfoxide reductase OS	0.650355	0.75487	1.09134		Mitochondrial peptide methionine sulfoxide reductase OS;Mitochondrial peptide methionine sulfoxide reductase OS;Mitochondrial peptide methionine sulfoxide reductase OS	0.814733	0.539427	1.13202		Mitochondrial peptide methionine sulfoxide reductase OS;Mitochondrial peptide methionine sulfoxide reductase OS;Mitochondrial peptide methionine sulfoxide reductase OS	0.88032	1.1292	0.965334
Mothers against decapentaplegic homolog OS;Mothers against decapentaplegic homolog 1 OS	1.33644	1.15749	S		Mothers against decapentaplegic homolog OS;Mothers against decapentaplegic homolog 1 OS	0.9084	S	0.841421		Mothers against decapentaplegic homolog OS;Mothers against decapentaplegic homolog 1 OS	0.749344	1.23842	2.05851
Myb-binding protein 1A OS	NaN	NaN	NaN		Myb-binding protein 1A OS	NaN	NaN	NaN		Myb-binding protein 1A OS	0.706617	1.09255	C
Myelin protein P0 OS	NaN	C	NaN		Myelin protein P0 OS	NaN	NaN	NaN		Myelin protein P0 OS	C	0.335946	4.0849
Myocardial ischemic preconditioning associated protein 7 OS;Paxillin OS;Paxillin OS	1.0153	S	0.961794		Myocardial ischemic preconditioning associated protein 7 OS;Paxillin OS;Paxillin OS	1.38569	0.932386	C		Myocardial ischemic preconditioning associated protein 7 OS;Paxillin OS;Paxillin OS	1.67772	1.0237	1.3045
Myoglobin OS	NaN	NaN	C		Myoglobin OS	NaN	NaN	NaN		Myoglobin OS	NaN	C	NaN
NADH dehydrogenase [ubiquinone] 1 alpha subcomplex assembly factor 4 OS	0.508387	S	1.01903		NADH dehydrogenase [ubiquinone] 1 alpha subcomplex assembly factor 4 OS	S	C	S		NADH dehydrogenase [ubiquinone] 1 alpha subcomplex assembly factor 4 OS	S	S	0.957935
NADH-ubiquinone oxidoreductase chain 3 OS	NaN	NaN	NaN		NADH-ubiquinone oxidoreductase chain 3 OS	NaN	C	NaN		NADH-ubiquinone oxidoreductase chain 3 OS	NaN	NaN	NaN
Netrin receptor DCC OS;Netrin receptor DCC OS	NaN	NaN	NaN		Netrin receptor DCC OS;Netrin receptor DCC OS	S	NaN	NaN		Netrin receptor DCC OS;Netrin receptor DCC OS	NaN	NaN	NaN
Neuropilin-1 OS	NaN	C	NaN		Neuropilin-1 OS	2.20564	1.20355	1.11057		Neuropilin-1 OS	NaN	NaN	NaN
Niban-like protein 1 OS	1.43415	0.778679	0.997024		Niban-like protein 1 OS	1.05848	S	1.17235		Niban-like protein 1 OS	0.708824	1.07885	0.866037
NMDA receptor synaptonuclear-signaling and neuronal migration factor OS;NMDA receptor synaptonuclear-signaling and neuronal migration factor OS;NMDA receptor synaptonuclear-signaling and neuronal migration factor OS;NMDA receptor synaptonuclear-signaling a	0.723317	C	0.811746		NMDA receptor synaptonuclear-signaling and neuronal migration factor OS;NMDA receptor synaptonuclear-signaling and neuronal migration factor OS;NMDA receptor synaptonuclear-signaling and neuronal migration factor OS;NMDA receptor synaptonuclear-signaling a	0.783877	1.40571	1.03857		NMDA receptor synaptonuclear-signaling and neuronal migration factor OS;NMDA receptor synaptonuclear-signaling and neuronal migration factor OS;NMDA receptor synaptonuclear-signaling and neuronal migration factor OS;NMDA receptor synaptonuclear-signaling a	NaN	NaN	NaN
Non-specific serine/threonine protein kinase OS;5-AMP-activated protein kinase catalytic subunit alpha-2 OS	1.62496	S	0.699647		Non-specific serine/threonine protein kinase OS;5-AMP-activated protein kinase catalytic subunit alpha-2 OS	1.57647	0.808937	0.842413		Non-specific serine/threonine protein kinase OS;5-AMP-activated protein kinase catalytic subunit alpha-2 OS	NaN	NaN	NaN
Nuclear pore glycoprotein p62 OS	1.17519	0.578785	C		Nuclear pore glycoprotein p62 OS	0.517095	C	1.43505		Nuclear pore glycoprotein p62 OS	1.03613	0.663469	0.873633
Nuclease-sensitive element-binding protein 1 OS;Nuclease-sensitive element-binding protein 1 OS;RCG63497 OS	0.58273	0.857376	1.02038		Nuclease-sensitive element-binding protein 1 OS;Nuclease-sensitive element-binding protein 1 OS;RCG63497 OS	1.05117	1.01066	S		Nuclease-sensitive element-binding protein 1 OS;Nuclease-sensitive element-binding protein 1 OS;RCG63497 OS	0.730674	0.634328	1.25041
Nucleoredoxin OS	1.13108	0.983366	0.868501		Nucleoredoxin OS	1.39619	1.12896	1.35304		Nucleoredoxin OS	0.779273	0.688486	1.70882
O-linked N-acetylglucosamine (GlcNAc) transferase (UDP-N-acetylglucosamine:polypeptide-N-acetylglucosaminyl transferase), isoform CRA_b OS;UDP-N-acetylglucosamine--peptide N-acetylglucosaminyltransferase 110 kDa subunit OS	C	NaN	NaN		O-linked N-acetylglucosamine (GlcNAc) transferase (UDP-N-acetylglucosamine:polypeptide-N-acetylglucosaminyl transferase), isoform CRA_b OS;UDP-N-acetylglucosamine--peptide N-acetylglucosaminyltransferase 110 kDa subunit OS	S	NaN	NaN		O-linked N-acetylglucosamine (GlcNAc) transferase (UDP-N-acetylglucosamine:polypeptide-N-acetylglucosaminyl transferase), isoform CRA_b OS;UDP-N-acetylglucosamine--peptide N-acetylglucosaminyltransferase 110 kDa subunit OS	NaN	NaN	NaN
Oxidative-stress responsive 1 (Predicted) OS	2.94547	1.27377	0.803294		Oxidative-stress responsive 1 (Predicted) OS	1.16078	0.816826	1.22603		Oxidative-stress responsive 1 (Predicted) OS	0.718022	1.17105	0.787035
P2X purinoceptor 7 OS;P2X purinoceptor 7 OS	S	0.38566	1.25214		P2X purinoceptor 7 OS;P2X purinoceptor 7 OS	S	0.826393	1.24281		P2X purinoceptor 7 OS;P2X purinoceptor 7 OS	S	1.37592	1.0299
PCI domain-containing 2 OS	S	1.0557	C		PCI domain-containing 2 OS	0.894963	0.891002	C		PCI domain-containing 2 OS	0.741696	0.743601	1.14949
Peptidyl-prolyl cis-trans isomerase F, mitochondrial OS	S	0.984662	1.47427		Peptidyl-prolyl cis-trans isomerase F, mitochondrial OS	0.987122	0.683683	S		Peptidyl-prolyl cis-trans isomerase F, mitochondrial OS	1.42198	S	0.923382
Peptidyl-prolyl cis-trans isomerase FKBP1B OS	S	C	C		Peptidyl-prolyl cis-trans isomerase FKBP1B OS	1.12288	S	0.895211		Peptidyl-prolyl cis-trans isomerase FKBP1B OS	NaN	NaN	NaN
Phosphodiesterase OS;cGMP-specific 3,5-cyclic phosphodiesterase OS	NaN	NaN	NaN		Phosphodiesterase OS;cGMP-specific 3,5-cyclic phosphodiesterase OS	NaN	NaN	NaN		Phosphodiesterase OS;cGMP-specific 3,5-cyclic phosphodiesterase OS	C	0.884295	NaN
Poly [ADP-ribose] polymerase 1 OS	0.784638	NaN	NaN		Poly [ADP-ribose] polymerase 1 OS	1.21807	C	1.57069		Poly [ADP-ribose] polymerase 1 OS	1.4207	0.834856	0.679384
Polynucleotide kinase 3-phosphatase OS;Polynucleotide kinase 3-phosphatase OS	C	NaN	NaN		Polynucleotide kinase 3-phosphatase OS;Polynucleotide kinase 3-phosphatase OS	NaN	NaN	NaN		Polynucleotide kinase 3-phosphatase OS;Polynucleotide kinase 3-phosphatase OS	0.328121	C	NaN
Polyribonucleotide nucleotidyltransferase 1 OS	S	1.1391	0.835957		Polyribonucleotide nucleotidyltransferase 1 OS	1.03419	0.945795	S		Polyribonucleotide nucleotidyltransferase 1 OS	S	1.09338	0.931676
Protein AF1q OS	1.54018	2.48544	0.819775		Protein AF1q OS	0.806977	1.14623	0.646042		Protein AF1q OS	0.951186	1.02045	1.05424
Protein kinase C OS;Protein kinase C delta type OS;Protein kinase C delta type OS	0.687151	0.795426	1.42445		Protein kinase C OS;Protein kinase C delta type OS;Protein kinase C delta type OS	C	0.993368	0.822678		Protein kinase C OS;Protein kinase C delta type OS;Protein kinase C delta type OS	1.18838	0.828285	0.844694
Protein kinase C zeta type OS	NaN	NaN	S		Protein kinase C zeta type OS	NaN	NaN	NaN		Protein kinase C zeta type OS	NaN	NaN	NaN
Protein kinase LYK5, isoform CRA_c OS;STE20-related kinase adapter protein alpha OS;STE20-related kinase adapter protein alpha OS	S	NaN	1.62676		Protein kinase LYK5, isoform CRA_c OS;STE20-related kinase adapter protein alpha OS;STE20-related kinase adapter protein alpha OS	C	C	3.69404		Protein kinase LYK5, isoform CRA_c OS;STE20-related kinase adapter protein alpha OS;STE20-related kinase adapter protein alpha OS	S	1.17609	0.641668
Protein Mpv17 OS;Protein Mpv17 OS	S	C	C		Protein Mpv17 OS;Protein Mpv17 OS	1.42021	NaN	0.569039		Protein Mpv17 OS;Protein Mpv17 OS	1.56287	NaN	3.96604
Protein prune homolog 2 OS	S	0.956476	1.06992		Protein prune homolog 2 OS	1.25423	1.24989	1.05643		Protein prune homolog 2 OS	1.02186	1.11242	1.11388
Protein S100-B OS	0.692699	0.728146	0.68179		Protein S100-B OS	0.897075	0.615103	2.19451		Protein S100-B OS	1.0946	0.5621	1.41225
Protein-tyrosine kinase 2-beta OS	0.59189	0.781924	1.70385		Protein-tyrosine kinase 2-beta OS	0.790151	0.494451	0.926588		Protein-tyrosine kinase 2-beta OS	C	C	C
Prothymosin alpha OS	0.293554	S	0.689585		Prothymosin alpha OS	1.45236	0.993712	1.3463		Prothymosin alpha OS	S	1.14441	1.12428
Pyrroline-5-carboxylate reductase 2 OS	1.00312	0.367623	0.802793		Pyrroline-5-carboxylate reductase 2 OS	0.882642	0.963529	1.08478		Pyrroline-5-carboxylate reductase 2 OS	0.825878	1.15677	1.09642
Rap guanine nucleotide exchange factor 2 OS;Rap guanine nucleotide exchange factor 2 OS;Rap guanine nucleotide exchange factor 2 OS	1.20439	1.0094	1.10926		Rap guanine nucleotide exchange factor 2 OS;Rap guanine nucleotide exchange factor 2 OS;Rap guanine nucleotide exchange factor 2 OS	0.854054	0.878796	0.891125		Rap guanine nucleotide exchange factor 2 OS;Rap guanine nucleotide exchange factor 2 OS;Rap guanine nucleotide exchange factor 2 OS	1.00549	0.760015	0.446614
Ras/Rap GTPase-activating protein SynGAP OS;Ras/Rap GTPase-activating protein SynGAP OS;Ras/Rap GTPase-activating protein SynGAP OS	0.849626	0.930643	1.09346		Ras/Rap GTPase-activating protein SynGAP OS;Ras/Rap GTPase-activating protein SynGAP OS;Ras/Rap GTPase-activating protein SynGAP OS	0.946189	0.869525	0.89199		Ras/Rap GTPase-activating protein SynGAP OS;Ras/Rap GTPase-activating protein SynGAP OS;Ras/Rap GTPase-activating protein SynGAP OS	0.605375	1.06164	1.88989
RCG29001 OS	NaN	NaN	S		RCG29001 OS	S	1.08028	C		RCG29001 OS	0.806642	1.45367	1.16522
RCG36668 OS	NaN	NaN	C		RCG36668 OS	NaN	NaN	NaN		RCG36668 OS	1.22935	S	1.07594
RCG43931 OS	0.857673	2.29199	0.888966		RCG43931 OS	0.851572	1.02868	1.19665		RCG43931 OS	1.38501	0.936402	0.789439
RCG50226, isoform CRA_a OS;Receptor-type tyrosine-protein phosphatase F OS;Receptor-type tyrosine-protein phosphatase F OS	0.782249	1.03168	NaN		RCG50226, isoform CRA_a OS;Receptor-type tyrosine-protein phosphatase F OS;Receptor-type tyrosine-protein phosphatase F OS	C	NaN	C		RCG50226, isoform CRA_a OS;Receptor-type tyrosine-protein phosphatase F OS;Receptor-type tyrosine-protein phosphatase F OS	NaN	NaN	NaN
Receptor-binding cancer antigen expressed on SiSo cells OS	NaN	NaN	NaN		Receptor-binding cancer antigen expressed on SiSo cells OS	NaN	NaN	NaN		Receptor-binding cancer antigen expressed on SiSo cells OS	S	NaN	NaN
Receptor-type tyrosine-protein phosphatase-like N OS	1.46754	1.17446	C		Receptor-type tyrosine-protein phosphatase-like N OS	1.05709	0.910354	0.963128		Receptor-type tyrosine-protein phosphatase-like N OS	NaN	NaN	NaN
Retinal dehydrogenase 1 OS;Retinal dehydrogenase 1 OS	NaN	0.274295	0.65447		Retinal dehydrogenase 1 OS;Retinal dehydrogenase 1 OS	0.713656	1.23945	1.07289		Retinal dehydrogenase 1 OS;Retinal dehydrogenase 1 OS	0.582488	1.06977	1.13784
Retinal dehydrogenase 2 OS	NaN	1.89107	0.827769		Retinal dehydrogenase 2 OS	NaN	S	S		Retinal dehydrogenase 2 OS	1.6614	1.57975	1.78077
Ribonucleotide reductase M2 B (TP53 inducible) (Predicted) OS	NaN	S	C		Ribonucleotide reductase M2 B (TP53 inducible) (Predicted) OS	0.882642	NaN	C		Ribonucleotide reductase M2 B (TP53 inducible) (Predicted) OS	NaN	NaN	C
Ribosomal protein S6 kinase OS;Ribosomal protein S6 kinase alpha-1 OS	0.964197	0.885215	0.320501		Ribosomal protein S6 kinase OS;Ribosomal protein S6 kinase alpha-1 OS	1.07363	0.769717	0.911933		Ribosomal protein S6 kinase OS;Ribosomal protein S6 kinase alpha-1 OS	0.760806	1.24177	1.00926
Ribulose-5-phosphate-3-epimerase OS;Ribulose-phosphate 3-epimerase OS	NaN	NaN	NaN		Ribulose-5-phosphate-3-epimerase OS;Ribulose-phosphate 3-epimerase OS	NaN	NaN	NaN		Ribulose-5-phosphate-3-epimerase OS;Ribulose-phosphate 3-epimerase OS	C	NaN	S
RNA-binding protein 10 OS;RNA binding motif protein 10, isoform CRA_a OS	C	S	C		RNA-binding protein 10 OS;RNA binding motif protein 10, isoform CRA_a OS	1.01108	NaN	0.531632		RNA-binding protein 10 OS;RNA binding motif protein 10, isoform CRA_a OS	0.910228	S	0.884173
RNA-binding protein 5 OS	NaN	NaN	NaN		RNA-binding protein 5 OS	NaN	C	NaN		RNA-binding protein 5 OS	NaN	NaN	NaN
RNA-binding protein with serine-rich domain 1 OS	1.2234	1.38722	0.908085		RNA-binding protein with serine-rich domain 1 OS	0.824848	0.416128	0.659434		RNA-binding protein with serine-rich domain 1 OS	0.746441	0.831161	0.914655
Roundabout homolog 1 OS;Roundabout homolog 1 OS;Roundabout homolog 1 OS	NaN	C	S		Roundabout homolog 1 OS;Roundabout homolog 1 OS;Roundabout homolog 1 OS	C	NaN	0.95767		Roundabout homolog 1 OS;Roundabout homolog 1 OS;Roundabout homolog 1 OS	NaN	NaN	NaN
Scribbled planar cell polarity protein OS	S	S	C		Scribbled planar cell polarity protein OS	C	C	S		Scribbled planar cell polarity protein OS	1.50744	0.815411	1.02505
Secretogranin-2 OS;Scg2 protein OS	1.73123	0.828285	0.669892		Secretogranin-2 OS;Scg2 protein OS	1.01783	1.26611	1.09771		Secretogranin-2 OS;Scg2 protein OS	1.99087	1.17609	0.488625
Serine protease inhibitor A3K OS;RCG20603 OS	1.36576	0.622523	0.630033		Serine protease inhibitor A3K OS;RCG20603 OS	0.863459	0.703343	0.807593		Serine protease inhibitor A3K OS;RCG20603 OS	0.53868	0.66952	0.758541
Serine/threonine-protein kinase PAK 5 OS	1.10099	0.666742	0.852694		Serine/threonine-protein kinase PAK 5 OS	1.06644	0.995643	1.09954		Serine/threonine-protein kinase PAK 5 OS	0.674551	S	C
Serine/threonine-protein phosphatase 2A 55 kDa regulatory subunit B OS;Serine/threonine-protein phosphatase 2A 55 kDa regulatory subunit B delta isoform OS	S	NaN	NaN		Serine/threonine-protein phosphatase 2A 55 kDa regulatory subunit B OS;Serine/threonine-protein phosphatase 2A 55 kDa regulatory subunit B delta isoform OS	0.763818	C	NaN		Serine/threonine-protein phosphatase 2A 55 kDa regulatory subunit B OS;Serine/threonine-protein phosphatase 2A 55 kDa regulatory subunit B delta isoform OS	NaN	S	NaN
Serine/threonine-protein phosphatase 2A catalytic subunit beta isoform OS	NaN	NaN	NaN		Serine/threonine-protein phosphatase 2A catalytic subunit beta isoform OS	NaN	C	NaN		Serine/threonine-protein phosphatase 2A catalytic subunit beta isoform OS	NaN	NaN	NaN
Serum albumin OS;Serum albumin OS	0.727591	0.56707	0.780245		Serum albumin OS;Serum albumin OS	0.821994	0.56829	1.1743		Serum albumin OS;Serum albumin OS	0.446088	0.876241	1.22442
SFRS protein kinase 2 OS;SRSF protein kinase 2 OS	0.433349	0.78933	1.1214		SFRS protein kinase 2 OS;SRSF protein kinase 2 OS	1.01882	1.13155	0.784095		SFRS protein kinase 2 OS;SRSF protein kinase 2 OS	1.60781	0.870551	1.86917
Sharpin OS	NaN	NaN	NaN		Sharpin OS	NaN	NaN	NaN		Sharpin OS	C	1.14464	NaN
Signal transducer and activator of transcription OS;Signal transducer and activator of transcription OS;Signal transducer and activator of transcription 5B OS;Signal transducer and activator of transcription OS	S	S	NaN		Signal transducer and activator of transcription OS;Signal transducer and activator of transcription OS;Signal transducer and activator of transcription 5B OS;Signal transducer and activator of transcription OS	0.953695	1.3285	S		Signal transducer and activator of transcription OS;Signal transducer and activator of transcription OS;Signal transducer and activator of transcription 5B OS;Signal transducer and activator of transcription OS	1.35275	0.857911	1.0372
SNW domain-containing 1 OS	1.32317	0.927745	0.528472		SNW domain-containing 1 OS	0.9015	0.817109	1.81667		SNW domain-containing 1 OS	1.25823	0.722215	0.880808
Solute carrier family 25 member 23 OS;Similar to solute carrier family 25 (Mitochondrial carrier;phosphate carrier), member 23, isoform CRA_b OS	C	0.821994	0.916178		Solute carrier family 25 member 23 OS;Similar to solute carrier family 25 (Mitochondrial carrier;phosphate carrier), member 23, isoform CRA_b OS	0.683636	1.0987	1.00201		Solute carrier family 25 member 23 OS;Similar to solute carrier family 25 (Mitochondrial carrier;phosphate carrier), member 23, isoform CRA_b OS	1.12319	C	S
Son DNA-binding protein OS;Son DNA-binding protein OS	0.926781	0.65022	0.988628		Son DNA-binding protein OS;Son DNA-binding protein OS	0.810228	C	1.00835		Son DNA-binding protein OS;Son DNA-binding protein OS	0.618138	0.964732	1.00884
STAM-binding protein OS	S	0.843348	1.7463		STAM-binding protein OS	0.993988	0.799406	1.02933		STAM-binding protein OS	0.81259	0.749812	0.773675
Syntaxin 4A (Placental), isoform CRA_a OS;Syntaxin-4 OS	S	1.1016	1.0654		Syntaxin 4A (Placental), isoform CRA_a OS;Syntaxin-4 OS	1.84548	1.03929	0.966673		Syntaxin 4A (Placental), isoform CRA_a OS;Syntaxin-4 OS	1.30233	1.04565	0.604787
Thioredoxin, mitochondrial OS	0.727541	0.877457	1.21403		Thioredoxin, mitochondrial OS	1.11682	0.561594	NaN		Thioredoxin, mitochondrial OS	1.10473	0.690925	1.18904
THO complex subunit 6 homolog OS	NaN	NaN	NaN		THO complex subunit 6 homolog OS	NaN	NaN	NaN		THO complex subunit 6 homolog OS	S	NaN	NaN
Tissue-type transglutaminase OS	C	NaN	NaN		Tissue-type transglutaminase OS	0.928646	NaN	0.718769		Tissue-type transglutaminase OS	S	C	0.975896
TNF alpha-induced protein 8 OS;TNF alpha-induced protein 8 OS	NaN	S	1.00257		TNF alpha-induced protein 8 OS;TNF alpha-induced protein 8 OS	1.08523	0.963329	0.783714		TNF alpha-induced protein 8 OS;TNF alpha-induced protein 8 OS	C	C	C
TSC22 domain family protein 3 OS	0.958599	NaN	0.745924		TSC22 domain family protein 3 OS	1.52119	S	1.00208		TSC22 domain family protein 3 OS	NaN	C	1.02257
Tumor protein p53-binding protein, 2 OS	S	S	0.941478		Tumor protein p53-binding protein, 2 OS	0.594068	S	NaN		Tumor protein p53-binding protein, 2 OS	NaN	NaN	NaN
Tyrosine-protein kinase OS	0.731231	1.059	1.0018		Tyrosine-protein kinase OS	0.957802	S	1.03304		Tyrosine-protein kinase OS	0.889767	0.837755	S
Tyrosine-protein kinase receptor TYRO3 OS;Tyrosine-protein kinase receptor TYRO3 OS	0.742673	1.31814	1.51666		Tyrosine-protein kinase receptor TYRO3 OS;Tyrosine-protein kinase receptor TYRO3 OS	0.782954	1.24565	NaN		Tyrosine-protein kinase receptor TYRO3 OS;Tyrosine-protein kinase receptor TYRO3 OS	NaN	NaN	NaN
Ubiquinol-cytochrome-c reductase complex assembly factor 2 OS;Similar to RIKEN cDNA 2900010M23 OS	1.15165	S	1.01312		Ubiquinol-cytochrome-c reductase complex assembly factor 2 OS;Similar to RIKEN cDNA 2900010M23 OS	1.05592	1.10627	1.04732		Ubiquinol-cytochrome-c reductase complex assembly factor 2 OS;Similar to RIKEN cDNA 2900010M23 OS	0.81915	1.13776	1.07968
Ubiquitin-like modifier-activating enzyme ATG7 OS	0.935948	0.991511	0.908715		Ubiquitin-like modifier-activating enzyme ATG7 OS	1.03649	0.858982	1.01833		Ubiquitin-like modifier-activating enzyme ATG7 OS	1.06932	0.862682	1.33432
Ubiquitin-specific peptidase 47 OS;Ubiquitin-specific peptidase 47 OS	1.21251	S	1.27677		Ubiquitin-specific peptidase 47 OS;Ubiquitin-specific peptidase 47 OS	0.854528	1.76296	0.951384		Ubiquitin-specific peptidase 47 OS;Ubiquitin-specific peptidase 47 OS	0.752989	0.935818	S
Uncharacterized protein (Fragment) OS;Nik-related kinase OS	NaN	C	NaN		Uncharacterized protein (Fragment) OS;Nik-related kinase OS	NaN	NaN	NaN		Uncharacterized protein (Fragment) OS;Nik-related kinase OS	NaN	NaN	NaN
Uncharacterized protein OS;Cytochrome c, somatic OS	0.570738	0.790425	1.76064		Uncharacterized protein OS;Cytochrome c, somatic OS	0.850864	1.01621	1.20472		Uncharacterized protein OS;Cytochrome c, somatic OS	1.04088	0.925561	1.20105
Uncharacterized protein OS;Uncharacterized protein OS;Uncharacterized protein OS;Cytoplasmic polyadenylation element-binding protein 3 OS	1.34873	1.12646	S		Uncharacterized protein OS;Uncharacterized protein OS;Uncharacterized protein OS;Cytoplasmic polyadenylation element-binding protein 3 OS	0.762337	C	0.793499		Uncharacterized protein OS;Uncharacterized protein OS;Uncharacterized protein OS;Cytoplasmic polyadenylation element-binding protein 3 OS	0.949145	S	NaN
Vesicle transport protein SEC20 OS	S	NaN	NaN		Vesicle transport protein SEC20 OS	NaN	NaN	NaN		Vesicle transport protein SEC20 OS	NaN	NaN	NaN
Wolfram syndrome 1 homolog (Human) OS	1.34248	1.39823	0.806921		Wolfram syndrome 1 homolog (Human) OS	0.655742	0.869465	0.857317		Wolfram syndrome 1 homolog (Human) OS	1.41745	0.669799	C
Tyrosine-protein kinase Lyn OS	NaN	NaN	NaN		Tyrosine-protein kinase Lyn OS	0.747425	C	C		Tyrosine-protein kinase Lyn OS	S	S	0.914782
RCG41622 OS	NaN	NaN	NaN		RCG41622 OS	S	NaN	NaN		RCG41622 OS	NaN	NaN	NaN
PYD and CARD domain containing OS	NaN	NaN	NaN		PYD and CARD domain containing OS	NaN	NaN	NaN		PYD and CARD domain containing OS	C	NaN	NaN
Gamma-aminobutyric acid receptor subunit alpha-5 OS	NaN	NaN	NaN		Gamma-aminobutyric acid receptor subunit alpha-5 OS	NaN	C	NaN		Gamma-aminobutyric acid receptor subunit alpha-5 OS	NaN	NaN	NaN
Similar to mitochondrial ribosomal protein L41 OS;39S ribosomal protein L41, mitochondrial OS	1.33932	0.842296	C		Similar to mitochondrial ribosomal protein L41 OS;39S ribosomal protein L41, mitochondrial OS	0.896764	C	S		Similar to mitochondrial ribosomal protein L41 OS;39S ribosomal protein L41, mitochondrial OS	0.813605	0.98214	1.30233
Apoptosis-associated tyrosine kinase OS	NaN	NaN	NaN		Apoptosis-associated tyrosine kinase OS	NaN	NaN	NaN		Apoptosis-associated tyrosine kinase OS	NaN	S	NaN
Tyrosine-protein kinase OS;Tyrosine-protein kinase Fer OS	NaN	NaN	NaN		Tyrosine-protein kinase OS;Tyrosine-protein kinase Fer OS	NaN	NaN	C		Tyrosine-protein kinase OS;Tyrosine-protein kinase Fer OS	C	NaN	NaN
FAD-linked sulfhydryl oxidase ALR OS;Sulfhydryl oxidase OS	NaN	C	NaN		FAD-linked sulfhydryl oxidase ALR OS;Sulfhydryl oxidase OS	NaN	NaN	NaN		FAD-linked sulfhydryl oxidase ALR OS;Sulfhydryl oxidase OS	NaN	NaN	NaN
RAC-alpha serine/threonine-protein kinase OS	S	1.12428	S		RAC-alpha serine/threonine-protein kinase OS	0.915543	C	2.07254		RAC-alpha serine/threonine-protein kinase OS	1.17105	0.922934	0.912439
Kinesin-associated protein 3 OS;Kinesin-associated protein 3 OS	S	0.956608	1.22027		Kinesin-associated protein 3 OS;Kinesin-associated protein 3 OS	1.08945	S	0.98473		Kinesin-associated protein 3 OS;Kinesin-associated protein 3 OS	C	0.958799	0.783171
SIN3 transcription regulator family member A OS;SIN3 transcription regulator family member A OS	NaN	C	NaN		SIN3 transcription regulator family member A OS;SIN3 transcription regulator family member A OS	NaN	NaN	NaN		SIN3 transcription regulator family member A OS;SIN3 transcription regulator family member A OS	0.577983	C	1.16821
Intersectin-1 OS;Intersectin-1 OS	NaN	NaN	NaN		Intersectin-1 OS;Intersectin-1 OS	NaN	C	NaN		Intersectin-1 OS;Intersectin-1 OS	NaN	NaN	NaN
Adenosine deaminase, RNA-specific, isoform CRA_b OS;Double-stranded RNA-specific adenosine deaminase OS	NaN	NaN	S		Adenosine deaminase, RNA-specific, isoform CRA_b OS;Double-stranded RNA-specific adenosine deaminase OS	S	NaN	NaN		Adenosine deaminase, RNA-specific, isoform CRA_b OS;Double-stranded RNA-specific adenosine deaminase OS	S	NaN	NaN
Nicotinate phosphoribosyltransferase OS;Nicotinate phosphoribosyltransferase OS	1.35736	NaN	NaN		Nicotinate phosphoribosyltransferase OS;Nicotinate phosphoribosyltransferase OS	1.05511	1.0579	0.807705		Nicotinate phosphoribosyltransferase OS;Nicotinate phosphoribosyltransferase OS	S	1.67481	S
CLPTM1-like OS	1.48576	S	S		CLPTM1-like OS	0.917767	NaN	C		CLPTM1-like OS	S	C	C
Tnf receptor-associated factor 3 OS;Tnf receptor-associated factor 3 OS	NaN	NaN	NaN		Tnf receptor-associated factor 3 OS;Tnf receptor-associated factor 3 OS	1.16368	C	NaN		Tnf receptor-associated factor 3 OS;Tnf receptor-associated factor 3 OS	NaN	NaN	NaN
Apolipoprotein D OS;Apolipoprotein D OS	S	0.741953	0.532554		Apolipoprotein D OS;Apolipoprotein D OS	1.25258	0.949869	0.976844		Apolipoprotein D OS;Apolipoprotein D OS	1.00431	0.725979	0.821937
N-alpha-acetyltransferase 35, NatC auxiliary subunit OS	0.929418	1.01073	1.08358		N-alpha-acetyltransferase 35, NatC auxiliary subunit OS	NaN	1.0802	C		N-alpha-acetyltransferase 35, NatC auxiliary subunit OS	1.4063	1.0743	1.24065
Solute carrier family 7 member 11 OS	1.80313	S	0.865437		Solute carrier family 7 member 11 OS	0.508881	C	0.788564		Solute carrier family 7 member 11 OS	NaN	S	NaN
Sphingomyelin phosphodiesterase OS	S	0.904066	0.877214		Sphingomyelin phosphodiesterase OS	0.832141	0.875452	S		Sphingomyelin phosphodiesterase OS	NaN	C	0.858684
Arginase-2, mitochondrial OS	NaN	NaN	NaN		Arginase-2, mitochondrial OS	NaN	NaN	NaN		Arginase-2, mitochondrial OS	S	NaN	NaN
Serine/threonine kinase 25 OS	C	NaN	NaN		Serine/threonine kinase 25 OS	NaN	NaN	NaN		Serine/threonine kinase 25 OS	C	NaN	NaN
Legumain OS;Legumain OS	S	NaN	NaN		Legumain OS;Legumain OS	C	NaN	NaN		Legumain OS;Legumain OS	NaN	NaN	NaN
Gamma-aminobutyric acid receptor-associated protein OS	NaN	S	NaN		Gamma-aminobutyric acid receptor-associated protein OS	NaN	NaN	NaN		Gamma-aminobutyric acid receptor-associated protein OS	NaN	NaN	NaN
P21 (RAC1)-activated kinase 6 OS	S	1.18937	NaN		P21 (RAC1)-activated kinase 6 OS	S	NaN	NaN		P21 (RAC1)-activated kinase 6 OS	NaN	NaN	NaN
Netrin receptor UNC5C OS;Netrin receptor UNC5C OS;Netrin receptor UNC5C OS	NaN	NaN	NaN		Netrin receptor UNC5C OS;Netrin receptor UNC5C OS;Netrin receptor UNC5C OS	NaN	NaN	NaN		Netrin receptor UNC5C OS;Netrin receptor UNC5C OS;Netrin receptor UNC5C OS	C	NaN	NaN
Myeloperoxidase OS;Myeloperoxidase OS;Myeloperoxidase OS	0.401452	NaN	S		Myeloperoxidase OS;Myeloperoxidase OS;Myeloperoxidase OS	C	S	1.35041		Myeloperoxidase OS;Myeloperoxidase OS;Myeloperoxidase OS	NaN	NaN	NaN
Mothers against decapentaplegic homolog 3 OS;Mothers against decapentaplegic homolog OS;Mothers against decapentaplegic homolog OS;Mothers against decapentaplegic homolog 9 OS;Mothers against decapentaplegic homolog 2 OS	NaN	1.02328	0.892918		Mothers against decapentaplegic homolog 3 OS;Mothers against decapentaplegic homolog OS;Mothers against decapentaplegic homolog OS;Mothers against decapentaplegic homolog 9 OS;Mothers against decapentaplegic homolog 2 OS	0.984389	1.00028	S		Mothers against decapentaplegic homolog 3 OS;Mothers against decapentaplegic homolog OS;Mothers against decapentaplegic homolog OS;Mothers against decapentaplegic homolog 9 OS;Mothers against decapentaplegic homolog 2 OS	S	0.948224	1.02911
Glutathione peroxidase OS;Glutathione peroxidase 3 OS	S	0.512065	0.622869		Glutathione peroxidase OS;Glutathione peroxidase 3 OS	0.765461	1.00947	0.748669		Glutathione peroxidase OS;Glutathione peroxidase 3 OS	0.419691	0.620155	1.24721
AKT-interacting protein OS	S	NaN	NaN		AKT-interacting protein OS	NaN	NaN	NaN		AKT-interacting protein OS	S	NaN	NaN
Tissue factor OS;Tissue factor OS	NaN	C	1.05125		Tissue factor OS;Tissue factor OS	NaN	C	S		Tissue factor OS;Tissue factor OS	0.753093	S	1.23106
Netrin receptor UNC5A OS;Netrin receptor UNC5A OS	S	S	NaN		Netrin receptor UNC5A OS;Netrin receptor UNC5A OS	1.039	C	C		Netrin receptor UNC5A OS;Netrin receptor UNC5A OS	NaN	NaN	NaN
Phosphatase and tensin homolog OS	0.645684	C	NaN		Phosphatase and tensin homolog OS	S	NaN	NaN		Phosphatase and tensin homolog OS	NaN	NaN	NaN
Gasdermin A OS	0.193298	NaN	S		Gasdermin A OS	1.07848	S	NaN		Gasdermin A OS	NaN	NaN	NaN
DCN1-like protein 3 OS	NaN	S	NaN		DCN1-like protein 3 OS	NaN	NaN	NaN		DCN1-like protein 3 OS	NaN	NaN	NaN
DNA mismatch repair protein OS;DNA mismatch repair protein Msh2 OS	NaN	NaN	NaN		DNA mismatch repair protein OS;DNA mismatch repair protein Msh2 OS	NaN	NaN	NaN		DNA mismatch repair protein OS;DNA mismatch repair protein Msh2 OS	2.95058	NaN	NaN
Arginase-1 OS	0.683352	1.96197	1.66117		Arginase-1 OS	1.07721	2.49199	1.03405		Arginase-1 OS	C	1.11961	S
SNF-related serine/threonine-protein kinase OS	NaN	NaN	NaN		SNF-related serine/threonine-protein kinase OS	NaN	NaN	NaN		SNF-related serine/threonine-protein kinase OS	NaN	NaN	C
Ribosomal protein S6 kinase OS	NaN	NaN	NaN		Ribosomal protein S6 kinase OS	NaN	NaN	S		Ribosomal protein S6 kinase OS	NaN	NaN	NaN
Transmembrane protein 214 OS	NaN	NaN	NaN		Transmembrane protein 214 OS	S	NaN	NaN		Transmembrane protein 214 OS	1.39581	NaN	NaN
Lipoyl synthase, mitochondrial OS	NaN	NaN	NaN		Lipoyl synthase, mitochondrial OS	NaN	C	NaN		Lipoyl synthase, mitochondrial OS	NaN	NaN	NaN
Cysteine-rich protein 1 OS	NaN	C	NaN		Cysteine-rich protein 1 OS	NaN	NaN	NaN		Cysteine-rich protein 1 OS	S	0.865917	C
Tyrosine-protein kinase Mer OS	NaN	0.868622	C		Tyrosine-protein kinase Mer OS	S	S	0.978877		Tyrosine-protein kinase Mer OS	NaN	1.39581	0.77389
Uncharacterized protein OS	S	NaN	NaN		Uncharacterized protein OS	NaN	NaN	NaN		Uncharacterized protein OS	NaN	NaN	NaN
Sigma non-opioid intracellular receptor 1 OS	NaN	NaN	NaN		Sigma non-opioid intracellular receptor 1 OS	NaN	C	NaN		Sigma non-opioid intracellular receptor 1 OS	NaN	NaN	NaN
BCL2-interacting protein 2 OS;BCL2-interacting protein 2 OS	NaN	NaN	NaN		BCL2-interacting protein 2 OS;BCL2-interacting protein 2 OS	C	NaN	NaN		BCL2-interacting protein 2 OS;BCL2-interacting protein 2 OS	1.87696	NaN	NaN
Cell death-inducing p53-target protein 1 OS	NaN	NaN	NaN		Cell death-inducing p53-target protein 1 OS	NaN	C	NaN		Cell death-inducing p53-target protein 1 OS	NaN	NaN	NaN
40S ribosomal protein S27-like OS	NaN	NaN	NaN		40S ribosomal protein S27-like OS	NaN	C	NaN		40S ribosomal protein S27-like OS	NaN	NaN	NaN
Sarcoplasmic/endoplasmic reticulum calcium ATPase 1 OS	NaN	NaN	C		Sarcoplasmic/endoplasmic reticulum calcium ATPase 1 OS	NaN	NaN	NaN		Sarcoplasmic/endoplasmic reticulum calcium ATPase 1 OS	NaN	NaN	NaN
Neurogenic differentiation factor 1 OS	NaN	NaN	NaN		Neurogenic differentiation factor 1 OS	NaN	NaN	NaN		Neurogenic differentiation factor 1 OS	S	NaN	NaN
Serine/threonine kinase 4 OS;Serine/threonine kinase 3 (STE20 homolog, yeast) OS;Serine/threonine-protein kinase 3 OS	NaN	NaN	NaN		Serine/threonine kinase 4 OS;Serine/threonine kinase 3 (STE20 homolog, yeast) OS;Serine/threonine-protein kinase 3 OS	NaN	C	NaN		Serine/threonine kinase 4 OS;Serine/threonine kinase 3 (STE20 homolog, yeast) OS;Serine/threonine-protein kinase 3 OS	NaN	NaN	NaN
Collagen alpha-1(I) chain OS	NaN	NaN	NaN		Collagen alpha-1(I) chain OS	NaN	NaN	NaN		Collagen alpha-1(I) chain OS	C	NaN	NaN
Placenta-specific 8 OS	NaN	S	NaN		Placenta-specific 8 OS	NaN	NaN	NaN		Placenta-specific 8 OS	NaN	NaN	NaN
Bcl2-associated athanogene 3 OS	S	S	0.679431		Bcl2-associated athanogene 3 OS	1.18239	C	S		Bcl2-associated athanogene 3 OS	0.900314	C	1.3667
Protein kinase B beta OS;RAC-beta serine/threonine-protein kinase OS	1.08809	S	NaN		Protein kinase B beta OS;RAC-beta serine/threonine-protein kinase OS	1.17194	C	S		Protein kinase B beta OS;RAC-beta serine/threonine-protein kinase OS	1.42919	1.06452	0.863519
Ribosomal protein S6 kinase beta-1 OS;Ribosomal protein S6 kinase B2 OS;Ribosomal protein S6 kinase OS	NaN	NaN	C		Ribosomal protein S6 kinase beta-1 OS;Ribosomal protein S6 kinase B2 OS;Ribosomal protein S6 kinase OS	NaN	NaN	NaN		Ribosomal protein S6 kinase beta-1 OS;Ribosomal protein S6 kinase B2 OS;Ribosomal protein S6 kinase OS	0.560389	NaN	S
Mitogen-activated protein kinase OS;Mitogen-activated protein kinase OS;Mitogen-activated protein kinase 14 OS	NaN	NaN	NaN		Mitogen-activated protein kinase OS;Mitogen-activated protein kinase OS;Mitogen-activated protein kinase 14 OS	NaN	NaN	NaN		Mitogen-activated protein kinase OS;Mitogen-activated protein kinase OS;Mitogen-activated protein kinase 14 OS	C	NaN	C
Hexokinase-2 OS	NaN	C	NaN		Hexokinase-2 OS	NaN	NaN	NaN		Hexokinase-2 OS	NaN	NaN	NaN
Transmembrane protein 109 OS	NaN	S	NaN		Transmembrane protein 109 OS	NaN	NaN	NaN		Transmembrane protein 109 OS	NaN	NaN	NaN
Autophagy protein 5 OS;Autophagy protein 5 OS	NaN	NaN	NaN		Autophagy protein 5 OS;Autophagy protein 5 OS	NaN	C	NaN		Autophagy protein 5 OS;Autophagy protein 5 OS	NaN	NaN	NaN
GRB2-associated-binding protein 1 OS;GRB2-associated-binding protein 1 OS	NaN	NaN	NaN		GRB2-associated-binding protein 1 OS;GRB2-associated-binding protein 1 OS	NaN	NaN	NaN		GRB2-associated-binding protein 1 OS;GRB2-associated-binding protein 1 OS	1.11042	NaN	NaN
Fibroblast growth factor receptor substrate 2 OS;Fibroblast growth factor receptor substrate 2 OS	NaN	NaN	NaN		Fibroblast growth factor receptor substrate 2 OS;Fibroblast growth factor receptor substrate 2 OS	NaN	NaN	NaN		Fibroblast growth factor receptor substrate 2 OS;Fibroblast growth factor receptor substrate 2 OS	S	NaN	NaN
Protein S100-A9 OS;Protein S100-A9 OS	NaN	NaN	NaN		Protein S100-A9 OS;Protein S100-A9 OS	NaN	NaN	NaN		Protein S100-A9 OS;Protein S100-A9 OS	C	NaN	NaN
DNA-directed RNA polymerase II subunit RPB7 OS	NaN	NaN	NaN		DNA-directed RNA polymerase II subunit RPB7 OS	NaN	NaN	NaN		DNA-directed RNA polymerase II subunit RPB7 OS	S	NaN	NaN
Caspase 9 OS;Caspase 9 OS;Caspase 9 OS	NaN	NaN	NaN		Caspase 9 OS;Caspase 9 OS;Caspase 9 OS	NaN	NaN	NaN		Caspase 9 OS;Caspase 9 OS;Caspase 9 OS	C	NaN	NaN
VIP peptides OS;VIP peptides OS;VIP peptides OS	NaN	C	NaN		VIP peptides OS;VIP peptides OS;VIP peptides OS	NaN	NaN	NaN		VIP peptides OS;VIP peptides OS;VIP peptides OS	NaN	NaN	NaN
Growth hormone-inducible transmembrane protein OS	NaN	C	NaN		Growth hormone-inducible transmembrane protein OS	NaN	NaN	NaN		Growth hormone-inducible transmembrane protein OS	NaN	NaN	NaN
Gap junction beta-2 protein OS	NaN	NaN	NaN		Gap junction beta-2 protein OS	NaN	C	NaN		Gap junction beta-2 protein OS	NaN	NaN	NaN
Netrin receptor UNC5B OS;Netrin receptor UNC5B OS	NaN	NaN	NaN		Netrin receptor UNC5B OS;Netrin receptor UNC5B OS	NaN	NaN	NaN		Netrin receptor UNC5B OS;Netrin receptor UNC5B OS	S	NaN	NaN
LIM homeobox 3 OS;LIM homeobox 3 OS	NaN	NaN	NaN		LIM homeobox 3 OS;LIM homeobox 3 OS	C	NaN	NaN		LIM homeobox 3 OS;LIM homeobox 3 OS	NaN	NaN	NaN
Serine/threonine-protein phosphatase 2A 65 kDa regulatory subunit A beta isoform OS	NaN	C	NaN		Serine/threonine-protein phosphatase 2A 65 kDa regulatory subunit A beta isoform OS	NaN	NaN	NaN		Serine/threonine-protein phosphatase 2A 65 kDa regulatory subunit A beta isoform OS	NaN	NaN	NaN
Vasopressin-neurophysin 2-copeptin OS	NaN	NaN	C		Vasopressin-neurophysin 2-copeptin OS	NaN	NaN	NaN		Vasopressin-neurophysin 2-copeptin OS	NaN	NaN	NaN
Zinc finger protein 385B OS;Zinc finger protein 385B OS	NaN	NaN	NaN		Zinc finger protein 385B OS;Zinc finger protein 385B OS	NaN	NaN	NaN		Zinc finger protein 385B OS;Zinc finger protein 385B OS	C	C	C
Cell division cycle 2-like 6 (CDK8-like) (Predicted), isoform CRA_c OS	NaN	NaN	NaN		Cell division cycle 2-like 6 (CDK8-like) (Predicted), isoform CRA_c OS	NaN	NaN	NaN		Cell division cycle 2-like 6 (CDK8-like) (Predicted), isoform CRA_c OS	S	NaN	NaN
Microsomal glutathione S-transferase 1 OS	NaN	NaN	NaN		Microsomal glutathione S-transferase 1 OS	NaN	NaN	NaN		Microsomal glutathione S-transferase 1 OS	S	NaN	NaN
Forkhead box O3 OS	NaN	NaN	NaN		Forkhead box O3 OS	NaN	NaN	NaN		Forkhead box O3 OS	C	NaN	NaN
Torsin-1A OS	NaN	NaN	NaN		Torsin-1A OS	NaN	C	NaN		Torsin-1A OS	NaN	NaN	NaN
Serotransferrin OS	1.11876	0.699502	0.549313		Serotransferrin OS	1.16433	0.745304	1.72728		Serotransferrin OS	0.413971	1.19748	0.672311
Mitochondrial E3 ubiquitin protein ligase 1 OS	S	NaN	NaN		Mitochondrial E3 ubiquitin protein ligase 1 OS	NaN	NaN	NaN		Mitochondrial E3 ubiquitin protein ligase 1 OS	NaN	NaN	NaN
NAD-dependent protein deacetylase sirtuin-2 OS	NaN	NaN	NaN		NAD-dependent protein deacetylase sirtuin-2 OS	NaN	NaN	NaN		NAD-dependent protein deacetylase sirtuin-2 OS	S	NaN	NaN
Optineurin OS;Optineurin OS;Optineurin OS;Optineurin OS;Optineurin OS;Optineurin OS;Optineurin OS	S	NaN	NaN		Optineurin OS;Optineurin OS;Optineurin OS;Optineurin OS;Optineurin OS;Optineurin OS;Optineurin OS	S	NaN	S		Optineurin OS;Optineurin OS;Optineurin OS;Optineurin OS;Optineurin OS;Optineurin OS;Optineurin OS	0.850392	S	C
Integrator complex subunit 1 OS;Integrator complex subunit 1-like OS	NaN	NaN	NaN		Integrator complex subunit 1 OS;Integrator complex subunit 1-like OS	NaN	NaN	NaN		Integrator complex subunit 1 OS;Integrator complex subunit 1-like OS	C	NaN	NaN
Glutathione peroxidase OS	NaN	C	NaN		Glutathione peroxidase OS	NaN	NaN	NaN		Glutathione peroxidase OS	NaN	NaN	NaN
Protein max OS	NaN	NaN	NaN		Protein max OS	NaN	NaN	NaN		Protein max OS	2.67252	C	C
SH3 and PX domains 2B OS	C	NaN	NaN		SH3 and PX domains 2B OS	NaN	NaN	NaN		SH3 and PX domains 2B OS	NaN	NaN	NaN
Phosducin-like protein 3 OS	S	NaN	NaN		Phosducin-like protein 3 OS	NaN	C	NaN		Phosducin-like protein 3 OS	NaN	NaN	1.22247
Solute carrier family 23 member 2 OS	NaN	NaN	NaN		Solute carrier family 23 member 2 OS	NaN	C	NaN		Solute carrier family 23 member 2 OS	NaN	NaN	NaN
Beta-adrenergic receptor kinase 1 OS	NaN	NaN	NaN		Beta-adrenergic receptor kinase 1 OS	S	NaN	NaN		Beta-adrenergic receptor kinase 1 OS	1.16683	C	0.649544
Slit homolog 2 protein OS;Slit homolog 2 protein OS;Slit homolog 2 protein (Fragment) OS	0.763976	1.00619	1.12748		Slit homolog 2 protein OS;Slit homolog 2 protein OS;Slit homolog 2 protein (Fragment) OS	0.809274	S	S		Slit homolog 2 protein OS;Slit homolog 2 protein OS;Slit homolog 2 protein (Fragment) OS	1.05885	1.16853	1.17601
Oxidation resistance protein 1 OS	NaN	S	NaN		Oxidation resistance protein 1 OS	NaN	NaN	NaN		Oxidation resistance protein 1 OS	NaN	NaN	NaN
Protein kinase C beta type OS;Protein kinase C OS	NaN	C	NaN		Protein kinase C beta type OS;Protein kinase C OS	NaN	NaN	NaN		Protein kinase C beta type OS;Protein kinase C OS	NaN	NaN	NaN
