# Supplementary material for: Proteome profiling of different rat brain regions reveals the modulatory effect of prolonged maternal separation on proteins involved in cell death-related processes
Source: Biol Res. 2021 Feb 8;54:4. doi: 10.1186/s40659-021-00327-5 (PMC7871601; doi:10.1186/s40659-021-00327-5)
Supplement: Supplementary file 6 — Additional file 6: Table S4. A list of proteins whose levels were different in control samples from adult male and female rats and these differences disappeared in rats subjected to maternal separation. [file 40659_2021_327_MOESM6_ESM.xlsx]

## Sheet: List1
Additional Table S4. A list of proteins whose levels were different in control samples from adult male and female rats and these differences disappeared in rats subjected to maternal separation
EXPLANATORY NOTES
				Differentialy expressed proteins in the cerebral cortex (Ctx90) of control male (M) and female (F) rats whose differences disappeared after materal separation.
C	Control			Differentialy expressed proteins in the hippocampus (H90) of control male (M) and female (F) rats whose differences disappeared after materal separation.
S	Maternaly separated			Differentialy expressed proteins in the cerebellum (Cb90) of control male (M) and female (F) rats whose differences disappeared after materal separation.
NaN	Not a Number		No highlighting		No difference in protein expression levels between control male (M) and female (F) rats
T: Protein IDs	T: Gene names	T: Fasta headers		Ctx90 M/F C	Ctx90 M/F S	H90 M/F C	H90 M/F S	Cb90 M/F C	Cb90 M/F S		C: GOBP name	C: GOMF name	C: GOCC name	C: GOBP slim name	C: KEGG name	C: Keywords	C: Corum	N: Peptides	N: Unique peptides	N: Sequence coverage [%]	N: Mol. weight [kDa]	N: Q-value	N: Score
P54645	Prkaa1	5-AMP-activated protein kinase catalytic subunit alpha-1 OS		0.619983	M	0.639183	0.852162	0.495618	0.833469		activation of MAPK activity;alcohol metabolic process;autophagy;biological regulation;biosynthetic process;carbohydrate homeostasis;carbohydrate metabolic process;carboxylic acid biosynthetic process;carboxylic acid metabolic process;catabolic process;cell communication;cell surface receptor linked signaling pathway;cellular biosynthetic process;cellular carbohydrate metabolic process;cellular ca…	[acetyl-CoA carboxylase] kinase activity;[hydroxymethylglutaryl-CoA reductase (NADPH)] kinase activity;adenyl nucleotide binding;adenyl ribonucleotide binding;AMP-activated protein kinase activity;ATP binding;binding;catalytic activity;cation binding;chromatin binding;enzyme activator activity;enzyme binding;enzyme regulator activity;eukaryotic elongation factor-2 kinase activator activity;eukary…	AMP-activated protein kinase complex;apical plasma membrane;cell part;cytoplasm;intracellular membrane-bounded organelle;intracellular organelle;intracellular organelle part;intracellular part;macromolecular complex;membrane part;membrane-bounded organelle;nuclear part;nucleoplasm;nucleus;organelle;organelle part;plasma membrane part;protein complex	alcohol metabolic process;autophagy;biological regulation;biosynthetic process;carbohydrate metabolic process;catabolic process;cell communication;cellular component assembly;cellular component organization;cellular ketone metabolic process;cellular lipid metabolic process;cellular metabolic process;cellular nitrogen compound metabolic process;cellular process;chromatin modification;chromatin org…	Adipocytokine signaling pathway;Hypertrophic cardiomyopathy (HCM);Insulin signaling pathway;mTOR signaling pathway;Regulation of autophagy	3D-structure;ATP-binding;Autophagy;Biologicalrhythms;Cholesterolbiosynthesis;Cholesterolmetabolism;Chromatinregulator;Completeproteome;Cytoplasm;Directproteinsequencing;Fattyacidbiosynthesis;Fattyacidmetabolism;Kinase;Lipidbiosynthesis;Lipidmetabolism;Magnesium;Metal-binding;Nucleotide-binding;Nucleus;Phosphoprotein;Referenceproteome;Serine/threonine-proteinkinase;Steroidbiosynthesis;Steroidmetab…	NdpkA-Ampkalpha1 complex	7	6	19.7	63.973	0	12.993
G3V8Q9;A0A0G2K8G0;P70478	Apc	Adenomatosis polyposis coli, isoform CRA_a OS;Adenomatous polyposis coli protein OS;Adenomatous polyposis coli protein OS		1.67307	0.770678	0.694093	F	M	NaN		anatomical structure development;anatomical structure homeostasis;anatomical structure morphogenesis;anterior/posterior pattern specification;axis specification;axonogenesis;biological regulation;canonical Wnt receptor signaling pathway;canonical Wnt receptor signaling pathway involved in negative regulation of apoptosis;canonical Wnt receptor signaling pathway involved in positive regulation of …	beta-catenin binding;binding;cytoskeletal protein binding;enzyme regulator activity;kinase regulator activity;microtubule binding;microtubule plus-end binding;protein binding;protein complex binding;protein kinase regulator activity;tubulin binding	adherens junction;anchoring junction;axon part;axonal growth cone;beta-catenin destruction complex;cell body;cell body fiber;cell cortex;cell junction;cell part;cell projection;cell projection membrane;cell projection part;cell-cell adherens junction;cell-cell junction;centrosome;chromosomal part;cytoplasm;cytoplasmic microtubule;cytoplasmic part;cytoskeletal part;dendrite;growth cone;intracellul…	anatomical structure development;anatomical structure morphogenesis;biological regulation;cell activation;cell differentiation;cell motility;cellular component assembly;cellular component morphogenesis;cellular component movement;cellular component organization;cellular homeostasis;cellular process;chromosome organization;cytokinesis;cytoskeleton organization;developmental process;establishment o…	Basal cell carcinoma;Colorectal cancer;Endometrial cancer;Pathways in cancer;Regulation of actin cytoskeleton;Wnt signaling pathway	Acetylation;Celljunction;Cellmembrane;Cellprojection;Coiledcoil;Completeproteome;Cytoplasm;Cytoskeleton;Membrane;Microtubule;Phosphoprotein;Proteomicsidentification;Referenceproteome;Repeat;Tumorsuppressor;Ublconjugation;Wntsignalingpathway	Par3-Apc-Kif3a complex	13	13	7.9	310.5	0	27.244
Q64244	Cd38	ADP-ribosyl cyclase/cyclic ADP-ribose hydrolase 1 OS		F	M	1.17511	F	M	1.10734		activation of immune response;antigen receptor-mediated signaling pathway;B cell receptor signaling pathway;biological regulation;calcium ion homeostasis;cation homeostasis;cell surface receptor linked signaling pathway;cellular calcium ion homeostasis;cellular cation homeostasis;cellular chemical homeostasis;cellular divalent inorganic cation homeostasis;cellular homeostasis;cellular ion homeost…	catalytic activity;hydrolase activity;hydrolase activity, acting on glycosyl bonds;hydrolase activity, hydrolyzing N-glycosyl compounds;lyase activity;NAD(P)+ nucleosidase activity;NAD+ nucleosidase activity;phosphorus-oxygen lyase activity;transferase activity	cell part;cell surface;extracellular membrane-bounded organelle;extracellular organelle;extracellular region part;extracellular vesicular exosome;integral to membrane;intracellular membrane-bounded organelle;intracellular organelle;intracellular part;intrinsic to membrane;membrane;membrane part;membrane-bounded organelle;membrane-bounded vesicle;nucleus;organelle;plasma membrane;vesicle	biological regulation;cellular homeostasis;cellular ion homeostasis;cellular process;homeostatic process;immune system process;metabolic process;multi-organism process;regulation of transport;response to chemical stimulus;response to drug;response to endogenous stimulus;response to external stimulus;response to extracellular stimulus;response to oxidative stress;response to stimulus;response to s…	Calcium signaling pathway;Nicotinate and nicotinamide metabolism;Pancreatic secretion;Salivary secretion	Completeproteome;Disulfidebond;Glycoprotein;Hydrolase;Membrane;NAD;NADP;Referenceproteome;Signal-anchor;Transferase;Transmembrane;Transmembranehelix		2	2	8.6	34.436	0	7.6377
D4A2F1;F1LPF2;P25304	Agrn	Agrin OS;Agrin OS;Agrin OS		M	NaN	NaN	NaN	M	F		biological regulation;cell communication;cell-cell signaling;cellular component assembly;cellular component assembly at cellular level;cellular component organization;cellular component organization at cellular level;cellular component organization or biogenesis;cellular component organization or biogenesis at cellular level;cellular localization;cellular macromolecule localization;cellular macro…	acetylcholine receptor regulator activity;binding;calcium ion binding;carbohydrate binding;cation binding;chondroitin sulfate binding;cytokine binding;dystroglycan binding;glycoprotein binding;glycosaminoglycan binding;growth factor binding;heparan sulfate proteoglycan binding;ion binding;metal ion binding;monosaccharide binding;pattern binding;polysaccharide binding;protein binding;proteoglycan …	axon part;axonal growth cone;basal lamina;basement membrane;cell junction;cell part;cell projection part;cell surface;cytoplasm;extracellular matrix;extracellular matrix part;extracellular membrane-bounded organelle;extracellular organelle;extracellular region;extracellular region part;extracellular space;extracellular vesicular exosome;growth cone;integral to membrane;intracellular part;intrinsi…	biological regulation;cell communication;cell-cell signaling;cellular component assembly;cellular component organization;cellular localization;cellular membrane organization;cellular metabolic process;cellular process;localization;macromolecular complex assembly;macromolecule metabolic process;membrane organization;metabolic process;plasma membrane organization;protein complex assembly;regulation…	ECM-receptor interaction	3D-structure;Alternativesplicing;Calcium;Celljunction;Cellmembrane;Completeproteome;Developmentalprotein;Differentiation;Disulfidebond;EGF-likedomain;Glycoprotein;Heparansulfate;LamininEGF-likedomain;Membrane;Proteoglycan;Proteomicsidentification;Referenceproteome;Repeat;Signal-anchor;Synapse;Transmembrane;Transmembranehelix		6	6	5.2	206.59	0	16.518
F1LRC2;P55009	Aif1	Allograft inflammatory factor 1 OS;Allograft inflammatory factor 1 OS		NaN	NaN	M	NaN	NaN	NaN		actin cytoskeleton organization;actin filament bundle assembly;actin filament organization;actin filament polymerization;actin filament-based process;actin polymerization or depolymerization;biological regulation;cell activation;cell communication;cellular component assembly;cellular component assembly at cellular level;cellular component organization;cellular component organization at cellular l…	actin binding;actin filament binding;binding;calcium ion binding;cation binding;cytoskeletal protein binding;ion binding;metal ion binding;protein binding	actin filament;cell part;cell projection;cell projection membrane;cell projection part;cytoplasm;cytoplasmic part;cytoskeletal part;cytosol;intracellular membrane-bounded organelle;intracellular organelle;intracellular organelle part;intracellular part;lamellipodium;leading edge membrane;macromolecular complex;membrane part;membrane-bounded organelle;nucleus;organelle;organelle part;perikaryon;pe…	biological regulation;cell activation;cell communication;cellular component assembly;cellular component organization;cellular macromolecular complex assembly;cellular membrane organization;cellular process;cytoskeleton organization;immune system process;macromolecular complex assembly;membrane invagination;membrane organization;organelle organization;protein complex assembly;protein polymerizatio…		Acetylation;Actin-binding;Calcium;Cellmembrane;Cellprojection;Completeproteome;Cytoplasm;Cytoskeleton;Membrane;Metal-binding;Phosphoprotein;Proteomicsidentification;Referenceproteome;Repeat		1	1	11.6	16.823	0	5.3946
A0A0G2K013;Q9QXQ0	Actn4	Alpha-actinin-4 OS;Alpha-actinin-4 OS		NaN	1.09293	M	0.600194	1.1687	0.619167		actin cytoskeleton organization;actin filament bundle assembly;actin filament organization;actin filament-based process;biological regulation;cell junction assembly;cell junction organization;cell-cell junction assembly;cell-cell junction organization;cellular component assembly;cellular component assembly at cellular level;cellular component organization;cellular component organization at cellul…	binding;calcium ion binding;cation binding;ion binding;ligand-dependent nuclear receptor transcription coactivator activity;metal ion binding;nucleoside binding;protein binding;protein binding transcription factor activity;protein complex binding;protein N-terminus binding;transcription coactivator activity;transcription cofactor activity;transcription factor binding transcription factor activity	actin filament bundle;actomyosin;adherens junction;anchoring junction;cell cortex part;cell junction;cell part;cell projection;cell-cell junction;cell-substrate adherens junction;cell-substrate junction;contractile fiber part;cortical cytoskeleton;cytoplasm;cytoplasmic part;cytoskeletal part;cytoskeleton;cytosol;extracellular membrane-bounded organelle;extracellular organelle;extracellular region…	biological regulation;cell junction organization;cellular component assembly;cellular component organization;cellular process;cytoskeleton organization;establishment of localization;organelle organization;protein transport;regulation of transport;response to chemical stimulus;response to stimulus;response to stress;signal transduction;transport	Adherens junction;Amoebiasis;Arrhythmogenic right ventricular cardiomyopathy (ARVC);Focal adhesion;Leukocyte transendothelial migration;Regulation of actin cytoskeleton;Systemic lupus erythematosus;Tight junction	Acetylation;Actin-binding;Calcium;Celljunction;Completeproteome;Cytoplasm;Metal-binding;Nucleus;Phosphoprotein;Proteintransport;Referenceproteome;Repeat;Transport	AQP2-binding multiprotein force generator complex	52	1	69.6	102.97	0	5.3784
P63003;A0A0G2JZT6	Aes	Amino-terminal enhancer of split OS;Amino-terminal enhancer of split OS		F	0.662825	M	NaN	1.74303	F		anatomical structure development;biological regulation;biosynthetic process;cell communication;cell surface receptor linked signaling pathway;cellular biosynthetic process;cellular macromolecule biosynthetic process;cellular macromolecule metabolic process;cellular metabolic process;cellular nitrogen compound metabolic process;cellular process;cellular response to external stimulus;cellular respo…	protein binding transcription factor activity;transcription cofactor activity;transcription corepressor activity;transcription factor binding transcription factor activity	cell part;intracellular membrane-bounded organelle;intracellular organelle;intracellular part;membrane-bounded organelle;nucleus;organelle	anatomical structure development;biological regulation;biosynthetic process;cell communication;cellular metabolic process;cellular nitrogen compound metabolic process;cellular process;developmental process;macromolecule metabolic process;metabolic process;nitrogen compound metabolic process;nucleobase-containing compound metabolic process;primary metabolic process;response to chemical stimulus;re…		Completeproteome;Nucleus;Phosphoprotein;Referenceproteome;Repressor;Transcription;Transcriptionregulation;Ublconjugation;Wntsignalingpathway		2	2	14.2	22	0	12.509
B1WC49	Api5	Api5 protein OS		0.437392	1.58052	1.19036	1.04943	1.21773	0.702125		biological regulation;negative regulation of apoptosis;negative regulation of biological process;negative regulation of cell death;negative regulation of cellular process;negative regulation of fibroblast apoptosis;negative regulation of programmed cell death;regulation of apoptosis;regulation of biological process;regulation of cell death;regulation of cellular process;regulation of fibroblast a…		cell part;intracellular organelle part;intracellular part;macromolecular complex;membrane;nuclear part;nucleoplasm;organelle part;ribonucleoprotein complex;spliceosomal complex	biological regulation		Completeproteome;Proteomicsidentification;Referenceproteome		15	15	29.6	56.784	0	109.06
Q5I0M1;P26644;CON__P17690	Apoh	Apolipoprotein H OS;Beta-2-glycoprotein 1 OS		M	NaN	M	NaN	M	M		acylglycerol metabolic process;acylglycerol transport;anatomical structure morphogenesis;biological regulation;blood coagulation;blood coagulation, intrinsic pathway;cellular lipid metabolic process;cellular metabolic process;cellular process;coagulation;developmental process;establishment of localization;glycerol ether metabolic process;glycerolipid metabolic process;hemostasis;lipid metabolic p…	binding;carbohydrate binding;enzyme activator activity;enzyme regulator activity;glycosaminoglycan binding;heparin binding;lipase activator activity;lipid binding;lipoprotein lipase activator activity;pattern binding;phospholipid binding;polysaccharide binding	cell part;cell surface;chylomicron;extracellular matrix;extracellular membrane-bounded organelle;extracellular organelle;extracellular region;extracellular region part;extracellular vesicular exosome;high-density lipoprotein particle;macromolecular complex;membrane-bounded organelle;membrane-bounded vesicle;organelle;plasma lipoprotein particle;protein-lipid complex;triglyceride-rich lipoprotein …	anatomical structure morphogenesis;biological regulation;cellular lipid metabolic process;cellular metabolic process;cellular process;coagulation;developmental process;establishment of localization;glycerol ether metabolic process;lipid metabolic process;lipid transport;macromolecule metabolic process;metabolic process;multicellular organismal process;primary metabolic process;protein maturation;…		Completeproteome;Disulfidebond;Glycoprotein;Heparin-binding;Lipoprotein;Proteomicsidentification;Referenceproteome;Repeat;Secreted;Signal;Sushi		5	5	18.8	38.457	0	8.1692
G3V8T9;Q9JKL3;Q63690	Bax	Apoptosis regulator BAX OS;Apoptosis regulator BAX OS;Apoptosis regulator BAX OS		F	NaN	F	M	0.797966	0.857554		activation of caspase activity;activation of caspase activity by cytochrome c;anatomical structure development;anatomical structure homeostasis;anatomical structure morphogenesis;apoptosis;apoptosis in response to endoplasmic reticulum stress;apoptotic mitochondrial changes;B cell activation;B cell apoptosis;B cell homeostasis;B cell homeostatic proliferation;B cell negative selection;B cell prol…	BH domain binding;BH3 domain binding;binding;channel activity;chaperone binding;death domain binding;heat shock protein binding;identical protein binding;lipid binding;passive transmembrane transporter activity;protein binding;protein complex binding;protein dimerization activity;protein domain specific binding;protein heterodimerization activity;protein homodimerization activity;transmembrane tr…	BAX complex;Bcl-2 family protein complex;cell part;cytoplasm;cytoplasmic part;cytosol;endoplasmic reticulum membrane;endoplasmic reticulum part;envelope;extracellular membrane-bounded organelle;extracellular organelle;extracellular region part;extracellular vesicular exosome;intracellular membrane-bounded organelle;intracellular organelle;intracellular organelle part;intracellular part;macromolec…	anatomical structure development;anatomical structure morphogenesis;biological regulation;cell activation;cell death;cell development;cell differentiation;cell motility;cell proliferation;cellular component assembly;cellular component morphogenesis;cellular component movement;cellular component organization;cellular homeostasis;cellular ion homeostasis;cellular lipid metabolic process;cellular lo…	Amyotrophic lateral sclerosis (ALS);Apoptosis;Colorectal cancer;Huntington's disease;ko05152;Neurotrophin signaling pathway;p53 signaling pathway;Pathways in cancer;Prion diseases;Protein processing in endoplasmic reticulum	Acetylation;Alternativesplicing;Apoptosis;Completeproteome;Cytoplasm;Membrane;Mitochondrion;Mitochondrionoutermembrane;Proteomicsidentification;Referenceproteome;Transmembrane;Transmembranehelix		4	4	34.9	21.444	0	83.612
Q02759	Alox15	Arachidonate 15-lipoxygenase OS		NaN	NaN	M	NaN	NaN	NaN		alcohol metabolic process;amine biosynthetic process;amine metabolic process;anatomical structure development;apoptotic cell clearance;arachidonic acid metabolic process;biological regulation;biomineral tissue development;biosynthetic process;bone mineralization;carboxylic acid biosynthetic process;carboxylic acid metabolic process;cell volume homeostasis;cellular amine metabolic process;cellular…	arachidonate 12-lipoxygenase activity;arachidonate 15-lipoxygenase activity;binding;catalytic activity;cation binding;channel inhibitor activity;channel regulator activity;dioxygenase activity;ether hydrolase activity;hepoxilin A3 synthase activity;hepoxilin-epoxide hydrolase activity;hydrolase activity;hydrolase activity, acting on ether bonds;ion binding;ion channel inhibitor activity;iron ion …	cell part;cytoplasmic part;cytosol;extrinsic to internal side of plasma membrane;extrinsic to membrane;extrinsic to plasma membrane;intracellular part;lipid particle;membrane;membrane part;plasma membrane;plasma membrane part;sarcolemma	alcohol metabolic process;amine metabolic process;anatomical structure development;biological regulation;biosynthetic process;cellular component organization;cellular homeostasis;cellular ion homeostasis;cellular ketone metabolic process;cellular lipid metabolic process;cellular membrane organization;cellular metabolic process;cellular nitrogen compound metabolic process;cellular process;developm…	Arachidonic acid metabolism;Linoleic acid metabolism	Calcium;Cellmembrane;Completeproteome;Cytoplasm;Dioxygenase;Fattyacidmetabolism;Iron;Lipid-binding;Lipiddroplet;Lipidmetabolism;Membrane;Metal-binding;Oxidoreductase;Referenceproteome		21	21	52.5	75.377	0	64.488
Q5U318	Pea15	Astrocytic phosphoprotein PEA-15 OS		0.810003	1.06503	2.02722	0.839964	0.893228	0.736267		apoptosis;biological regulation;carbohydrate transport;cell cycle checkpoint;cell death;cellular process;cellular response to stimulus;cellular response to stress;death;DNA damage checkpoint;DNA integrity checkpoint;establishment of localization;negative regulation of biological process;negative regulation of glucose import;negative regulation of glucose transport;negative regulation of transport…		cell part;cytoplasm;intracellular part	biological regulation;carbohydrate transport;cell death;cellular process;death;establishment of localization;regulation of cell cycle;regulation of transport;response to chemical stimulus;response to DNA damage stimulus;response to stimulus;response to stress;transport		Apoptosis;Completeproteome;Cytoplasm;Directproteinsequencing;Phosphoprotein;Referenceproteome;Sugartransport;Transport		8	8	60	15.04	0	124.55
Q91XJ1	Becn1	Beclin-1 OS		F	NaN	1.41	NaN	M	M		anatomical structure development;autophagic vacuole assembly;autophagy;beta-amyloid metabolic process;biological regulation;catabolic process;cell communication;cell development;cellular catabolic process;cellular component assembly;cellular component assembly at cellular level;cellular component organization;cellular component organization at cellular level;cellular component organization or bio…		cell part;cell projection;cytoplasm;cytoplasmic membrane-bounded vesicle;cytoplasmic part;cytoplasmic vesicle;cytosolic part;dendrite;endocytic vesicle;endoplasmic reticulum membrane;endoplasmic reticulum part;endosomal part;endosome membrane;extrinsic to membrane;Golgi apparatus part;intracellular membrane-bounded organelle;intracellular organelle;intracellular organelle part;intracellular part;…	anatomical structure development;autophagy;biological regulation;catabolic process;cell communication;cell development;cellular component assembly;cellular component organization;cellular metabolic process;cellular process;cytokinesis;developmental process;endosome transport;establishment of localization;immune system process;macromolecule metabolic process;metabolic process;multi-organism proces…	Regulation of autophagy	3D-structure;Acetylation;Antiviraldefense;Autophagy;Cellcycle;Celldivision;Coiledcoil;Completeproteome;Cytoplasm;Endoplasmicreticulum;Endosome;Golgiapparatus;Membrane;Mitochondrion;Phosphoprotein;Referenceproteome;Ublconjugation		5	5	19.9	51.556	0	5.2977
Q6IN33	Rcan1	Calcipressin-1 OS		F	NaN	M	F	NaN	NaN		anatomical structure development;behavior;biological regulation;calcineurin-NFAT signaling pathway;calcium-mediated signaling;cell development;cellular developmental process;cellular process;cellular response to stimulus;cognition;developmental process;inositol phosphate-mediated signaling;intracellular signal transduction;learning or memory;locomotion;locomotion involved in locomotory behavior;m…	binding;calcium-dependent protein serine/threonine phosphatase regulator activity;enzyme binding;enzyme regulator activity;phosphatase binding;phosphatase regulator activity;protein binding;protein phosphatase 2B binding;protein phosphatase binding;protein phosphatase regulator activity	cell part;cytoplasm;intracellular membrane-bounded organelle;intracellular organelle;intracellular part;membrane-bounded organelle;nucleus;organelle	anatomical structure development;behavior;biological regulation;cell development;cellular process;developmental process;locomotion;multicellular organismal process;neurological system process;response to abiotic stimulus;response to chemical stimulus;response to endogenous stimulus;response to external stimulus;response to oxidative stress;response to stimulus;response to stress;signal transducti…		Completeproteome;Referenceproteome		2	2	16.1	22.948	0	10.933
P20272	Cnr1	Cannabinoid receptor 1 OS		NaN	NaN	M	NaN	NaN	NaN		aging;axonal fasciculation;behavior;biological regulation;cAMP-mediated signaling;carbohydrate homeostasis;cell recognition;cell surface receptor linked signaling pathway;cellular chemical homeostasis;cellular homeostasis;cellular ion homeostasis;cellular process;cellular response to stimulus;chemical homeostasis;cognition;cyclic-nucleotide-mediated signaling;developmental process;gamete generati…	binding;cannabinoid receptor activity;drug binding;G-protein coupled receptor activity;molecular transducer activity;receptor activity;signal transducer activity;signaling receptor activity;transmembrane signaling receptor activity	axon;cell part;cell projection;cell projection part;growth cone;integral to membrane;intrinsic to membrane;membrane;membrane part;membrane raft;neuron projection;plasma membrane;site of polarized growth	aging;behavior;biological regulation;cell recognition;cellular homeostasis;cellular ion homeostasis;cellular process;developmental process;homeostatic process;multicellular organismal process;neurological system process;regulation of transport;response to biotic stimulus;response to chemical stimulus;response to external stimulus;response to extracellular stimulus;response to stimulus;signal tran…	Neuroactive ligand-receptor interaction	Cellmembrane;Completeproteome;Glycoprotein;G-proteincoupledreceptor;Lipoprotein;Membrane;Palmitate;Receptor;Referenceproteome;Transducer;Transmembrane;Transmembranehelix		2	2	7.2	52.844	0	8.3167
P14141	Ca3	Carbonic anhydrase 3 OS		F	NaN	NaN	M	M	M		cellular metabolic process;cellular process;dephosphorylation;metabolic process;one-carbon metabolic process;phosphate-containing compound metabolic process;phosphorus metabolic process;response to chemical stimulus;response to ethanol;response to organic substance;response to oxidative stress;response to stimulus;response to stress;small molecule metabolic process	binding;carbonate dehydratase activity;carbon-oxygen lyase activity;catalytic activity;cation binding;hydrolase activity;hydrolase activity, acting on ester bonds;hydro-lyase activity;ion binding;lyase activity;metal ion binding;nickel ion binding;phosphatase activity;phosphoric ester hydrolase activity;transition metal ion binding;zinc ion binding	cell part;cytoplasmic part;cytosol;intracellular part	cellular metabolic process;cellular process;metabolic process;one-carbon metabolic process;phosphorus metabolic process;response to chemical stimulus;response to oxidative stress;response to stimulus;response to stress;small molecule metabolic process	Nitrogen metabolism	3D-structure;Acetylation;Completeproteome;Cytoplasm;Directproteinsequencing;Disulfidebond;Glutathionylation;Lyase;Metal-binding;Referenceproteome;Zinc		3	3	21.5	29.431	0	8.9466
D3ZV15	Cbl	Cbl proto-oncogene OS		M	M	M	NaN	NaN	NaN		biological regulation;cell surface receptor linked signaling pathway;cellular process;cellular response to stimulus;negative regulation of apoptosis;negative regulation of biological process;negative regulation of cell death;negative regulation of cellular process;negative regulation of programmed cell death;positive regulation of biological process;positive regulation of cell communication;posit…	acid-amino acid ligase activity;binding;calcium ion binding;catalytic activity;cation binding;ion binding;ligase activity;ligase activity, forming carbon-nitrogen bonds;metal ion binding;molecular transducer activity;signal transducer activity;small conjugating protein ligase activity;transition metal ion binding;ubiquitin-protein ligase activity;zinc ion binding	cell part;cytoplasmic part;cytosol;flotillin complex;intracellular membrane-bounded organelle;intracellular organelle;intracellular part;macromolecular complex;membrane part;membrane-bounded organelle;nucleus;organelle;plasma membrane part;protein complex	biological regulation;cellular process;response to stimulus;signal transduction	Bacterial invasion of epithelial cells;Chronic myeloid leukemia;Endocytosis;ErbB signaling pathway;Insulin signaling pathway;Jak-STAT signaling pathway;Pathways in cancer;T cell receptor signaling pathway;Ubiquitin mediated proteolysis	Completeproteome;Metal-binding;Proteomicsidentification;Referenceproteome;Zinc;Zinc-finger		4	4	8.1	100.69	0	13.938
O70509;D3ZGF1;F1LSA1;P26051	Cd44	CD44 antigen OS;CD44 antigen OS;CD44 antigen OS;CD44 antigen OS		F	NaN	M	1.12818	F	0.924087		amine metabolic process;aminoglycan catabolic process;aminoglycan metabolic process;anatomical structure development;anatomical structure formation involved in morphogenesis;anatomical structure maturation;anatomical structure morphogenesis;biological adhesion;biological regulation;blood vessel maturation;branching involved in prostate gland morphogenesis;branching involved in ureteric bud morpho…	binding;carbohydrate binding;catalytic activity;cytokine binding;cytokine receptor activity;enzyme binding;epidermal growth factor receptor binding;glycosaminoglycan binding;growth factor receptor binding;hexosaminidase activity;hyaluronic acid binding;hyalurononglucosaminidase activity;hydrolase activity;hydrolase activity, acting on glycosyl bonds;hydrolase activity, hydrolyzing O-glycosyl comp…	adherens junction;anchoring junction;apical plasma membrane;basolateral plasma membrane;cell junction;cell part;cell-substrate adherens junction;cell-substrate junction;cytoplasmic part;external side of plasma membrane;extracellular membrane-bounded organelle;extracellular organelle;extracellular region part;extracellular vesicular exosome;focal adhesion;Golgi apparatus;integral to membrane;intra…	amine metabolic process;anatomical structure development;anatomical structure formation involved in morphogenesis;anatomical structure morphogenesis;biological adhesion;biological regulation;carbohydrate metabolic process;catabolic process;cell adhesion;cell motility;cellular component movement;cellular component organization;cellular process;developmental maturation;developmental process;locomot…	ECM-receptor interaction;Hematopoietic cell lineage;Shigellosis	Alternativesplicing;Celladhesion;Cellmembrane;Completeproteome;Disulfidebond;Glycoprotein;Membrane;Phosphoprotein;Proteoglycan;Proteomicsidentification;Pyrrolidonecarboxylicacid;Receptor;Referenceproteome;Signal;Sulfation;Transmembrane;Transmembranehelix	Cd44-Ots8 complex	2	2	10.4	39.725	0	12.458
A0A0G2K6H5;Q75UQ2	Cfdp1	Craniofacial development protein 1 OS;Craniofacial development protein 1 OS		NaN	NaN	F	NaN	F	NaN		biological adhesion;biological regulation;cell adhesion;cellular process;developmental process;multicellular organismal development;multicellular organismal process;negative regulation of apoptosis;negative regulation of biological process;negative regulation of cell death;negative regulation of cellular process;negative regulation of fibroblast apoptosis;negative regulation of programmed cell de…		cell part;chromosomal part;condensed chromosome kinetochore;intracellular non-membrane-bounded organelle;intracellular organelle;intracellular organelle part;intracellular part;kinetochore;macromolecular complex;non-membrane-bounded organelle;organelle;organelle part;protein complex	biological adhesion;biological regulation;cell adhesion;cellular process;developmental process;multicellular organismal development;multicellular organismal process		Centromere;Chromosome;Completeproteome;Developmentalprotein;Kinetochore;Phosphoprotein;Referenceproteome		2	2	13.7	31.31	0	8.8036
Q63707	Dhodh	Dihydroorotate dehydrogenase (quinone), mitochondrial OS		M	NaN	NaN	NaN	NaN	NaN		biological regulation;biosynthetic process;body fluid secretion;cellular aromatic compound metabolic process;cellular biosynthetic process;cellular metabolic process;cellular nitrogen compound biosynthetic process;cellular nitrogen compound metabolic process;cellular process;'de novo' pyrimidine base biosynthetic process;'de novo' UMP biosynthetic process;establishment of localization;female preg…	binding;catalytic activity;coenzyme binding;cofactor binding;dihydroorotate dehydrogenase activity;drug binding;FMN binding;nucleotide binding;oxidoreductase activity;oxidoreductase activity, acting on the CH-CH group of donors;oxidoreductase activity, acting on the CH-CH group of donors, quinone or related compound as acceptor;quinone binding;ubiquinone binding	cell body;cell part;cytoplasmic part;integral to membrane;intracellular organelle part;intracellular part;intrinsic to membrane;intrinsic to mitochondrial inner membrane;intrinsic to organelle membrane;membrane;membrane part;mitochondrial inner membrane;mitochondrial membrane;mitochondrial membrane part;mitochondrial part;neuronal cell body;nuclear part;nucleoplasm;organelle inner membrane;organe…	biological regulation;biosynthetic process;cellular aromatic compound metabolic process;cellular metabolic process;cellular nitrogen compound metabolic process;cellular process;establishment of localization;heterocycle metabolic process;metabolic process;multicellular organismal process;multi-organism process;nitrogen compound metabolic process;nucleobase-containing compound metabolic process;nuc…	Pyrimidine metabolism	3D-structure;Completeproteome;Flavoprotein;FMN;Membrane;Mitochondrion;Mitochondrioninnermembrane;Oxidoreductase;Pyrimidinebiosynthesis;Referenceproteome;Transitpeptide;Transmembrane;Transmembranehelix		2	2	7.1	42.662	0	5.1554
A0A0G2JTF2;Q6P730;A0A0G2JTS0	Dab2ip	Disabled homolog 2-interacting protein OS;Disabled homolog 2-interacting protein OS;Disabled homolog 2-interacting protein OS		M	NaN	M	0.767852	0.558682	1.02491		activation of MAPKKK activity;activation of protein kinase activity;anatomical structure formation involved in morphogenesis;anatomical structure morphogenesis;angiogenesis;apoptosis;biological regulation;catabolic process;cell cycle;cell death;cell motility;cell motility involved in cerebral cortex radial glia guided migration;cell part morphogenesis;cell projection morphogenesis;cell projection…	binding;enzyme activator activity;enzyme binding;enzyme regulator activity;GTPase activator activity;GTPase regulator activity;kinase binding;lipid binding;nucleoside-triphosphatase regulator activity;phosphatidylinositol 3-kinase binding;phosphatidylinositol binding;phosphatidylinositol-3-phosphate binding;phosphatidylinositol-4-phosphate binding;phospholipid binding;protein binding;protein comp…	axon;cell body;cell body membrane;cell part;cell projection;cerebellar mossy fiber;climbing fiber;cytoplasm;cytoplasmic membrane-bounded vesicle;cytoplasmic part;cytoplasmic vesicle;dendrite;endocytic vesicle;intracellular membrane-bounded organelle;intracellular organelle;intracellular part;intrinsic to internal side of plasma membrane;intrinsic to membrane;intrinsic to plasma membrane;membrane;…	anatomical structure formation involved in morphogenesis;anatomical structure morphogenesis;biological regulation;catabolic process;cell cycle;cell death;cell motility;cellular component morphogenesis;cellular component movement;cellular component organization;cellular metabolic process;cellular process;death;developmental process;locomotion;macromolecule metabolic process;macromolecule modificat…		Angiogenesis;Apoptosis;Cellcycle;Cellmembrane;Cellprojection;Coiledcoil;Completeproteome;Cytoplasm;Developmentalprotein;Directproteinsequencing;Growthregulation;GTPaseactivation;Membrane;Phosphoprotein;Referenceproteome;Stressresponse;Tumorsuppressor;Unfoldedproteinresponse		15	12	23.1	128.04	0	18.158
A0A0G2JUF8;A0A0G2JWP8;P41516	Top2a	DNA topoisomerase 2 OS;DNA topoisomerase 2 OS;DNA topoisomerase 2-alpha OS		NaN	1.00905	M	M	M	0.79493		aging;anatomical structure development;apoptotic chromosome condensation;biological regulation;brain development;cell cycle process;cell differentiation;cell differentiation in hindbrain;cellular component organization;cellular component organization at cellular level;cellular component organization or biogenesis;cellular component organization or biogenesis at cellular level;cellular development…	adenyl nucleotide binding;adenyl ribonucleotide binding;ATP binding;ATPase activity;ATPase activity, coupled;binding;catalytic activity;cation binding;chromatin binding;DNA bending activity;DNA binding;DNA topoisomerase (ATP-hydrolyzing) activity;DNA topoisomerase activity;DNA-dependent ATPase activity;hydrolase activity;hydrolase activity, acting on acid anhydrides;hydrolase activity, acting on …	cell part;DNA topoisomerase complex (ATP-hydrolyzing);intracellular membrane-bounded organelle;intracellular non-membrane-bounded organelle;intracellular organelle;intracellular organelle part;intracellular part;macromolecular complex;membrane-bounded organelle;non-membrane-bounded organelle;nuclear part;nucleolus;nucleus;organelle;organelle part;protein complex	aging;anatomical structure development;biological regulation;cell differentiation;cellular component organization;cellular metabolic process;cellular nitrogen compound metabolic process;cellular process;chromosome organization;chromosome segregation;developmental process;DNA geometric change;DNA metabolic process;DNA packaging;DNA recombination;macromolecule metabolic process;metabolic process;ni…		Acetylation;ATP-binding;Biologicalrhythms;Completeproteome;DNA-binding;Isomerase;Magnesium;Metal-binding;Nucleotide-binding;Nucleus;Phosphoprotein;Referenceproteome;Topoisomerase		6	6	5.3	172.43	0	8.0753
Q498R3	Dnajc10	DnaJ homolog subfamily C member 10 OS		1.43256	M	1.03455	0.75555	M	NaN		apoptosis;apoptosis in response to endoplasmic reticulum stress;biological regulation;catabolic process;cell death;cell redox homeostasis;cellular catabolic process;cellular homeostasis;cellular macromolecule catabolic process;cellular macromolecule metabolic process;cellular metabolic process;cellular process;cellular protein metabolic process;death;ER-associated protein catabolic process;homeos…	ATPase activator activity;ATPase regulator activity;catalytic activity;disulfide oxidoreductase activity;enzyme activator activity;enzyme regulator activity;nucleoside-triphosphatase regulator activity;oxidoreductase activity;oxidoreductase activity, acting on a sulfur group of donors;oxidoreductase activity, acting on a sulfur group of donors, disulfide as acceptor;protein disulfide oxidoreducta…	cell part;cytoplasmic part;endoplasmic reticulum chaperone complex;endoplasmic reticulum lumen;endoplasmic reticulum part;intracellular organelle lumen;intracellular organelle part;intracellular part;macromolecular complex;membrane;membrane-enclosed lumen;organelle lumen;organelle part;protein complex	biological regulation;catabolic process;cell death;cellular homeostasis;cellular metabolic process;cellular process;death;homeostatic process;macromolecule metabolic process;metabolic process;primary metabolic process;protein folding;protein metabolic process;proteolysis;proteolysis involved in cellular protein catabolic process;regulation of protein modification process	Protein processing in endoplasmic reticulum	Completeproteome;Disulfidebond;Endoplasmicreticulum;Glycoprotein;Oxidoreductase;Redox-activecenter;Referenceproteome;Repeat;Signal		7	7	14.1	90.746	0	24.705
P61805	Dad1	Dolichyl-diphosphooligosaccharide--protein glycosyltransferase subunit DAD1 OS		NaN	NaN	NaN	NaN	F	NaN		anatomical structure development;apoptosis;biological regulation;blastocyst development;carbohydrate metabolic process;cell death;cellular carbohydrate metabolic process;cellular macromolecule metabolic process;cellular metabolic process;cellular process;cellular protein metabolic process;death;developmental process;glycosylation;macromolecule glycosylation;macromolecule metabolic process;macromo…	catalytic activity;dolichyl-diphosphooligosaccharide-protein glycotransferase activity;oligosaccharyl transferase activity;transferase activity;transferase activity, transferring glycosyl groups;transferase activity, transferring hexosyl groups	cell part;cytoplasmic part;endoplasmic reticulum part;extracellular membrane-bounded organelle;extracellular organelle;extracellular region part;extracellular vesicular exosome;integral to membrane;intracellular organelle part;intracellular part;intrinsic to membrane;macromolecular complex;membrane part;membrane-bounded organelle;membrane-bounded vesicle;oligosaccharyltransferase complex;organell…	anatomical structure development;biological regulation;carbohydrate metabolic process;cell death;cellular metabolic process;cellular process;death;developmental process;macromolecule metabolic process;macromolecule modification;metabolic process;primary metabolic process;protein glycosylation;protein metabolic process;protein modification process;response to chemical stimulus;response to drug;res…	N-Glycan biosynthesis;Protein processing in endoplasmic reticulum;Various types of N-glycan biosynthesis	Acetylation;Apoptosis;Completeproteome;Endoplasmicreticulum;Glycosyltransferase;Membrane;Referenceproteome;Transferase;Transmembrane;Transmembranehelix		2	2	19.5	12.497	0	5.0808
P63170;A0A0G2JU43	Dynll1	Dynein light chain 1, cytoplasmic OS;Dynein light chain 1-like OS		1.46713	1.38607	0.38724	1.04674	1.02087	1.23396		anatomical structure development;apoptosis;biological regulation;biosynthetic process;cell death;cellular biosynthetic process;cellular macromolecule biosynthetic process;cellular macromolecule metabolic process;cellular metabolic process;cellular nitrogen compound biosynthetic process;cellular nitrogen compound metabolic process;cellular process;death;developmental process;establishment of local…	binding;catalytic activity;enzyme binding;enzyme inhibitor activity;enzyme regulator activity;hydrolase activity;hydrolase activity, acting on acid anhydrides;hydrolase activity, acting on acid anhydrides, in phosphorus-containing anhydrides;identical protein binding;motor activity;nitric-oxide synthase regulator activity;nucleoside-triphosphatase activity;protein binding;protein dimerization act…	cell part;centrosome;chromosomal part;cytoplasmic dynein complex;cytoplasmic part;cytoskeletal part;cytosol;dynein complex;extracellular membrane-bounded organelle;extracellular organelle;extracellular region part;extracellular vesicular exosome;intracellular membrane-bounded organelle;intracellular non-membrane-bounded organelle;intracellular organelle;intracellular organelle part;intracellular …	anatomical structure development;biological regulation;biosynthetic process;cell death;cellular metabolic process;cellular nitrogen compound metabolic process;cellular process;death;developmental process;establishment of localization;macromolecule metabolic process;metabolic process;neurotransmitter metabolic process;nitrogen compound metabolic process;nucleobase-containing compound metabolic pro…	Vasopressin-regulated water reabsorption	3D-structure;Acetylation;Activator;Apoptosis;Completeproteome;Cytoplasm;Cytoskeleton;Directproteinsequencing;Dynein;Microtubule;Mitochondrion;Motorprotein;Nucleus;Phosphoprotein;Referenceproteome;Transcription;Transcriptionregulation;Transport	Cytoplasmic dynein complex	8	4	83.1	10.366	0	50.789
F1MAJ0;A0A0G2JY48;D3ZBN3;F1LMX3;P29321	Ephb2	Eph receptor B2 OS;Eph receptor B2 OS		0.915988	1.67272	F	M	F	0.813661		anatomical structure development;anatomical structure formation involved in morphogenesis;anatomical structure morphogenesis;axial mesoderm formation;axon guidance;axonogenesis;behavior;biological adhesion;biological regulation;bone remodeling;branching involved in mammary gland duct morphogenesis;branching morphogenesis of a tube;camera-type eye morphogenesis;cell adhesion;cell chemotaxis;cell d…	adenyl nucleotide binding;adenyl ribonucleotide binding;ATP binding;axon guidance receptor activity;binding;catalytic activity;ephrin receptor activity;GPI-linked ephrin receptor activity;kinase activity;molecular transducer activity;nucleotide binding;phosphotransferase activity, alcohol group as acceptor;protein kinase activity;protein tyrosine kinase activity;purine nucleotide binding;purine r…	adherens junction;anchoring junction;cell body;cell junction;cell part;cell projection;cell surface;cell-substrate adherens junction;cell-substrate junction;cytoplasmic part;early endosome membrane;endosomal part;endosome membrane;focal adhesion;integral to membrane;integral to plasma membrane;intracellular organelle part;intracellular part;intrinsic to membrane;intrinsic to plasma membrane;leadi…	anatomical structure development;anatomical structure formation involved in morphogenesis;anatomical structure morphogenesis;behavior;biological adhesion;biological regulation;cell adhesion;cell development;cell differentiation;cell maturation;cell morphogenesis;cell motility;cell proliferation;cellular component morphogenesis;cellular component movement;cellular component organization;cellular m…	Axon guidance	ATP-binding;Celladhesion;Cellmembrane;Cellprojection;Completeproteome;Developmentalprotein;Endosome;Kinase;Membrane;Neurogenesis;Nucleotide-binding;Phosphoprotein;Proteomicsidentification;Receptor;Referenceproteome;Repeat;Transferase;Transmembrane;Transmembranehelix;Tyrosine-proteinkinase;Ublconjugation		6	3	9	107.47	0	12.237
P54759;A0A0G2JTH8;F1LX55	Epha7	Ephrin type-A receptor 7 OS		NaN	M	M	NaN	NaN	NaN		anatomical structure development;anatomical structure morphogenesis;axon guidance;biological regulation;brain development;branching morphogenesis of a nerve;cell surface receptor linked signaling pathway;cellular macromolecule metabolic process;cellular metabolic process;cellular process;cellular protein metabolic process;cellular response to stimulus;chemotaxis;developmental process;enzyme linke…	adenyl nucleotide binding;adenyl ribonucleotide binding;ATP binding;axon guidance receptor activity;binding;catalytic activity;chemorepellent activity;ephrin receptor activity;ephrin receptor binding;GPI-linked ephrin receptor activity;kinase activity;molecular transducer activity;nucleotide binding;phosphotransferase activity, alcohol group as acceptor;protein binding;protein kinase activity;pro…	cell body;cell part;cell projection;dendrite;extracellular membrane-bounded organelle;extracellular organelle;extracellular region part;extracellular vesicular exosome;integral to membrane;integral to plasma membrane;intrinsic to membrane;intrinsic to plasma membrane;membrane;membrane part;membrane-bounded organelle;membrane-bounded vesicle;neuromuscular junction;neuron projection;neuronal cell b…	anatomical structure development;anatomical structure morphogenesis;biological regulation;cellular metabolic process;cellular process;developmental process;locomotion;macromolecule metabolic process;macromolecule modification;metabolic process;multicellular organismal process;peptidyl-amino acid modification;phosphorus metabolic process;primary metabolic process;protein metabolic process;protein …	Axon guidance	Alternativesplicing;Apoptosis;ATP-binding;Cellmembrane;Completeproteome;Developmentalprotein;Glycoprotein;Kinase;Membrane;Neurogenesis;Nucleotide-binding;Phosphoprotein;Receptor;Referenceproteome;Repeat;Signal;Transferase;Transmembrane;Transmembranehelix;Tyrosine-proteinkinase		7	5	9	111.95	0	9.5432
Q6AZ42	Gjb6	Gap junction protein OS		F	F	0.803851	1.4708	F	0.56175		aging;anatomical structure development;anatomical structure morphogenesis;apoptosis;biological regulation;carbohydrate homeostasis;cell communication;cell death;cellular chemical homeostasis;cellular glucose homeostasis;cellular homeostasis;cellular process;cellular response to carbohydrate stimulus;cellular response to chemical stimulus;cellular response to glucose stimulus;cellular response to …		apical plasma membrane;cell junction;cell part;cell-cell junction;connexon complex;cytoplasmic part;cytosol;gap junction;integral to membrane;intracellular part;intrinsic to membrane;macromolecular complex;membrane part;plasma membrane part;protein complex	aging;anatomical structure development;anatomical structure morphogenesis;biological regulation;cell communication;cell death;cellular homeostasis;cellular process;death;developmental process;homeostatic process;multicellular organismal process;neurological system process;response to abiotic stimulus;response to biotic stimulus;response to chemical stimulus;response to stimulus		Celljunction;Cellmembrane;Completeproteome;Gapjunction;Membrane;Referenceproteome;Transmembrane;Transmembranehelix		2	2	10	30.366	0	12.27
Q63226;F1LXB6	Grid2	Glutamate receptor ionotropic, delta-2 OS;Glutamate receptor ionotropic, delta-2 OS		0.471098	NaN	F	NaN	0.5373	1.50306		biological adhesion;biological regulation;cell adhesion;cell communication;cell differentiation;cell differentiation in hindbrain;cell surface receptor linked signaling pathway;cell-cell adhesion;cell-cell signaling;cellular chemical homeostasis;cellular developmental process;cellular homeostasis;cellular ion homeostasis;cellular localization;cellular macromolecule localization;cellular process;c…	binding;channel activity;excitatory extracellular ligand-gated ion channel activity;extracellular ligand-gated ion channel activity;extracellular-glutamate-gated ion channel activity;gated channel activity;glutamate receptor activity;ion channel activity;ion transmembrane transporter activity;ionotropic glutamate receptor activity;ligand-gated channel activity;ligand-gated ion channel activity;mo…	cell junction;cell part;cell projection;cell projection part;cytoskeletal part;dendrite;dendritic spine;intracellular organelle part;intracellular part;ionotropic glutamate receptor complex;macromolecular complex;membrane;membrane part;neuron projection;neuron spine;organelle part;plasma membrane part;postsynaptic density;postsynaptic membrane;protein complex;receptor complex;synapse part;synapti…	biological adhesion;biological regulation;cell adhesion;cell communication;cell differentiation;cell-cell signaling;cellular homeostasis;cellular ion homeostasis;cellular localization;cellular process;developmental process;establishment of localization;homeostatic process;ion transport;localization;response to stimulus;signal transduction;signaling;transmembrane transport;transport	Long-term depression;Neuroactive ligand-receptor interaction	3D-structure;Celljunction;Cellmembrane;Completeproteome;Glycoprotein;Ionchannel;Iontransport;Ligand-gatedionchannel;Membrane;Postsynapticcellmembrane;Receptor;Referenceproteome;Signal;Synapse;Transmembrane;Transmembranehelix;Transport		33	32	39.7	113.26	0	108.32
P42260;F1M855	Grik2	Glutamate receptor ionotropic, kainate 2 OS;Glutamate receptor ionotropic, kainate 2 OS		F	1.07073	0.58003	1.28254	F	0.583458		apoptosis;behavior;behavioral defense response;behavioral fear response;biological regulation;calcium ion homeostasis;cation homeostasis;cell communication;cell death;cell surface receptor linked signaling pathway;cell-cell signaling;cellular calcium ion homeostasis;cellular cation homeostasis;cellular chemical homeostasis;cellular component organization;cellular component organization or biogene…	binding;channel activity;enzyme binding;excitatory extracellular ligand-gated ion channel activity;extracellular ligand-gated ion channel activity;extracellular-glutamate-gated ion channel activity;gated channel activity;glutamate receptor activity;identical protein binding;ion channel activity;ion transmembrane transporter activity;ionotropic glutamate receptor activity;kainate selective glutama…	axon;axon part;cell junction;cell part;cell projection;cell projection cytoplasm;cell projection part;cytoplasmic part;cytoskeletal part;dendrite;dendrite cytoplasm;integral to membrane;integral to plasma membrane;intracellular organelle part;intracellular part;intrinsic to membrane;intrinsic to plasma membrane;ionotropic glutamate receptor complex;kainate selective glutamate receptor complex;mac…	behavior;biological regulation;cell communication;cell death;cell-cell signaling;cellular component organization;cellular homeostasis;cellular ion homeostasis;cellular localization;cellular membrane organization;cellular process;death;establishment of localization;homeostatic process;ion transport;localization;membrane organization;multicellular organismal process;protein transport;response to st…	Neuroactive ligand-receptor interaction	3D-structure;Celljunction;Cellmembrane;Completeproteome;Disulfidebond;Glycoprotein;Ionchannel;Iontransport;Isopeptidebond;Ligand-gatedionchannel;Membrane;Phosphoprotein;Postsynapticcellmembrane;Receptor;Referenceproteome;RNAediting;Signal;Synapse;Transmembrane;Transmembranehelix;Transport;Ublconjugation		4	4	6.2	102.47	0	9.246
A0A0G2K398;F8WFK6;P36970;Q91XR8	Gpx4	Glutathione peroxidase OS;Glutathione peroxidase OS;Phospholipid hydroperoxide glutathione peroxidase, mitochondrial OS;Phospholipid hydroperoxide glutathione peroxidase, nuclear OS		0.352819	0.891434	1.21605	0.970702	1.28494	1.1837		aging;amine metabolic process;biological regulation;carboxylic acid metabolic process;catabolic process;cellular amine metabolic process;cellular amino acid metabolic process;cellular catabolic process;cellular component organization;cellular component organization at cellular level;cellular component organization or biogenesis;cellular component organization or biogenesis at cellular level;cellu…	amine binding;amino acid binding;antioxidant activity;binding;carboxylic acid binding;catalytic activity;glutathione binding;glutathione peroxidase activity;modified amino acid binding;oxidoreductase activity;oxidoreductase activity, acting on paired donors, with incorporation or reduction of molecular oxygen;oxidoreductase activity, acting on peroxide as acceptor;peptide binding;peroxidase activ…	cell part;cytoplasmic part;extracellular membrane-bounded organelle;extracellular organelle;extracellular region part;extracellular vesicular exosome;intracellular membrane-bounded organelle;intracellular organelle;intracellular part;membrane-bounded organelle;membrane-bounded vesicle;mitochondrion;nucleus;organelle;vesicle	aging;amine metabolic process;biological regulation;catabolic process;cellular amino acid metabolic process;cellular component organization;cellular ketone metabolic process;cellular metabolic process;cellular nitrogen compound metabolic process;cellular process;chromatin organization;chromosome organization;developmental process;metabolic process;multicellular organismal development;multicellula…	Glutathione metabolism	Alternativeinitiation;Alternativesplicing;Completeproteome;Cytoplasm;Developmentalprotein;Mitochondrion;Nucleus;Oxidoreductase;Peroxidase;Proteomicsidentification;Referenceproteome;Selenocysteine;Transitpeptide		5	5	26	22.074	0	14.423
A0A0G2K6N3;D3Z9A4	LOC100233176	GON7, KEOPS complex subunit homolog OS;GON7, KEOPS complex subunit homolog OS		NaN	NaN	M	NaN	NaN	NaN		biological regulation;regulation of apoptosis;regulation of biological process;regulation of cell death;regulation of cellular process;regulation of programmed cell death			biological regulation		Completeproteome;Proteomicsidentification;Referenceproteome		1	1	30.7	7.9405	0	9.9545
Q04970	Nras	GTPase NRas OS		1.25719	1.00403	2.89809	0.980031	NaN	F		actin cytoskeleton organization;actin filament-based process;anatomical structure morphogenesis;associative learning;behavior;biological regulation;branching morphogenesis of a tube;cell differentiation;cellular component organization;cellular component organization at cellular level;cellular component organization or biogenesis;cellular component organization or biogenesis at cellular level;cell…	binding;GTP binding;guanyl nucleotide binding;guanyl ribonucleotide binding;nucleotide binding;purine nucleotide binding;purine ribonucleoside triphosphate binding;purine ribonucleotide binding;ribonucleotide binding	cell part;cytoplasmic part;extracellular membrane-bounded organelle;extracellular organelle;extracellular region part;extracellular vesicular exosome;Golgi apparatus part;Golgi membrane;intracellular organelle part;intracellular part;membrane;membrane-bounded organelle;membrane-bounded vesicle;organelle;organelle membrane;organelle part;plasma membrane;vesicle	anatomical structure morphogenesis;behavior;biological regulation;cell differentiation;cellular component organization;cellular process;cytoskeleton organization;developmental process;multicellular organismal process;neurological system process;organelle organization;response to abiotic stimulus;response to stimulus;signal transduction	Acute myeloid leukemia;Axon guidance;B cell receptor signaling pathway;Bladder cancer;Chemokine signaling pathway;Chronic myeloid leukemia;Endometrial cancer;ErbB signaling pathway;Fc epsilon RI signaling pathway;Gap junction;Glioma;GnRH signaling pathway;Hepatitis C;Insulin signaling pathway;Long-term depression;Long-term potentiation;MAPK signaling pathway;Melanogenesis;Melanoma;Natural killer …	Acetylation;Cellmembrane;Completeproteome;Golgiapparatus;GTP-binding;Lipoprotein;Membrane;Methylation;Nucleotide-binding;Palmitate;Prenylation;Proto-oncogene;Referenceproteome		12	2	70.4	21.243	0	4.9584
A0A0H2UHM3;P06866	Hp	Haptoglobin OS;Haptoglobin OS		1.07497	1.0626	1.4025	1.39968	2.06866	1.14393		acute inflammatory response;acute-phase response;anatomical structure development;anatomical structure morphogenesis;defense response;defense response to bacterium;developmental process;gamete generation;immune system process;inflammatory response;liver development;male gamete generation;multicellular organismal process;multicellular organismal reproductive process;multi-organism process;organ de…	antioxidant activity;binding;catalytic activity;hemoglobin binding;identical protein binding;protein binding;protein dimerization activity;protein homodimerization activity	cell part;cytoplasmic part;endoplasmic reticulum;extracellular region part;extracellular space;Golgi apparatus;intracellular membrane-bounded organelle;intracellular organelle;intracellular part;membrane-bounded organelle;organelle	anatomical structure development;anatomical structure morphogenesis;developmental process;immune system process;multicellular organismal process;multi-organism process;response to abiotic stimulus;response to biotic stimulus;response to chemical stimulus;response to drug;response to endogenous stimulus;response to external stimulus;response to extracellular stimulus;response to heat;response to s…		Acutephase;Alternativesplicing;Antibiotic;Antimicrobial;Antioxidant;Completeproteome;Directproteinsequencing;Disulfidebond;Glycoprotein;Hemoglobin-binding;Immunity;Referenceproteome;Secreted;Serineproteasehomolog;Signal;Sushi		11	11	38.4	38.432	0	24.705
Q8VH49	Higd1a	HIG1 domain family member 1A, mitochondrial OS		NaN	M	F	NaN	NaN	NaN		biological regulation;cell communication;cellular process;cellular response to chemical stimulus;cellular response to external stimulus;cellular response to extracellular stimulus;cellular response to glucose starvation;cellular response to hypoxia;cellular response to nutrient levels;cellular response to oxygen levels;cellular response to starvation;cellular response to stimulus;cellular respons…		cell part;cytoplasmic part;integral to membrane;intracellular organelle part;intracellular part;intrinsic to membrane;membrane;membrane part;mitochondrial inner membrane;mitochondrial membrane;mitochondrial part;organelle inner membrane;organelle membrane;organelle part;respiratory chain	biological regulation;cell communication;cellular process;metabolic process;regulation of organelle organization;response to chemical stimulus;response to external stimulus;response to extracellular stimulus;response to starvation;response to stimulus;response to stress		Acetylation;Completeproteome;Electrontransport;Membrane;Mitochondrion;Mitochondrioninnermembrane;Referenceproteome;Respiratorychain;Transmembrane;Transmembranehelix;Transport		2	2	45.2	10.301	0	11.424
A0A0G2K9Y5;A0A0G2K3G0;Q99PS8	Hrg	Histidine-rich glycoprotein OS;Histidine-rich glycoprotein OS;Histidine-rich glycoprotein OS		NaN	M	M	0.977521	M	1.42741		biological regulation;cell activation;cellular process;cellular response to chemical stimulus;cellular response to inorganic substance;cellular response to iron ion;cellular response to metal ion;cellular response to stimulus;cofactor transport;defense response;defense response to fungus;establishment of localization;fibrinolysis;heme export;heme transport;multi-organism process;negative regulati…	binding;carbohydrate binding;cation binding;cysteine-type endopeptidase inhibitor activity;endopeptidase inhibitor activity;endopeptidase regulator activity;enzyme inhibitor activity;enzyme regulator activity;glycoprotein binding;glycosaminoglycan binding;heme binding;heparan sulfate proteoglycan binding;heparin binding;immunoglobulin binding;ion binding;iron ion binding;metal ion binding;pattern…	blood microparticle;extracellular membrane-bounded organelle;extracellular organelle;extracellular region part;extracellular vesicular exosome;membrane-bounded organelle;membrane-bounded vesicle;organelle;vesicle	biological regulation;cell activation;cellular process;cofactor transport;establishment of localization;multi-organism process;regulation of organelle organization;regulation of protein modification process;response to biotic stimulus;response to chemical stimulus;response to stimulus;response to stress;transport		Bloodcoagulation;Cleavageonpairofbasicresidues;Completeproteome;Copper;Disulfidebond;Fibrinolysis;Glycoprotein;Hemostasis;Heparin-binding;Metal-binding;Referenceproteome;Repeat;Secreted;Signal;Zinc		5	5	14.2	57.926	0	12.295
Q4QQW4;D3ZVU7	Hdac1;Hdac1l	Histone deacetylase 1 OS;Histone deacetylase OS		M	NaN	F	NaN	NaN	M		biological regulation;biosynthetic process;cellular biosynthetic process;cellular component organization;cellular component organization at cellular level;cellular component organization or biogenesis;cellular component organization or biogenesis at cellular level;cellular macromolecule biosynthetic process;cellular macromolecule metabolic process;cellular metabolic process;cellular nitrogen comp…	binding;catalytic activity;chromatin binding;deacetylase activity;DNA binding;histone deacetylase activity;histone deacetylase activity (H3-K14 specific);histone deacetylase activity (H3-K9 specific);hydrolase activity;hydrolase activity, acting on carbon-nitrogen (but not peptide) bonds;hydrolase activity, acting on carbon-nitrogen (but not peptide) bonds, in linear amides;NAD-dependent histone …	cell part;cell projection;chromatin;chromosomal part;cytoplasmic part;intracellular membrane-bounded organelle;intracellular organelle;intracellular organelle part;intracellular part;macromolecular complex;membrane-bounded organelle;neuron projection;nuclear part;nucleoplasm;nucleus;organelle;organelle part;perinuclear region of cytoplasm;protein complex	biological regulation;biosynthetic process;cellular component organization;cellular metabolic process;cellular nitrogen compound metabolic process;cellular process;chromatin modification;chromatin organization;chromosome organization;histone modification;macromolecule metabolic process;macromolecule modification;metabolic process;nitrogen compound metabolic process;nucleobase-containing compound …	Cell cycle;Chronic myeloid leukemia;Huntington's disease;Notch signaling pathway;Pathways in cancer	Acetylation;Biologicalrhythms;Chromatinregulator;Completeproteome;Hydrolase;Isopeptidebond;Methylation;Nucleus;Phosphoprotein;Proteomicsidentification;Referenceproteome;Repressor;Transcription;Transcriptionregulation;Ublconjugation		10	6	35.1	55.092	0	6.6936
O08836	Igbp1	Immunoglobulin-binding protein 1 OS		0.348372	0.853285	M	NaN	0.635472	M		B cell activation;biological regulation;cell activation;cellular process;immune system process;leukocyte activation;lymphocyte activation;negative regulation of biological process;negative regulation of biosynthetic process;negative regulation of caspase activity;negative regulation of catalytic activity;negative regulation of cell communication;negative regulation of cellular biosynthetic proces…	binding;enzyme binding;enzyme regulator activity;phosphatase binding;phosphatase regulator activity;protein binding;protein complex binding;protein phosphatase 2A binding;protein phosphatase binding;protein phosphatase regulator activity;protein phosphatase type 2A regulator activity	cell part;cytoplasmic part;cytoskeletal part;cytosol;intracellular organelle part;intracellular part;macromolecular complex;microtubule;organelle part;protein complex	biological regulation;cell activation;cellular process;immune system process;regulation of protein modification process;response to chemical stimulus;response to stimulus		Acetylation;B-cellactivation;Chaperone;Completeproteome;Cytoplasm;Phosphoprotein;Referenceproteome;Ublconjugation		5	5	18.2	39.135	0	11.641
F1MAL5	Irs2	Insulin receptor substrate 2 OS		M	NaN	NaN	NaN	NaN	NaN		anatomical structure development;biological regulation;brain development;carbohydrate homeostasis;cell proliferation;cell surface receptor linked signaling pathway;cellular chemical homeostasis;cellular glucose homeostasis;cellular homeostasis;cellular process;cellular response to carbohydrate stimulus;cellular response to chemical stimulus;cellular response to endogenous stimulus;cellular respon…	14-3-3 protein binding;binding;enzyme binding;insulin receptor binding;kinase binding;molecular transducer activity;phosphatase binding;phosphatidylinositol 3-kinase binding;protein binding;protein complex binding;protein domain specific binding;protein phosphatase binding;receptor binding;signal transducer activity	cell part;cytoplasmic part;cytosol;intracellular part;membrane;plasma membrane	anatomical structure development;biological regulation;cell proliferation;cellular homeostasis;cellular process;developmental process;homeostatic process;regulation of transport;response to chemical stimulus;response to endogenous stimulus;response to stimulus;signal transduction	Adipocytokine signaling pathway;Aldosterone-regulated sodium reabsorption;Insulin signaling pathway;Neurotrophin signaling pathway;Type II diabetes mellitus	Completeproteome;Proteomicsidentification;Referenceproteome		2	2	5	137.24	0	6.9965
A0JN25	Mapt	Microtubule-associated protein OS		M	NaN	NaN	NaN	NaN	NaN		anatomical structure development;apoptosis;biological regulation;brain development;cell death;cell differentiation;cellular developmental process;cellular process;death;developmental process;female pregnancy;induction of apoptosis;induction of apoptosis by intracellular signals;induction of apoptosis by oxidative stress;induction of programmed cell death;microtubule-based process;multi-organism p…	binding;cytoskeletal protein binding;enzyme binding;kinase binding;microtubule binding;phosphatase binding;protein binding;protein complex binding;protein domain specific binding;protein kinase binding;protein phosphatase 2A binding;protein phosphatase binding;tubulin binding	axon;cell part;cell projection;cytoplasm;cytoskeletal part;intracellular organelle part;intracellular part;macromolecular complex;microtubule;neuron projection;organelle part;protein complex	anatomical structure development;biological regulation;cell death;cell differentiation;cellular process;death;developmental process;multi-organism process;response to chemical stimulus;response to external stimulus;response to extracellular stimulus;response to stimulus	Alzheimer's disease;MAPK signaling pathway	Cytoplasm;Cytoskeleton;Microtubule;Repeat		21	1	66.5	35.896	0	81.222
A0A0G2K7W4;F1M754	Map4k4	Mitogen-activated protein kinase kinase kinase kinase 4 OS;Mitogen-activated protein kinase kinase kinase kinase 4 OS		F	NaN	M	NaN	0.770518	1.16991		activation of protein kinase activity;anatomical structure morphogenesis;biological regulation;cell part morphogenesis;cell projection morphogenesis;cell projection organization;cellular component morphogenesis;cellular component organization;cellular component organization at cellular level;cellular component organization or biogenesis;cellular component organization or biogenesis at cellular le…	adenyl nucleotide binding;adenyl ribonucleotide binding;ATP binding;binding;catalytic activity;kinase activity;nucleotide binding;phosphotransferase activity, alcohol group as acceptor;protein kinase activity;purine nucleotide binding;purine ribonucleoside triphosphate binding;purine ribonucleotide binding;ribonucleotide binding;transferase activity;transferase activity, transferring phosphorus-c…	cell part;cytoplasm;intracellular part	anatomical structure morphogenesis;biological regulation;cellular component morphogenesis;cellular component organization;cellular process;developmental process;regulation of cell cycle;regulation of mitotic cell cycle;regulation of protein modification process;regulation of transport;response to stimulus;response to stress;signal transduction	MAPK signaling pathway	Completeproteome;Kinase;Proteomicsidentification;Referenceproteome;Transferase		25	10	24	153.19	0	24.544
D3ZHL6	Map4k5	Mitogen-activated protein kinase kinase kinase kinase OS		NaN	NaN	NaN	NaN	M	NaN		activation of MAPKKK activity;activation of protein kinase activity;biological regulation;cellular process;cellular response to stimulus;cellular response to stress;intracellular protein kinase cascade;intracellular signal transduction;MAPKKK cascade;positive regulation of catalytic activity;positive regulation of kinase activity;positive regulation of molecular function;positive regulation of pr…	adenyl nucleotide binding;adenyl ribonucleotide binding;ATP binding;binding;catalytic activity;kinase activity;MAP kinase kinase kinase kinase activity;molecular transducer activity;nucleotide binding;phosphotransferase activity, alcohol group as acceptor;protein kinase activity;protein serine/threonine kinase activity;purine nucleotide binding;purine ribonucleoside triphosphate binding;purine ri…	cell part;cytoplasm;intracellular part	biological regulation;cellular process;regulation of cell cycle;regulation of mitotic cell cycle;regulation of protein modification process;response to stimulus;response to stress;signal transduction		ATP-binding;Completeproteome;Kinase;Nucleotide-binding;Proteomicsidentification;Referenceproteome;Serine/threonine-proteinkinase;Transferase		5	5	9.8	95.066	0	6.0057
D4A5V8;Q6P727;A0A0G2JYS4;P49186	Mapk9	Mitogen-activated protein kinase OS;Mitogen-activated protein kinase OS;Mitogen-activated protein kinase OS;Mitogen-activated protein kinase 9 OS		1.19168	0.916305	1.19466	0.838626	F	0.71326		activation of caspase activity;anatomical structure development;apoptotic mitochondrial changes;biological regulation;cell projection organization;cellular component organization;cellular component organization at cellular level;cellular component organization or biogenesis;cellular component organization or biogenesis at cellular level;cellular macromolecule metabolic process;cellular metabolic …	adenyl nucleotide binding;adenyl ribonucleotide binding;apoptotic protease activator activity;ATP binding;binding;caspase activator activity;caspase regulator activity;catalytic activity;enzyme activator activity;enzyme binding;enzyme regulator activity;JUN kinase activity;kinase activity;kinase binding;MAP kinase activity;mitogen-activated protein kinase kinase kinase binding;molecular transduce…	cell part;cytoplasm;cytoplasmic part;cytosol;intracellular membrane-bounded organelle;intracellular organelle;intracellular part;membrane-bounded organelle;mitochondrion;nucleus;organelle	anatomical structure development;biological regulation;cellular component organization;cellular metabolic process;cellular process;developmental process;establishment of localization;macromolecule metabolic process;macromolecule modification;metabolic process;mitochondrion organization;organelle organization;phosphorus metabolic process;primary metabolic process;protein metabolic process;protein …	Adipocytokine signaling pathway;Chagas disease (American trypanosomiasis);Colorectal cancer;Epithelial cell signaling in Helicobacter pylori infection;ErbB signaling pathway;Fc epsilon RI signaling pathway;Focal adhesion;GnRH signaling pathway;Hepatitis C;Insulin signaling pathway;ko05152;MAPK signaling pathway;Neurotrophin signaling pathway;NOD-like receptor signaling pathway;Osteoclast differen…	Alternativesplicing;ATP-binding;Biologicalrhythms;Completeproteome;Cytoplasm;Directproteinsequencing;Kinase;Nucleotide-binding;Nucleus;Phosphoprotein;Proteomicsidentification;Referenceproteome;Serine/threonine-proteinkinase;Transferase		11	6	29.1	48.189	0	14.126
Q923M1;F1LSJ6;M0RCC8	Msra	Mitochondrial peptide methionine sulfoxide reductase OS;Mitochondrial peptide methionine sulfoxide reductase OS;Mitochondrial peptide methionine sulfoxide reductase OS		1.59218	1.10129	2.33415	1.11226	1.01614	1.18863		aging;cellular macromolecule metabolic process;cellular metabolic process;cellular process;cellular protein metabolic process;developmental process;macromolecule metabolic process;metabolic process;primary metabolic process;protein metabolic process;protein repair;response to chemical stimulus;response to oxidative stress;response to stimulus;response to stress	catalytic activity;oxidoreductase activity;oxidoreductase activity, acting on a sulfur group of donors;oxidoreductase activity, acting on a sulfur group of donors, disulfide as acceptor;peptide-methionine-(S)-S-oxide reductase activity	actin cytoskeleton;cell part;cytoplasm;cytoplasmic part;cytoskeleton;extracellular membrane-bounded organelle;extracellular organelle;extracellular region part;extracellular vesicular exosome;intracellular membrane-bounded organelle;intracellular non-membrane-bounded organelle;intracellular organelle;intracellular organelle part;intracellular part;membrane-bounded organelle;membrane-bounded vesic…	aging;cellular metabolic process;cellular process;developmental process;macromolecule metabolic process;metabolic process;primary metabolic process;protein metabolic process;response to chemical stimulus;response to oxidative stress;response to stimulus;response to stress		Acetylation;Alternativesplicing;Completeproteome;Cytoplasm;Directproteinsequencing;Mitochondrion;Oxidoreductase;Proteomicsidentification;Referenceproteome;Transitpeptide		8	8	54.1	25.851	0	68.864
A0A0G2JSQ6;P97588;Q9R1V3	Smad1	Mothers against decapentaplegic homolog OS;Mothers against decapentaplegic homolog 1 OS		M	1.6106	F	1.34565	1.9441	1.16959		anatomical structure development;anatomical structure regression;biological regulation;biosynthetic process;BMP signaling pathway;bone development;cardiac muscle cell proliferation;cardiac muscle contraction;cartilage development;cell development;cell differentiation;cell fate commitment;cell fate commitment involved in formation of primary germ layers;cell proliferation;cell surface receptor lin…	binding;cation binding;core promoter binding;core promoter proximal region DNA binding;core promoter proximal region sequence-specific DNA binding;core promoter sequence-specific DNA binding;DNA binding;ion binding;metal ion binding;nucleic acid binding;nucleic acid binding transcription factor activity;regulatory region DNA binding;regulatory region nucleic acid binding;RNA polymerase II core pr…	cell part;cytoplasm;intracellular membrane-bounded organelle;intracellular organelle;intracellular organelle part;intracellular part;macromolecular complex;membrane;membrane-bounded organelle;nuclear inner membrane;nuclear membrane;nuclear part;nucleoplasm;nucleoplasm part;nucleus;organelle;organelle inner membrane;organelle membrane;organelle part;protein complex;transcription factor complex	anatomical structure development;biological regulation;biosynthetic process;cell development;cell differentiation;cell proliferation;cellular component assembly;cellular component organization;cellular macromolecular complex assembly;cellular metabolic process;cellular nitrogen compound metabolic process;cellular process;developmental process;homeostatic process;macromolecular complex assembly;ma…	TGF-beta signaling pathway	Acetylation;Completeproteome;Cytoplasm;DNA-binding;Metal-binding;Nucleus;Phosphoprotein;Referenceproteome;Transcription;Transcriptionregulation;Ublconjugation;Zinc		5	4	17.7	52.548	0	10.206
P06907	Mpz	Myelin protein P0 OS		M	NaN	NaN	NaN	7.89424	0.649229		biological regulation;cell junction maintenance;cell junction organization;cell-cell junction maintenance;cell-cell junction organization;cellular component maintenance;cellular component maintenance at cellular level;cellular component organization;cellular component organization at cellular level;cellular component organization or biogenesis;cellular component organization or biogenesis at cell…		basolateral plasma membrane;cell part;cytoplasmic part;endoplasmic reticulum;integral to membrane;integral to plasma membrane;intracellular membrane-bounded organelle;intracellular organelle;intracellular part;intrinsic to membrane;intrinsic to plasma membrane;lysosome;lytic vacuole;membrane;membrane part;membrane-bounded organelle;myelin sheath;organelle;plasma membrane;plasma membrane part;roug…	biological regulation;cell junction organization;cellular component organization;cellular process	Cell adhesion molecules (CAMs)	3D-structure;Cellmembrane;Completeproteome;Directproteinsequencing;Disulfidebond;Glycoprotein;Immunoglobulindomain;Membrane;Phosphoprotein;Referenceproteome;Signal;Transmembrane;Transmembranehelix		3	3	14.1	27.57	0	5.2335
Q1EG89;A0A0G2JY12;Q66H76	Pxn	Myocardial ischemic preconditioning associated protein 7 OS;Paxillin OS;Paxillin OS		F	0.878065	1.13871	M	1.01417	0.795867		activation of MAPK activity;anatomical structure morphogenesis;biological adhesion;biological regulation;branching morphogenesis of a tube;cell adhesion;cell junction assembly;cell junction organization;cell morphogenesis;cell morphogenesis involved in differentiation;cell projection assembly;cell projection organization;cell surface receptor linked signaling pathway;cell-matrix adhesion;cell-sub…	binding;cation binding;enzyme binding;integrin binding;ion binding;kinase binding;metal ion binding;protein binding;protein complex binding;protein kinase binding;receptor binding;transition metal ion binding;zinc ion binding	actin filament bundle;actomyosin;adherens junction;anchoring junction;cell cortex;cell junction;cell part;cell projection;cell-substrate adherens junction;cell-substrate junction;cytoplasmic part;cytoskeletal part;cytoskeleton;focal adhesion;intracellular non-membrane-bounded organelle;intracellular organelle;intracellular organelle part;intracellular part;lamellipodium;non-membrane-bounded organ…	anatomical structure morphogenesis;biological adhesion;biological regulation;cell adhesion;cell junction organization;cell morphogenesis;cellular component assembly;cellular component morphogenesis;cellular component organization;cellular metabolic process;cellular process;cytoskeleton organization;developmental process;macromolecule metabolic process;macromolecule modification;metabolic process;…	Bacterial invasion of epithelial cells;Chemokine signaling pathway;Focal adhesion;Leukocyte transendothelial migration;Regulation of actin cytoskeleton;VEGF signaling pathway	Acetylation;Celladhesion;Celljunction;Completeproteome;Cytoplasm;Cytoskeleton;LIMdomain;Metal-binding;Phosphoprotein;Proteomicsidentification;Referenceproteome;Repeat;Zinc		10	10	32	60.915	0	32.203
Q9QZ76	Mb	Myoglobin OS		F	NaN	NaN	NaN	M	NaN		anatomical structure development;brown fat cell differentiation;cell differentiation;cellular developmental process;cellular process;developmental process;enucleate erythrocyte differentiation;erythrocyte differentiation;establishment of localization;fat cell differentiation;gas transport;heart development;multicellular organismal process;muscle contraction;muscle system process;myeloid cell diff…	binding;cation binding;heme binding;ion binding;iron ion binding;metal ion binding;oxygen binding;oxygen transporter activity;substrate-specific transporter activity;tetrapyrrole binding;transition metal ion binding;transporter activity	extracellular membrane-bounded organelle;extracellular organelle;extracellular region part;extracellular vesicular exosome;membrane-bounded organelle;membrane-bounded vesicle;organelle;vesicle	anatomical structure development;cell differentiation;cellular process;developmental process;establishment of localization;gas transport;multicellular organismal process;muscle contraction;response to chemical stimulus;response to endogenous stimulus;response to oxidative stress;response to stimulus;response to stress;transport		Completeproteome;Directproteinsequencing;Heme;Iron;Metal-binding;Muscleprotein;Oxygentransport;Referenceproteome;Transport		7	7	50	17.157	0	29.074
Q9NQR8;D4ABZ8	Ndufaf4	NADH dehydrogenase [ubiquinone] 1 alpha subcomplex assembly factor 4 OS		F	0.927295	M	F	F	0.771801		biological regulation;cellular component assembly;cellular component assembly at cellular level;cellular component biogenesis;cellular component organization;cellular component organization at cellular level;cellular component organization or biogenesis;cellular component organization or biogenesis at cellular level;cellular macromolecular complex assembly;cellular macromolecular complex subunit …		cell part;cytoplasmic part;intracellular membrane-bounded organelle;intracellular organelle;intracellular part;membrane-bounded organelle;mitochondrion;organelle	biological regulation;cellular component assembly;cellular component organization;cellular macromolecular complex assembly;cellular process;macromolecular complex assembly;protein complex assembly;protein complex biogenesis		Calmodulin-binding;Completeproteome;Mitochondrion;Phosphoprotein;Referenceproteome		3	3	23	20.158	0	14.091
P05506	Mtnd3	NADH-ubiquinone oxidoreductase chain 3 OS		NaN	NaN	M	NaN	NaN	NaN		cellular process;cellular response to chemical stimulus;cellular response to corticosteroid stimulus;cellular response to endogenous stimulus;cellular response to glucocorticoid stimulus;cellular response to hormone stimulus;cellular response to organic substance;cellular response to steroid hormone stimulus;cellular response to stimulus;response to abiotic stimulus;response to chemical stimulus;…	catalytic activity;NADH dehydrogenase (quinone) activity;NADH dehydrogenase (ubiquinone) activity;NADH dehydrogenase activity;oxidoreductase activity;oxidoreductase activity, acting on NADH or NADPH;oxidoreductase activity, acting on NADH or NADPH, quinone or similar compound as acceptor	cell part;cytoplasmic part;integral to membrane;intracellular organelle part;intracellular part;intrinsic to membrane;membrane;membrane part;mitochondrial membrane;mitochondrial part;organelle membrane;organelle part;respiratory chain	cellular process;response to abiotic stimulus;response to chemical stimulus;response to endogenous stimulus;response to oxidative stress;response to stimulus;response to stress		Completeproteome;Electrontransport;Membrane;Mitochondrion;NAD;Oxidoreductase;Referenceproteome;Respiratorychain;Transmembrane;Transmembranehelix;Transport;Ubiquinone		1	1	13	13.086	0	8.2069
Q9QWJ9	Nrp1	Neuropilin-1 OS		M	NaN	1.15181	1.24824	NaN	NaN		anatomical structure arrangement;anatomical structure development;anatomical structure formation involved in morphogenesis;anatomical structure morphogenesis;angiogenesis;angiogenesis involved in coronary vascular morphogenesis;artery morphogenesis;axon extension;axon extension involved in axon guidance;axon guidance;axonal fasciculation;axonogenesis;axonogenesis involved in innervation;biologica…	binding;carbohydrate binding;catalytic activity;cation binding;glycosaminoglycan binding;heparin binding;ion binding;kinase activity;metal ion binding;molecular transducer activity;pattern binding;phosphotransferase activity, alcohol group as acceptor;polysaccharide binding;protein kinase activity;protein tyrosine kinase activity;receptor activity;semaphorin receptor activity;signal transducer ac…	adherens junction;anchoring junction;axon;axon part;cell body;cell junction;cell part;cell projection;cell projection part;cell surface;cell-substrate adherens junction;cell-substrate junction;cytoplasmic part;cytoskeletal part;cytosol;early endosome;endosome;extracellular region part;extracellular space;focal adhesion;growth cone;integral to membrane;intermediate filament;intracellular membrane-…	anatomical structure development;anatomical structure formation involved in morphogenesis;anatomical structure morphogenesis;biological regulation;cell growth;cell motility;cell recognition;cellular component morphogenesis;cellular component movement;cellular component organization;cellular process;developmental process;growth;locomotion;multicellular organismal process;regulation of protein modi…	Axon guidance	3D-structure;Angiogenesis;Calcium;Completeproteome;Developmentalprotein;Differentiation;Disulfidebond;Glycoprotein;Heparansulfate;Heparin-binding;Membrane;Metal-binding;Neurogenesis;Proteoglycan;Receptor;Referenceproteome;Repeat;Signal;Transmembrane;Transmembranehelix		7	7	13.8	103.08	0	28.45
B4F7E8	Fam129b	Niban-like protein 1 OS		0.841363	0.657107	F	0.887119	0.408186	0.508493		biological regulation;negative regulation of apoptosis;negative regulation of biological process;negative regulation of cell death;negative regulation of cellular process;negative regulation of programmed cell death;regulation of apoptosis;regulation of biological process;regulation of cell death;regulation of cellular process;regulation of programmed cell death		actin cytoskeleton;adherens junction;anchoring junction;cell junction;cell part;cytoplasmic part;cytoskeleton;cytosol;extracellular membrane-bounded organelle;extracellular organelle;extracellular region part;extracellular vesicular exosome;intracellular non-membrane-bounded organelle;intracellular organelle;intracellular part;membrane;membrane-bounded organelle;membrane-bounded vesicle;non-membr…	biological regulation		Celljunction;Completeproteome;Cytoplasm;Phosphoprotein;Referenceproteome		11	11	19.4	84.73	0	45.774
G3V715;Q09137	Prkaa2	Non-specific serine/threonine protein kinase OS;5-AMP-activated protein kinase catalytic subunit alpha-2 OS		F	1.38185	0.989451	0.950132	NaN	NaN		alcohol metabolic process;autophagy;biological regulation;biosynthetic process;carbohydrate homeostasis;carboxylic acid biosynthetic process;carboxylic acid metabolic process;catabolic process;cell communication;cell surface receptor linked signaling pathway;cellular biosynthetic process;cellular catabolic process;cellular component assembly;cellular component organization;cellular component orga…	[acetyl-CoA carboxylase] kinase activity;[hydroxymethylglutaryl-CoA reductase (NADPH)] kinase activity;adenyl nucleotide binding;adenyl ribonucleotide binding;AMP-activated protein kinase activity;ATP binding;binding;binding, bridging;catalytic activity;cation binding;chromatin binding;histone kinase activity;histone serine kinase activity;ion binding;kinase activity;metal ion binding;nucleotide …	AMP-activated protein kinase complex;apical plasma membrane;cell part;cytoplasm;intracellular membrane-bounded organelle;intracellular organelle;intracellular organelle part;intracellular part;macromolecular complex;membrane part;membrane-bounded organelle;nuclear part;nucleoplasm;nucleus;organelle;organelle part;plasma membrane part;protein complex	alcohol metabolic process;autophagy;biological regulation;biosynthetic process;catabolic process;cell communication;cellular component assembly;cellular component organization;cellular ketone metabolic process;cellular lipid metabolic process;cellular metabolic process;cellular nitrogen compound metabolic process;cellular process;chromatin modification;chromatin organization;chromosome organizati…	Adipocytokine signaling pathway;Hypertrophic cardiomyopathy (HCM);Insulin signaling pathway;mTOR signaling pathway;Regulation of autophagy	Alternativesplicing;ATP-binding;Autophagy;Biologicalrhythms;Cholesterolbiosynthesis;Cholesterolmetabolism;Chromatinregulator;Completeproteome;Cytoplasm;Directproteinsequencing;Fattyacidbiosynthesis;Fattyacidmetabolism;Kinase;Lipidbiosynthesis;Lipidmetabolism;Magnesium;Metal-binding;Nucleotide-binding;Nucleus;Phosphoprotein;Proteomicsidentification;Referenceproteome;Serine/threonine-proteinkinase;…	5'-AMP-activated protein kinase complex (AMPK)	4	3	10	62.213	0	6.6033
Q3ZAV2;P62961;D3ZEV0;D4A3P0	Ybx1;LOC100912427	Nuclease-sensitive element-binding protein 1 OS;Nuclease-sensitive element-binding protein 1 OS;RCG63497 OS		1.15381	0.969491	M	0.673523	1.34341	0.681507		anatomical structure development;biological regulation;biosynthetic process;cell development;cellular biosynthetic process;cellular developmental process;cellular macromolecule biosynthetic process;cellular macromolecule metabolic process;cellular metabolic process;cellular nitrogen compound metabolic process;cellular process;cellular process involved in reproduction;CRD-mediated mRNA stabilizati…	binding;chromatin binding;DNA binding;lipid binding;mRNA 3'-UTR binding;mRNA binding;nucleic acid binding;p53 binding;protein binding;ribonucleoprotein binding;RNA binding;sequence-specific DNA binding;single-stranded DNA binding;structure-specific DNA binding;transcription factor binding;translation regulator activity	cell part;cell projection;cytoplasm;cytoplasmic part;dendrite;extracellular region;histone pre-mRNA 3'end processing complex;intracellular membrane-bounded organelle;intracellular non-membrane-bounded organelle;intracellular organelle;intracellular organelle part;intracellular part;macromolecular complex;membrane-bounded organelle;neuron projection;non-membrane-bounded organelle;nuclear part;nucl…	anatomical structure development;biological regulation;biosynthetic process;cell development;cellular metabolic process;cellular nitrogen compound metabolic process;cellular process;developmental process;macromolecule metabolic process;metabolic process;mRNA metabolic process;mRNA processing;nitrogen compound metabolic process;nucleobase-containing compound metabolic process;primary metabolic pro…		Acetylation;Activator;Completeproteome;Cytoplasm;DNA-binding;Isopeptidebond;Mitogen;mRNAprocessing;mRNAsplicing;Nucleus;Phosphoprotein;Referenceproteome;Repressor;RNA-binding;Secreted;Transcription;Transcriptionregulation;Ublconjugation		9	6	49.4	36.2	0	173.36
A0A0G2JZT0;Q64663	P2rx7	P2X purinoceptor 7 OS;P2X purinoceptor 7 OS		3.28024	1.01031	1.2485	0.830182	0.903252	1.20673		activation of MAPK activity;anatomical structure homeostasis;anatomical structure morphogenesis;biological regulation;biosynthetic process;bleb assembly;calcium ion homeostasis;calcium ion transport;calcium ion transport into cytosol;catabolic process;cation homeostasis;cation transport;cell activation;cell communication;cell death;cell morphogenesis;cell projection assembly;cell projection organ…	adenyl nucleotide binding;adenyl ribonucleotide binding;ATP binding;ATP-gated ion channel activity;binding;cation binding;cation channel activity;cation transmembrane transporter activity;channel activity;copper ion binding;enzyme activator activity;enzyme regulator activity;excitatory extracellular ligand-gated ion channel activity;extracellular ATP-gated cation channel activity;extracellular li…	axon part;bleb;cell body;cell junction;cell part;cell projection;cell projection part;cell-cell junction;cytoplasm;external side of plasma membrane;integral to membrane;integral to nuclear inner membrane;integral to organelle membrane;integral to plasma membrane;intracellular organelle part;intracellular part;intrinsic to membrane;intrinsic to nuclear inner membrane;intrinsic to organelle membran…	anatomical structure morphogenesis;biological regulation;biosynthetic process;catabolic process;cell activation;cell communication;cell death;cell morphogenesis;cell proliferation;cellular component assembly;cellular component morphogenesis;cellular component organization;cellular homeostasis;cellular ion homeostasis;cellular lipid metabolic process;cellular membrane organization;cellular metabol…	Calcium signaling pathway;Neuroactive ligand-receptor interaction	ADP-ribosylation;Cellmembrane;Completeproteome;Disulfidebond;Glycoprotein;Ionchannel;Iontransport;Ligand-gatedionchannel;Lipoprotein;Membrane;Palmitate;Phosphoprotein;Receptor;Referenceproteome;Transmembrane;Transmembranehelix;Transport	P2X7 receptor signalling complex	3	3	6.3	70.779	0	22.343
P29117	Ppif	Peptidyl-prolyl cis-trans isomerase F, mitochondrial OS		1.1743	0.784312	M	0.850864	F	0.969357		apoptotic mitochondrial changes;biological regulation;cell death;cellular component organization;cellular component organization at cellular level;cellular component organization or biogenesis;cellular component organization or biogenesis at cellular level;cellular macromolecule metabolic process;cellular membrane organization;cellular metabolic process;cellular process;cellular protein metabolic…	binding;catalytic activity;cis-trans isomerase activity;cyclosporin A binding;drug binding;isomerase activity;peptide binding;peptidyl-prolyl cis-trans isomerase activity	cell part;cytoplasmic part;intracellular membrane-bounded organelle;intracellular organelle;intracellular organelle lumen;intracellular organelle part;intracellular part;membrane;membrane-bounded organelle;membrane-enclosed lumen;mitochondrial inner membrane;mitochondrial matrix;mitochondrial membrane;mitochondrial part;mitochondrion;organelle;organelle inner membrane;organelle lumen;organelle me…	biological regulation;cell death;cellular component organization;cellular membrane organization;cellular metabolic process;cellular process;death;macromolecule metabolic process;membrane organization;metabolic process;mitochondrion organization;organelle organization;primary metabolic process;protein folding;protein metabolic process;regulation of organelle organization;regulation of transport;re…	Toxoplasmosis	3D-structure;Acetylation;Apoptosis;Completeproteome;Cyclosporin;Directproteinsequencing;Isomerase;Mitochondrion;Necrosis;Referenceproteome;Rotamase;S-nitrosylation;Transitpeptide		3	3	28.6	21.81	0	21.605
P97534	Fkbp1b	Peptidyl-prolyl cis-trans isomerase FKBP1B OS		1.07893	NaN	F	0.87049	NaN	NaN		biological regulation;calcium ion homeostasis;calcium ion transport;calcium ion transport into cytosol;calcium-mediated signaling;cation homeostasis;cation transport;cell activation;cell proliferation;cellular calcium ion homeostasis;cellular cation homeostasis;cellular chemical homeostasis;cellular divalent inorganic cation homeostasis;cellular homeostasis;cellular ion homeostasis;cellular macro…	binding;calcium channel inhibitor activity;calcium channel regulator activity;catalytic activity;channel inhibitor activity;channel regulator activity;cis-trans isomerase activity;cyclic nucleotide binding;drug binding;FK506 binding;ion channel inhibitor activity;isomerase activity;macrolide binding;nucleotide binding;peptidyl-prolyl cis-trans isomerase activity	calcium channel complex;cation channel complex;cell part;contractile fiber part;cytoplasmic part;endoplasmic reticulum membrane;endoplasmic reticulum part;intracellular membrane-bounded organelle;intracellular organelle;intracellular organelle part;intracellular part;ion channel complex;macromolecular complex;membrane;membrane part;membrane-bounded organelle;organelle;organelle membrane;organelle…	biological regulation;cell activation;cell proliferation;cellular homeostasis;cellular ion homeostasis;cellular metabolic process;cellular process;establishment of localization;homeostatic process;hormone transport;immune system process;ion transport;macromolecule metabolic process;macromolecule modification;metabolic process;multicellular organismal process;muscle contraction;neurological system…		Completeproteome;Cytoplasm;Isomerase;Referenceproteome;Rotamase;Sarcoplasmicreticulum	RyR2 macromolecular complex	2	2	43.5	11.794	0	6.2946
Q6AXV0;A0A0G2JUH4	Pnkp	Polynucleotide kinase 3-phosphatase OS;Polynucleotide kinase 3-phosphatase OS		NaN	NaN	NaN	NaN	M	NaN		cellular macromolecule metabolic process;cellular metabolic process;cellular nitrogen compound metabolic process;cellular process;cellular response to stimulus;cellular response to stress;detection of stimulus;DNA damage response, detection of DNA damage;DNA metabolic process;DNA repair;macromolecule metabolic process;metabolic process;nitrogen compound metabolic process;nucleic acid metabolic pr…	ATP-dependent polydeoxyribonucleotide 5'-hydroxyl-kinase activity;ATP-dependent polynucleotide kinase activity;binding;catalytic activity;DNA binding;double-stranded DNA binding;hydrolase activity;hydrolase activity, acting on ester bonds;kinase activity;nucleic acid binding;nucleobase-containing compound kinase activity;nucleotide kinase activity;nucleotide phosphatase activity;phosphatase activ…	cell part;cytoplasmic part;intracellular membrane-bounded organelle;intracellular non-membrane-bounded organelle;intracellular organelle;intracellular organelle part;intracellular part;membrane;membrane-bounded organelle;mitochondrion;non-membrane-bounded organelle;nuclear part;nucleolus;nucleoplasm;nucleus;organelle;organelle part	cellular metabolic process;cellular nitrogen compound metabolic process;cellular process;detection of stimulus;DNA metabolic process;DNA repair;macromolecule metabolic process;metabolic process;nitrogen compound metabolic process;nucleobase-containing compound metabolic process;nucleobase-containing small molecule metabolic process;nucleotide metabolic process;phosphorus metabolic process;primary…		Completeproteome;Kinase;Proteomicsidentification;Referenceproteome;Transferase		4	4	18.4	57.186	0	14.85
G3V6G7	Pnpt1	Polyribonucleotide nucleotidyltransferase 1 OS		0.594233	0.809723	M	0.966204	1.07938	1.26672		anatomical structure morphogenesis;biological regulation;catabolic process;cell cycle arrest;cell cycle process;cell part morphogenesis;cellular catabolic process;cellular component assembly;cellular component morphogenesis;cellular component organization;cellular component organization at cellular level;cellular component organization or biogenesis;cellular component organization or biogenesis a…	3'-5' exonuclease activity;3'-5'-exoribonuclease activity;binding;catalytic activity;exonuclease activity;exonuclease activity, active with either ribo- or deoxyribonucleic acids and producing 5'-phosphomonoesters;exoribonuclease activity;exoribonuclease activity, producing 5'-phosphomonoesters;hydrolase activity;hydrolase activity, acting on ester bonds;miRNA binding;nuclease activity;nucleic ac…	cell part;cytoplasmic exosome (RNase complex);cytoplasmic part;exosome (RNase complex);intracellular organelle part;intracellular part;macromolecular complex;membrane-enclosed lumen;mitochondrial degradosome;mitochondrial intermembrane space;mitochondrial part;organelle envelope lumen;organelle part;protein complex	anatomical structure morphogenesis;biological regulation;catabolic process;cellular component assembly;cellular component morphogenesis;cellular component organization;cellular metabolic process;cellular nitrogen compound metabolic process;cellular process;developmental process;establishment of localization;macromolecular complex assembly;macromolecule metabolic process;metabolic process;mitochon…	Purine metabolism;Pyrimidine metabolism;RNA degradation	Completeproteome;Proteomicsidentification;Referenceproteome;Transferase		6	6	10.7	85.897	0	8.7293
Q5M971	Mllt11	Protein AF1q OS		0.325403	0.986575	0.719417	1.27642	1.13524	1.09885		biological regulation;positive regulation of apoptosis;positive regulation of biological process;positive regulation of biosynthetic process;positive regulation of cell death;positive regulation of cellular biosynthetic process;positive regulation of cellular component organization;positive regulation of cellular metabolic process;positive regulation of cellular process;positive regulation of gen…		cell part;intracellular	biological regulation;regulation of organelle organization		Completeproteome;Referenceproteome		3	3	51.1	10.03	0	13.439
D4A0U0;A0A140UHX0;P09215	Prkcd	Protein kinase C OS;Protein kinase C delta type OS;Protein kinase C delta type OS		2.14935	1.20022	0.989177	1.19441	1.02712	1.00716		acidic amino acid transport;aging;amine transport;amino acid transport;anion transport;apoptosis;aspartate transport;biological regulation;carboxylic acid transport;cell communication;cell cycle;cell death;cellular component organization;cellular component organization or biogenesis;cellular macromolecule metabolic process;cellular metabolic process;cellular process;cellular protein metabolic pro…	adenyl nucleotide binding;adenyl ribonucleotide binding;ATP binding;binding;calcium-independent protein kinase C activity;catalytic activity;cation binding;enzyme binding;ion binding;kinase activity;kinase binding;metal ion binding;nucleotide binding;phosphotransferase activity, alcohol group as acceptor;protein binding;protein domain specific binding;protein kinase activity;protein kinase bindin…	cell part;cytoplasm;cytoplasmic part;cytosol;endoplasmic reticulum;intracellular membrane-bounded organelle;intracellular organelle;intracellular part;membrane;membrane-bounded organelle;mitochondrion;nucleus;organelle;perinuclear region of cytoplasm;plasma membrane	aging;amine transport;amino acid transport;biological regulation;cell communication;cell cycle;cell death;cellular component organization;cellular metabolic process;cellular process;death;developmental process;establishment of localization;ion transport;macromolecule metabolic process;macromolecule modification;metabolic process;multicellular organismal process;multi-organism process;organic acid…	Tight junction;Vascular smooth muscle contraction	3D-structure;Alternativesplicing;Apoptosis;ATP-binding;Cellcycle;Completeproteome;Cytoplasm;Directproteinsequencing;Endoplasmicreticulum;Kinase;Membrane;Metal-binding;Mitochondrion;Nucleotide-binding;Nucleus;Phosphoprotein;Proteomicsidentification;Referenceproteome;Repeat;Serine/threonine-proteinkinase;Transferase;Tumorsuppressor;Zinc;Zinc-finger		8	8	12.5	77.271	0	17.414
G3V9L2;F1M341;Q7TNZ6	Strada	Protein kinase LYK5, isoform CRA_c OS;STE20-related kinase adapter protein alpha OS;STE20-related kinase adapter protein alpha OS		F	F	1.34285	F	0.457074	0.837755		actin cytoskeleton organization;actin filament-based process;activation of protein kinase activity;biological regulation;cell cycle;cell migration;cell motility;cellular component assembly;cellular component movement;cellular component organization;cellular component organization at cellular level;cellular component organization or biogenesis;cellular component organization or biogenesis at cellu…	adenyl nucleotide binding;adenyl ribonucleotide binding;ATP binding;binding;catalytic activity;enzyme activator activity;enzyme regulator activity;kinase activator activity;kinase activity;kinase regulator activity;nucleotide binding;phosphotransferase activity, alcohol group as acceptor;protein kinase activator activity;protein kinase activity;protein kinase regulator activity;protein serine/thr…	cell part;cytoplasm;intracellular membrane-bounded organelle;intracellular organelle;intracellular organelle part;intracellular part;macromolecular complex;membrane-bounded organelle;nuclear part;nucleoplasm;nucleus;organelle;organelle part;protein complex	biological regulation;cell cycle;cell motility;cellular component assembly;cellular component movement;cellular component organization;cellular process;cytoskeleton organization;establishment of localization;locomotion;macromolecular complex assembly;nuclear transport;nucleocytoplasmic transport;organelle organization;protein complex assembly;protein targeting;protein transport;regulation of cell…	mTOR signaling pathway	Alternativesplicing;Cellcycle;Completeproteome;Cytoplasm;Kinase;Nucleus;Phosphoprotein;Proteomicsidentification;Referenceproteome;Transferase		4	4	12.4	43.65	0	6.2302
P70600	Ptk2b	Protein-tyrosine kinase 2-beta OS		1.98357	0.910291	0.951714	0.507859	5.5539	NaN		actin cytoskeleton organization;actin filament bundle assembly;actin filament organization;actin filament-based process;activation of Janus kinase activity;activation of protein kinase activity;anatomical structure formation involved in morphogenesis;anatomical structure homeostasis;angiogenesis;B cell activation;B cell activation involved in immune response;B cell differentiation;biological adhe…	3-phosphoinositide-dependent protein kinase binding;adenyl nucleotide binding;adenyl ribonucleotide binding;ATP binding;binding;calmodulin-dependent protein kinase activity;catalytic activity;enzyme binding;kinase activity;kinase binding;molecular transducer activity;non-membrane spanning protein tyrosine kinase activity;nucleotide binding;phosphotransferase activity, alcohol group as acceptor;pr…	adherens junction;anchoring junction;axon;cell body;cell cortex;cell junction;cell part;cell projection;cell projection part;cell-substrate adherens junction;cell-substrate junction;cytoplasmic part;cytoskeletal part;cytoskeleton;dendrite;extrinsic to internal side of plasma membrane;extrinsic to membrane;extrinsic to plasma membrane;focal adhesion;growth cone;intracellular membrane-bounded organ…	anatomical structure formation involved in morphogenesis;biological adhesion;biological regulation;cell activation;cell adhesion;cell communication;cell differentiation;cell junction organization;cell maturation;cell motility;cell proliferation;cellular component assembly;cellular component movement;cellular component organization;cellular homeostasis;cellular ion homeostasis;cellular macromolecu…	Calcium signaling pathway;Chemokine signaling pathway;GnRH signaling pathway;Leukocyte transendothelial migration;Natural killer cell mediated cytotoxicity	Adaptiveimmunity;Alternativesplicing;Angiogenesis;ATP-binding;Celljunction;Cellmembrane;Cellprojection;Completeproteome;Cytoplasm;Directproteinsequencing;Immunity;Kinase;Membrane;Nucleotide-binding;Nucleus;Phosphoprotein;Referenceproteome;Transferase;Tyrosine-proteinkinase	AnnexinVI-Fyn-Pyk2-RasGAP complex	38	37	44.3	115.78	0	89.072
P06302	Ptma	Prothymosin alpha OS		F	1.32666	1.23902	0.914528	1.37535	1.39997		biological regulation;cell differentiation;cell proliferation;cellular developmental process;cellular process;developmental process;negative regulation of apoptosis;negative regulation of biological process;negative regulation of caspase activity;negative regulation of catalytic activity;negative regulation of cell death;negative regulation of cellular process;negative regulation of hydrolase act…		cell part;intracellular membrane-bounded organelle;intracellular organelle;intracellular part;membrane-bounded organelle;nucleus;organelle	biological regulation;cell differentiation;cell proliferation;cellular process;developmental process		Acetylation;Completeproteome;Directproteinsequencing;Nucleus;Phosphoprotein;Referenceproteome		3	3	25.9	12.382	0	71.303
D4A9Y0	Sdf2l1	RCG36668 OS		F	NaN	NaN	NaN	F	1.07296		biological regulation;catabolic process;cellular catabolic process;cellular macromolecule catabolic process;cellular macromolecule metabolic process;cellular metabolic process;cellular process;cellular response to chemical stimulus;cellular response to misfolded protein;cellular response to organic substance;cellular response to stimulus;cellular response to stress;cellular response to topologica…	ATPase binding;binding;chaperone binding;enzyme binding;misfolded protein binding;protein binding	cell part;cytoplasmic part;endoplasmic reticulum;intracellular membrane-bounded organelle;intracellular organelle;intracellular part;membrane;membrane-bounded organelle;organelle	biological regulation;catabolic process;cellular metabolic process;cellular process;macromolecule metabolic process;metabolic process;primary metabolic process;protein metabolic process;proteolysis;proteolysis involved in cellular protein catabolic process;response to chemical stimulus;response to stimulus;response to stress		Completeproteome;Proteomicsidentification;Referenceproteome		4	4	31.8	23.403	0	8.8367
G3V8P4;A0A0G2JT62;Q64604	Ptprf	RCG50226, isoform CRA_a OS;Receptor-type tyrosine-protein phosphatase F OS;Receptor-type tyrosine-protein phosphatase F OS		M	M	F	NaN	NaN	NaN		anatomical structure development;biological adhesion;biological regulation;cell adhesion;cell migration;cell motility;cell-cell adhesion;cellular component movement;cellular macromolecule metabolic process;cellular metabolic process;cellular process;cellular protein metabolic process;dephosphorylation;developmental process;homophilic cell adhesion;locomotion;macromolecule metabolic process;macrom…	anion binding;binding;carbohydrate binding;catalytic activity;glycosaminoglycan binding;heparin binding;hydrolase activity;hydrolase activity, acting on ester bonds;insulin receptor binding;ion binding;molecular transducer activity;pattern binding;phosphatase activity;phosphate ion binding;phosphoprotein phosphatase activity;phosphoric ester hydrolase activity;polysaccharide binding;protein bindi…	cell body;cell part;cell projection;cell projection part;cytoplasmic part;endosome;excitatory synapse;extracellular membrane-bounded organelle;extracellular organelle;extracellular region part;extracellular vesicular exosome;growth cone;integral to membrane;intracellular membrane-bounded organelle;intracellular organelle;intracellular part;intrinsic to membrane;membrane;membrane part;membrane-bou…	anatomical structure development;biological adhesion;biological regulation;cell adhesion;cell motility;cellular component movement;cellular metabolic process;cellular process;developmental process;locomotion;macromolecule metabolic process;macromolecule modification;metabolic process;phosphorus metabolic process;primary metabolic process;protein dephosphorylation;protein metabolic process;protein…	Adherens junction;Cell adhesion molecules (CAMs);Insulin signaling pathway	Celladhesion;Completeproteome;Disulfidebond;Glycoprotein;Heparin-binding;Hydrolase;Immunoglobulindomain;Membrane;Phosphoprotein;Proteinphosphatase;Proteomicsidentification;Receptor;Referenceproteome;Repeat;Signal;Transmembrane;Transmembranehelix	Beta-catenin-Cadherin-LAR complex;Grip-Glur2/3-liprin-alpha-Lar complex	12	5	9.4	211.56	0	12.744
A0A0H2UHP1;P51647;P13601;D3ZCV5	Aldh1a1	Retinal dehydrogenase 1 OS;Retinal dehydrogenase 1 OS		2.28533	0.957802	0.750175	0.866637	0.968081	0.910165		9-cis-retinoic acid biosynthetic process;9-cis-retinoic acid metabolic process;alcohol catabolic process;alcohol metabolic process;anatomical structure development;anatomical structure morphogenesis;behavior;biological regulation;biosynthetic process;carboxylic acid metabolic process;catabolic process;cellular biosynthetic process;cellular component assembly;cellular component organization;cellul…	3-chloroallyl aldehyde dehydrogenase activity;aldehyde dehydrogenase (NAD) activity;benzaldehyde dehydrogenase (NAD+) activity;binding;catalytic activity;identical protein binding;oxidoreductase activity;oxidoreductase activity, acting on the aldehyde or oxo group of donors;oxidoreductase activity, acting on the aldehyde or oxo group of donors, NAD or NADP as acceptor;protein binding;retinal dehy…	cell part;cytoplasm;cytoplasmic part;cytosol;intracellular membrane-bounded organelle;intracellular organelle;intracellular part;membrane-bounded organelle;nucleus;organelle	alcohol metabolic process;anatomical structure development;anatomical structure morphogenesis;behavior;biological regulation;biosynthetic process;catabolic process;cellular component assembly;cellular component organization;cellular ketone metabolic process;cellular lipid metabolic process;cellular metabolic process;cellular process;developmental process;hormone metabolic process;lipid metabolic …	Arginine and proline metabolism;Ascorbate and aldarate metabolism;beta-Alanine metabolism;Chloroalkane and chloroalkene degradation;Fatty acid metabolism;Glycerolipid metabolism;Glycolysis / Gluconeogenesis;Histidine metabolism;Limonene and pinene degradation;Lysine degradation;Pentose and glucuronate interconversions;Propanoate metabolism;Pyruvate metabolism;Tryptophan metabolism;Valine, leucine…	Acetylation;Completeproteome;Cytoplasm;Directproteinsequencing;NAD;Oxidoreductase;Phosphoprotein;Proteomicsidentification;Referenceproteome		14	13	49.9	56.589	0	99.959
Q63639	Aldh1a2	Retinal dehydrogenase 2 OS		0.360357	0.823249	NaN	0.780354	1.21563	1.07841		9-cis-retinoic acid biosynthetic process;9-cis-retinoic acid metabolic process;anatomical structure development;anatomical structure maturation;anatomical structure morphogenesis;anterior/posterior pattern specification;apocarotenoid metabolic process;appendage morphogenesis;biological regulation;biosynthetic process;blood vessel development;camera-type eye development;carboxylic acid metabolic p…	3-chloroallyl aldehyde dehydrogenase activity;aldehyde dehydrogenase (NAD) activity;binding;catalytic activity;isoprenoid binding;lipid binding;oxidoreductase activity;oxidoreductase activity, acting on the aldehyde or oxo group of donors;oxidoreductase activity, acting on the aldehyde or oxo group of donors, NAD or NADP as acceptor;retinal binding;retinal dehydrogenase activity;retinoid binding;…	cell part;cytoplasmic part;cytosol;intracellular part;perinuclear region of cytoplasm	anatomical structure development;anatomical structure morphogenesis;biological regulation;biosynthetic process;cell communication;cell development;cell differentiation;cellular aldehyde metabolic process;cellular ketone metabolic process;cellular lipid metabolic process;cellular metabolic process;cellular process;developmental maturation;developmental process;hormone metabolic process;lipid metab…	Retinol metabolism	3D-structure;Completeproteome;Cytoplasm;NAD;Oxidoreductase;Referenceproteome		15	11	44.6	56.639	0	20.773
D4ADQ1	Rrm2b	Ribonucleotide reductase M2 B (TP53 inducible) (Predicted) OS		F	M	F	NaN	F	NaN		anatomical structure development;biosynthetic process;cellular biosynthetic process;cellular macromolecule biosynthetic process;cellular macromolecule metabolic process;cellular metabolic process;cellular nitrogen compound biosynthetic process;cellular nitrogen compound metabolic process;cellular process;cellular response to stimulus;cellular response to stress;deoxyribonucleoside diphosphate met…	catalytic activity;oxidoreductase activity;oxidoreductase activity, acting on CH or CH2 groups;oxidoreductase activity, acting on CH or CH2 groups, disulfide as acceptor;ribonucleoside-diphosphate reductase activity	cell part;cytoplasm;extracellular membrane-bounded organelle;extracellular organelle;extracellular region part;extracellular vesicular exosome;intracellular organelle part;intracellular part;membrane-bounded organelle;membrane-bounded vesicle;nuclear part;nucleoplasm;organelle;organelle part;vesicle	anatomical structure development;biosynthetic process;cellular metabolic process;cellular nitrogen compound metabolic process;cellular process;developmental process;DNA metabolic process;DNA repair;DNA replication;macromolecule metabolic process;metabolic process;multicellular organismal process;nitrogen compound metabolic process;nucleobase-containing compound metabolic process;nucleobase-contai…		Completeproteome;Proteomicsidentification;Referenceproteome		2	2	9.4	40.846	0	13.095
P70501;A0A0G2K3S6	Rbm10	RNA-binding protein 10 OS;RNA binding motif protein 10, isoform CRA_a OS		F	M	F	F	F	1		3'-UTR-mediated mRNA stabilization;biological regulation;cellular macromolecule metabolic process;cellular metabolic process;cellular nitrogen compound metabolic process;cellular process;macromolecule metabolic process;metabolic process;mRNA metabolic process;mRNA stabilization;negative regulation of biological process;negative regulation of biosynthetic process;negative regulation of cell prolif…	binding;cation binding;ion binding;metal ion binding;nucleic acid binding;nucleotide binding;RNA binding;transition metal ion binding;zinc ion binding	cell part;intracellular membrane-bounded organelle;intracellular organelle;intracellular part;membrane-bounded organelle;nucleus;organelle	biological regulation;cellular metabolic process;cellular nitrogen compound metabolic process;cellular process;macromolecule metabolic process;metabolic process;mRNA metabolic process;nitrogen compound metabolic process;nucleobase-containing compound metabolic process;primary metabolic process;RNA metabolic process		Acetylation;Completeproteome;Metal-binding;Nucleus;Phosphoprotein;Referenceproteome;Repeat;RNA-binding;Zinc;Zinc-finger		5	5	10.2	94.387	0	28.446
B2GV05	Rbm5	RNA-binding protein 5 OS		NaN	NaN	M	NaN	NaN	NaN		apoptosis;biological regulation;cell death;cellular component assembly;cellular component assembly at cellular level;cellular component organization;cellular component organization at cellular level;cellular component organization or biogenesis;cellular component organization or biogenesis at cellular level;cellular macromolecular complex assembly;cellular macromolecular complex subunit organizat…	binding;cation binding;ion binding;metal ion binding;mRNA binding;nucleic acid binding;nucleotide binding;RNA binding;transition metal ion binding;zinc ion binding	cell part;intracellular membrane-bounded organelle;intracellular organelle;intracellular organelle part;intracellular part;macromolecular complex;membrane-bounded organelle;nuclear part;nucleoplasm;nucleus;organelle;organelle part;ribonucleoprotein complex;spliceosomal complex	biological regulation;cell death;cellular component assembly;cellular component organization;cellular macromolecular complex assembly;cellular process;death;macromolecular complex assembly;ribonucleoprotein complex assembly		Apoptosis;Completeproteome;Metal-binding;mRNAprocessing;mRNAsplicing;Nucleus;Phosphoprotein;Referenceproteome;Repeat;RNA-binding;Spliceosome;Zinc;Zinc-finger		1	1	3.3	92.351	0	5.9446
P10362;G3V7X2	Scg2	Secretogranin-2 OS;Scg2 protein OS		0.699841	0.865317	0.833238	0.961061	0.465709	1.12093		anatomical structure formation involved in morphogenesis;angiogenesis;biological regulation;cell chemotaxis;cell migration;cell motility;cellular component movement;cellular process;cellular response to chemical stimulus;cellular response to stimulus;chemotaxis;developmental process;eosinophil chemotaxis;eosinophil migration;immune system process;induction of positive chemotaxis;intracellular pro…	binding;chemoattractant activity;cytokine activity;protein binding;receptor binding	cell part;cytoplasmic membrane-bounded vesicle;cytoplasmic part;cytoplasmic vesicle;extracellular region part;extracellular space;intracellular membrane-bounded organelle;intracellular organelle;intracellular part;membrane-bounded organelle;membrane-bounded vesicle;organelle;stored secretory granule;vesicle	anatomical structure formation involved in morphogenesis;biological regulation;cell motility;cellular component movement;cellular process;developmental process;immune system process;locomotion;response to chemical stimulus;response to external stimulus;response to stimulus;signal transduction		Calcium;Cleavageonpairofbasicresidues;Completeproteome;Directproteinsequencing;Referenceproteome;Secreted;Signal;Sulfation		14	14	34.4	71.03	0	57.466
P05545;A0A0G2JSK1;F1LR92;Q63556	Serpina3k	Serine protease inhibitor A3K OS;RCG20603 OS		1.40406	1.38732	2.00236	1.74388	1.6674	1.47172		biological regulation;negative regulation of angiogenesis;negative regulation of biological process;negative regulation of catalytic activity;negative regulation of cell proliferation;negative regulation of cellular process;negative regulation of developmental process;negative regulation of endopeptidase activity;negative regulation of endothelial cell proliferation;negative regulation of epithel…	endopeptidase inhibitor activity;endopeptidase regulator activity;enzyme inhibitor activity;enzyme regulator activity;peptidase inhibitor activity;peptidase regulator activity;serine-type endopeptidase inhibitor activity	extracellular region part;extracellular space	biological regulation		Completeproteome;Directproteinsequencing;Glycoprotein;Polymorphism;Proteaseinhibitor;Proteomicsidentification;Referenceproteome;Secreted;Serineproteaseinhibitor;Signal		14	12	48.1	46.561	0	156.69
A0A0G2JSQ0;P56932;Z4YNW7;A0A0G2K165;P36877	Ppp2r2d	Serine/threonine-protein phosphatase 2A 55 kDa regulatory subunit B OS;Serine/threonine-protein phosphatase 2A 55 kDa regulatory subunit B delta isoform OS		NaN	NaN	M	NaN	NaN	M		anatomical structure development;apoptotic mitochondrial changes;biological regulation;brain development;cell cycle phase;cell cycle process;cell development;cell differentiation;cell division;cellular component organization;cellular component organization at cellular level;cellular component organization or biogenesis;cellular component organization or biogenesis at cellular level;cellular devel…	binding;catalytic activity;enzyme regulator activity;hydrolase activity;hydrolase activity, acting on ester bonds;phosphatase activity;phosphatase regulator activity;phosphatidate phosphatase activity;phosphoric ester hydrolase activity;protein binding;protein complex binding;protein phosphatase regulator activity;protein phosphatase type 2A regulator activity	cell part;cytoplasm;cytoplasmic part;cytoskeleton;cytosol;intracellular membrane-bounded organelle;intracellular non-membrane-bounded organelle;intracellular organelle;intracellular organelle part;intracellular part;macromolecular complex;membrane;membrane-bounded organelle;mitochondrial membrane;mitochondrial outer membrane;mitochondrial part;mitochondrion;non-membrane-bounded organelle;nuclear …	anatomical structure development;biological regulation;cell development;cell differentiation;cell division;cellular component organization;cellular metabolic process;cellular process;developmental process;establishment of localization;metabolic process;mitochondrion organization;mitosis;nuclear division;organelle fission;organelle organization;phosphorus metabolic process;protein targeting;protei…	Cell cycle - yeast;Chagas disease (American trypanosomiasis);Hepatitis C;mRNA surveillance pathway;Tight junction	Alternativesplicing;Apoptosis;Cellcycle;Celldivision;Completeproteome;Cytoplasm;Cytoskeleton;Membrane;Mitochondrion;Mitochondrionoutermembrane;Mitosis;Phosphoprotein;Referenceproteome;Repeat;WDrepeat		8	4	26	51.973	0	5.4787
P62716	Ppp2cb	Serine/threonine-protein phosphatase 2A catalytic subunit beta isoform OS		NaN	NaN	M	NaN	NaN	NaN		apoptotic mitochondrial changes;biological regulation;catabolic process;cellular catabolic process;cellular component organization;cellular component organization at cellular level;cellular component organization or biogenesis;cellular component organization or biogenesis at cellular level;cellular macromolecule catabolic process;cellular macromolecule metabolic process;cellular metabolic process…	binding;catalytic activity;cation binding;hydrolase activity;hydrolase activity, acting on ester bonds;ion binding;metal ion binding;phosphatase activity;phosphoprotein phosphatase activity;phosphoric ester hydrolase activity;protein binding;protein C-terminus binding;protein dimerization activity;protein heterodimerization activity;protein serine/threonine phosphatase activity	cell part;chromosomal part;chromosome, centromeric region;cytoplasm;cytoskeletal part;extracellular membrane-bounded organelle;extracellular organelle;extracellular region part;extracellular vesicular exosome;intracellular membrane-bounded organelle;intracellular organelle;intracellular organelle part;intracellular part;macromolecular complex;membrane-bounded organelle;membrane-bounded vesicle;nu…	biological regulation;catabolic process;cellular component organization;cellular metabolic process;cellular process;macromolecule metabolic process;macromolecule modification;metabolic process;mitochondrion organization;organelle organization;phosphorus metabolic process;primary metabolic process;protein dephosphorylation;protein metabolic process;protein modification process;proteolysis;proteoly…	Cell cycle - yeast;Chagas disease (American trypanosomiasis);Hepatitis C;Long-term depression;Meiosis - yeast;mRNA surveillance pathway;Oocyte meiosis;TGF-beta signaling pathway;Tight junction;Wnt signaling pathway	Centromere;Chromosome;Completeproteome;Cytoplasm;Cytoskeleton;Hydrolase;Manganese;Metal-binding;Methylation;Nucleus;Phosphoprotein;Proteinphosphatase;Referenceproteome		15	1	59.9	35.575	0	23.095
A0A0G2JXI4;A0A0G2JSR4;P52632;G3V8K7;Q62771	Stat5b;Stat5a	Signal transducer and activator of transcription OS;Signal transducer and activator of transcription OS;Signal transducer and activator of transcription 5B OS;Signal transducer and activator of transcription OS		NaN	M	M	0.654198	0.825191	0.682547		2-oxoglutarate metabolic process;acute inflammatory response;acute-phase response;allantoin metabolic process;amine metabolic process;anatomical structure development;anatomical structure morphogenesis;biological regulation;biosynthetic process;body fluid secretion;branched chain family amino acid metabolic process;C21-steroid hormone metabolic process;carboxylic acid metabolic process;cell activ…	binding;chromatin binding;core promoter binding;core promoter sequence-specific DNA binding;DNA binding;double-stranded DNA binding;molecular transducer activity;nucleic acid binding;nucleic acid binding transcription factor activity;protein binding;protein dimerization activity;regulatory region DNA binding;regulatory region nucleic acid binding;RNA polymerase II core promoter sequence-specific …	cell part;cytoplasm;cytoplasmic part;cytosol;intracellular membrane-bounded organelle;intracellular organelle;intracellular part;membrane-bounded organelle;nucleus;organelle	amine metabolic process;anatomical structure development;anatomical structure morphogenesis;biological regulation;biosynthetic process;cell activation;cell differentiation;cellular amide metabolic process;cellular amino acid metabolic process;cellular ketone metabolic process;cellular lipid metabolic process;cellular metabolic process;cellular nitrogen compound metabolic process;cellular process;…	Acute myeloid leukemia;Chemokine signaling pathway;Chronic myeloid leukemia;ErbB signaling pathway;Jak-STAT signaling pathway;ko05152;Measles;Pathways in cancer	Activator;Alternativesplicing;Completeproteome;Cytoplasm;DNA-binding;Lactation;Nucleus;Phosphoprotein;Proteomicsidentification;Referenceproteome;SH2domain;Transcription;Transcriptionregulation;Ublconjugation		8	8	17.4	86.974	0	15.567
D4A8G7	Snw1	SNW domain-containing 1 OS		0.576983	1.01291	2.43361	1.0946	1.5606	1.27961		biological regulation;cell communication;cellular macromolecule metabolic process;cellular metabolic process;cellular nitrogen compound metabolic process;cellular process;cellular response to chemical stimulus;cellular response to external stimulus;cellular response to extracellular stimulus;cellular response to nutrient;cellular response to nutrient levels;cellular response to retinoic acid;cell…	protein binding transcription factor activity;transcription coactivator activity;transcription cofactor activity;transcription corepressor activity;transcription factor binding transcription factor activity	carboxy-terminal domain protein kinase complex;catalytic step 2 spliceosome;cell part;chromatin;chromosomal part;intracellular organelle part;intracellular part;macromolecular complex;nuclear matrix;nuclear part;nucleoplasm part;organelle part;positive transcription elongation factor complex b;protein complex;ribonucleoprotein complex;SMAD protein complex;SMAD3-SMAD4 protein complex;spliceosomal …	biological regulation;cell communication;cellular metabolic process;cellular nitrogen compound metabolic process;cellular process;interspecies interaction between organisms;macromolecule metabolic process;metabolic process;mRNA metabolic process;mRNA processing;multi-organism process;nitrogen compound metabolic process;nucleobase-containing compound metabolic process;primary metabolic process;reg…	Notch signaling pathway;Spliceosome	Completeproteome;Proteomicsidentification;Referenceproteome		10	10	25.9	61.463	0	25.308
D4A9G3;A0A0G2K2P3	Tnfaip8	TNF alpha-induced protein 8 OS;TNF alpha-induced protein 8 OS		F	0.872181	0.928517	1.14132	0.90532	NaN		biological regulation;cytokine production;defense response;defense response to bacterium;defense response to Gram-positive bacterium;interleukin-1 beta production;interleukin-1 production;multicellular organismal process;multi-organism process;negative regulation of caspase activity;negative regulation of catalytic activity;negative regulation of hydrolase activity;negative regulation of molecula…	caspase inhibitor activity;caspase regulator activity;cysteine-type endopeptidase inhibitor activity;endopeptidase inhibitor activity;endopeptidase regulator activity;enzyme inhibitor activity;enzyme regulator activity;peptidase inhibitor activity;peptidase regulator activity	cell part;cytoplasm;intracellular part	biological regulation;cytokine production;multicellular organismal process;multi-organism process;response to biotic stimulus;response to stimulus;response to stress		Completeproteome;Referenceproteome		3	3	31.3	19.419	0	8.8946
Q9EQZ1	Tsc22d3	TSC22 domain family protein 3 OS		F	F	F	1.11574	1.07162	F		biological regulation;body fluid secretion;establishment of localization;multicellular organismal process;negative regulation of activation-induced cell death of T cells;negative regulation of apoptosis;negative regulation of biological process;negative regulation of biosynthetic process;negative regulation of cell death;negative regulation of cellular biosynthetic process;negative regulation of …	nucleic acid binding transcription factor activity;sequence-specific DNA binding transcription factor activity	cell part;cytoplasm;intracellular membrane-bounded organelle;intracellular organelle;intracellular part;membrane-bounded organelle;nucleus;organelle	biological regulation;establishment of localization;multicellular organismal process;regulation of body fluid levels;response to abiotic stimulus;response to osmotic stress;response to stimulus;response to stress;secretion;transport		Completeproteome;Cytoplasm;Nucleus;Referenceproteome		3	2	32.1	14.836	0	7.7257
F1M5H6;D4A6A8;A0A0G2KB61	Tp53bp2	Tumor protein p53-binding protein, 2 OS		F	0.957869	NaN	M	NaN	NaN		anatomical structure development;biological regulation;cellular process;cellular response to stimulus;central nervous system development;developmental process;embryo development;embryo development ending in birth or egg hatching;heart development;induction of apoptosis;induction of apoptosis by intracellular signals;induction of programmed cell death;intracellular signal transduction;negative reg…		cell part;cytoplasmic part;intracellular membrane-bounded organelle;intracellular organelle;intracellular organelle part;intracellular part;membrane;membrane-bounded organelle;nuclear part;nucleoplasm;nucleus;organelle;organelle part;perinuclear region of cytoplasm;plasma membrane	anatomical structure development;biological regulation;cellular process;developmental process;embryo development;regulation of cell cycle;response to abiotic stimulus;response to stimulus;signal transduction		ANKrepeat;Completeproteome;Proteomicsidentification;Referenceproteome;Repeat;SH3domain		3	3	3.3	125.31	0	7.8295
F1M0N1;F1M0A6;D3ZGM3;E9PT20	Abl2	Tyrosine-protein kinase OS		0.990343	1.04688	F	1.10865	M	0.936921		actin cytoskeleton organization;actin filament bundle assembly;actin filament organization;actin filament polymerization;actin filament-based process;actin polymerization or depolymerization;alpha-beta T cell activation;alpha-beta T cell differentiation;anatomical structure morphogenesis;associative learning;astrocyte differentiation;behavior;Bergmann glial cell differentiation;biological regulat…	adenyl nucleotide binding;adenyl ribonucleotide binding;ATP binding;binding;catalytic activity;cation binding;delta-catenin binding;enzyme binding;ion binding;kinase activity;kinase binding;magnesium ion binding;manganese ion binding;metal ion binding;non-membrane spanning protein tyrosine kinase activity;nucleotide binding;phosphotransferase activity, alcohol group as acceptor;protein binding;pr…	actin cytoskeleton;cell body;cell part;cell projection;cell projection part;cytoplasm;cytoplasmic part;cytoskeleton;dendritic spine;endoplasmic reticulum;extrinsic to internal side of plasma membrane;extrinsic to membrane;extrinsic to plasma membrane;growth cone;intracellular membrane-bounded organelle;intracellular non-membrane-bounded organelle;intracellular organelle;intracellular part;lamelli…	anatomical structure morphogenesis;behavior;biological regulation;cell activation;cell communication;cell differentiation;cell maturation;cell motility;cellular component assembly;cellular component morphogenesis;cellular component movement;cellular component organization;cellular homeostasis;cellular ion homeostasis;cellular localization;cellular macromolecular complex assembly;cellular membrane…	Axon guidance;Cell cycle;Chronic myeloid leukemia;ErbB signaling pathway;Neurotrophin signaling pathway;Pathogenic Escherichia coli infection;Pathways in cancer;Shigellosis;Viral myocarditis	ATP-binding;Completeproteome;Kinase;Nucleotide-binding;Referenceproteome;SH3domain;Transferase;Tyrosine-proteinkinase		9	9	10.4	131.47	0	12.236
B5DFN3;D3Z949	Uqcc2;RGD1561671	Ubiquinol-cytochrome-c reductase complex assembly factor 2 OS;Similar to RIKEN cDNA 2900010M23 OS		F	0.83047	0.878126	0.927552	0.898381	0.946714		biological regulation;cellular component assembly;cellular component assembly at cellular level;cellular component biogenesis;cellular component organization;cellular component organization at cellular level;cellular component organization or biogenesis;cellular component organization or biogenesis at cellular level;cellular macromolecular complex assembly;cellular macromolecular complex subunit …		cell part;cytoplasmic part;intracellular membrane-bounded organelle;intracellular non-membrane-bounded organelle;intracellular organelle;intracellular organelle lumen;intracellular organelle part;intracellular part;membrane;membrane-bounded organelle;membrane-enclosed lumen;mitochondrial inner membrane;mitochondrial intermembrane space;mitochondrial matrix;mitochondrial membrane;mitochondrial nuc…	biological regulation;cellular component assembly;cellular component organization;cellular macromolecular complex assembly;cellular process;macromolecular complex assembly;protein complex assembly;protein complex biogenesis;regulation of organelle organization;regulation of translation;regulation of transport		Completeproteome;Membrane;Mitochondrion;Mitochondrioninnermembrane;Mitochondrionnucleoid;Referenceproteome;Transitpeptide		4	4	46.3	16.33	0	38.508
F1MAA1;A0A0G2JUX4	Usp47	Ubiquitin-specific peptidase 47 OS;Ubiquitin-specific peptidase 47 OS		F	0.779489	0.901001	1.6696	M	1.09482		base-excision repair;biological regulation;catabolic process;cellular catabolic process;cellular macromolecule catabolic process;cellular macromolecule metabolic process;cellular metabolic process;cellular nitrogen compound metabolic process;cellular process;cellular protein metabolic process;cellular response to abiotic stimulus;cellular response to light stimulus;cellular response to radiation;…	catalytic activity;cysteine-type endopeptidase activity;cysteine-type peptidase activity;endopeptidase activity;hydrolase activity;peptidase activity;peptidase activity, acting on L-amino acid peptides;small conjugating protein-specific protease activity;ubiquitin-specific protease activity	cell part;cullin-RING ubiquitin ligase complex;cytoplasm;intracellular membrane-bounded organelle;intracellular organelle;intracellular part;macromolecular complex;membrane-bounded organelle;nucleus;organelle;protein complex;SCF ubiquitin ligase complex;ubiquitin ligase complex	biological regulation;catabolic process;cellular metabolic process;cellular nitrogen compound metabolic process;cellular process;DNA metabolic process;DNA repair;macromolecule metabolic process;macromolecule modification;metabolic process;nitrogen compound metabolic process;nucleobase-containing compound metabolic process;primary metabolic process;protein metabolic process;protein modification by…		Completeproteome;Hydrolase;Protease;Proteomicsidentification;Referenceproteome;Thiolprotease;Ublconjugationpathway		14	14	15.5	154.69	0	15.253
A0A1W2Q6J2;F1LZB6	Nrk	Uncharacterized protein (Fragment) OS;Nik-related kinase OS		M	NaN	NaN	NaN	NaN	NaN		actin cytoskeleton organization;actin cytoskeleton reorganization;actin filament-based process;activation of JNKK activity;activation of MAPKK activity;activation of protein kinase activity;anatomical structure morphogenesis;biological regulation;cell part morphogenesis;cell projection morphogenesis;cell projection organization;cellular component morphogenesis;cellular component organization;cell…	adenyl nucleotide binding;adenyl ribonucleotide binding;ATP binding;binding;catalytic activity;kinase activity;nucleotide binding;phosphotransferase activity, alcohol group as acceptor;protein kinase activity;purine nucleotide binding;purine ribonucleoside triphosphate binding;purine ribonucleotide binding;ribonucleotide binding;transferase activity;transferase activity, transferring phosphorus-c…	cell part;cytoplasm;intracellular part	anatomical structure morphogenesis;biological regulation;cellular component morphogenesis;cellular component organization;cellular metabolic process;cellular process;cytoskeleton organization;developmental process;macromolecule metabolic process;macromolecule modification;metabolic process;multi-organism process;organelle organization;phosphorus metabolic process;primary metabolic process;protein…		ATP-binding;Completeproteome;Nucleotide-binding;Referenceproteome		2	2	6.8	27.243	0	4.9523
D4A5L9;P62898;CON__P62894;P10715	LOC679794;Cycs	Uncharacterized protein OS;Cytochrome c, somatic OS		2.23287	1.00243	1.01354	0.854943	0.978063	0.75372		activation of caspase activity;activation of caspase activity by cytochrome c;apoptosis;biological regulation;cell death;cellular metabolic process;cellular process;death;electron transport chain;generation of precursor metabolites and energy;glial cell apoptosis;metabolic process;mitochondrial electron transport, cytochrome c to oxygen;mitochondrial electron transport, ubiquinol to cytochrome c;…	binding;cation binding;electron carrier activity;heme binding;ion binding;iron ion binding;lipid binding;metal ion binding;tetrapyrrole binding;transition metal ion binding	cell part;cytoplasmic part;cytosol;intracellular membrane-bounded organelle;intracellular organelle;intracellular organelle part;intracellular part;membrane;membrane part;membrane-bounded organelle;membrane-enclosed lumen;mitochondrial inner membrane;mitochondrial intermembrane space;mitochondrial membrane;mitochondrial membrane part;mitochondrial part;mitochondrial respiratory chain;mitochondrio…	biological regulation;cell death;cellular metabolic process;cellular process;death;generation of precursor metabolites and energy;metabolic process;response to chemical stimulus;response to oxidative stress;response to stimulus;response to stress	Alzheimer's disease;Amyotrophic lateral sclerosis (ALS);Apoptosis;Colorectal cancer;Huntington's disease;ko05152;p53 signaling pathway;Parkinson's disease;Pathways in cancer;Small cell lung cancer;Toxoplasmosis;Viral myocarditis	Acetylation;Apoptosis;Completeproteome;Directproteinsequencing;Electrontransport;Heme;Iron;Metal-binding;Mitochondrion;Phosphoprotein;Referenceproteome;Respiratorychain;Transport		11	11	60	11.635	0	59.04
D3ZHK8;A0A0G2JY45;A0A0G2K520;D4AD99	Cpeb2;Cpeb3	Uncharacterized protein OS;Uncharacterized protein OS;Uncharacterized protein OS;Cytoplasmic polyadenylation element-binding protein 3 OS		M	1.80901	0.851159	F	NaN	M		3'-UTR-mediated mRNA destabilization;behavior;biological regulation;cellular process;cellular response to acid;cellular response to amine stimulus;cellular response to amino acid stimulus;cellular response to arsenic-containing substance;cellular response to chemical stimulus;cellular response to endogenous stimulus;cellular response to hormone stimulus;cellular response to hypoxia;cellular respo…	AU-rich element binding;binding;enzyme inhibitor activity;enzyme regulator activity;GTPase inhibitor activity;GTPase regulator activity;mRNA 3'-UTR AU-rich region binding;mRNA 3'-UTR binding;mRNA binding;nucleic acid binding;nucleoside-triphosphatase regulator activity;nucleotide binding;poly-pyrimidine tract binding;ribonucleoprotein binding;ribosomal large subunit binding;ribosomal small subuni…	CCR4-NOT complex;cell part;cytoplasm;intracellular membrane-bounded organelle;intracellular organelle;intracellular organelle part;intracellular part;macromolecular complex;membrane-bounded organelle;nuclear part;nucleoplasm part;nucleus;organelle;organelle part;polysome;protein complex;ribonucleoprotein complex;synapse;transcription factor complex	behavior;biological regulation;cellular process;multicellular organismal process;neurological system process;regulation of translation;response to chemical stimulus;response to endogenous stimulus;response to oxidative stress;response to stimulus;response to stress		Completeproteome;Proteomicsidentification;Referenceproteome		11	5	23.4	77.733	0	5.4417

## Sheet: List2
T: Protein IDs	T: Gene names	T: Fasta headers		C90 M/F C	C90 M/F S	H90 M/F C	H90 M/F S	B90 M/F C	B90 M/F S		C: GOBP name	C: GOMF name	C: GOCC name	C: GOBP slim name	C: KEGG name	C: Keywords	C: Corum	N: Peptides	N: Unique peptides	N: Sequence coverage [%]	N: Mol. weight [kDa]	N: Q-value	N: Score
P54645	Prkaa1	5-AMP-activated protein kinase catalytic subunit alpha-1 OS		0.619983	M	0.639183	0.852162	0.495618	0.833469		activation of MAPK activity;alcohol metabolic process;autophagy;biological regulation;biosynthetic process;carbohydrate homeostasis;carbohydrate metabolic process;carboxylic acid biosynthetic process;carboxylic acid metabolic process;catabolic process;cell communication;cell surface receptor linked signaling pathway;cellular biosynthetic process;cellular carbohydrate metabolic process;cellular ca…	[acetyl-CoA carboxylase] kinase activity;[hydroxymethylglutaryl-CoA reductase (NADPH)] kinase activity;adenyl nucleotide binding;adenyl ribonucleotide binding;AMP-activated protein kinase activity;ATP binding;binding;catalytic activity;cation binding;chromatin binding;enzyme activator activity;enzyme binding;enzyme regulator activity;eukaryotic elongation factor-2 kinase activator activity;eukary…	AMP-activated protein kinase complex;apical plasma membrane;cell part;cytoplasm;intracellular membrane-bounded organelle;intracellular organelle;intracellular organelle part;intracellular part;macromolecular complex;membrane part;membrane-bounded organelle;nuclear part;nucleoplasm;nucleus;organelle;organelle part;plasma membrane part;protein complex	alcohol metabolic process;autophagy;biological regulation;biosynthetic process;carbohydrate metabolic process;catabolic process;cell communication;cellular component assembly;cellular component organization;cellular ketone metabolic process;cellular lipid metabolic process;cellular metabolic process;cellular nitrogen compound metabolic process;cellular process;chromatin modification;chromatin org…	Adipocytokine signaling pathway;Hypertrophic cardiomyopathy (HCM);Insulin signaling pathway;mTOR signaling pathway;Regulation of autophagy	3D-structure;ATP-binding;Autophagy;Biologicalrhythms;Cholesterolbiosynthesis;Cholesterolmetabolism;Chromatinregulator;Completeproteome;Cytoplasm;Directproteinsequencing;Fattyacidbiosynthesis;Fattyacidmetabolism;Kinase;Lipidbiosynthesis;Lipidmetabolism;Magnesium;Metal-binding;Nucleotide-binding;Nucleus;Phosphoprotein;Referenceproteome;Serine/threonine-proteinkinase;Steroidbiosynthesis;Steroidmetab…	NdpkA-Ampkalpha1 complex	7	6	19.7	63.973	0	12.993
G3V879;Q63619;A0A0U1RRX6	Coq7	5-demethoxyubiquinone hydroxylase, mitochondrial OS;5-demethoxyubiquinone hydroxylase, mitochondrial (Fragment) OS;5-demethoxyubiquinone hydroxylase, mitochondrial (Fragment) OS		M	M	F	M	1.48267	M		age-dependent response to oxidative stress;anatomical structure formation involved in morphogenesis;anatomical structure morphogenesis;ATP synthesis coupled electron transport;biosynthetic process;cell differentiation;cell part morphogenesis;cellular biosynthetic process;cellular component morphogenesis;cellular component organization;cellular component organization at cellular level;cellular com…	binding;catalytic activity;cation binding;ion binding;metal ion binding;monooxygenase activity;oxidoreductase activity	cell part;cytoplasmic part;intracellular membrane-bounded organelle;intracellular organelle;intracellular organelle part;intracellular part;membrane;membrane-bounded organelle;mitochondrial inner membrane;mitochondrial membrane;mitochondrial part;mitochondrion;nucleus;organelle;organelle inner membrane;organelle membrane;organelle part	anatomical structure formation involved in morphogenesis;anatomical structure morphogenesis;biosynthetic process;cell differentiation;cellular component morphogenesis;cellular component organization;cellular ketone metabolic process;cellular metabolic process;cellular process;cofactor metabolic process;developmental process;embryo development;generation of precursor metabolites and energy;metabol…		Completeproteome;Iron;Membrane;Metal-binding;Mitochondrion;Mitochondrioninnermembrane;Monooxygenase;Oxidoreductase;Proteomicsidentification;Referenceproteome;Repeat;Ubiquinonebiosynthesis		4	4	35.8	20.126	0	14.31
P97570	Pla2g6	85/88 kDa calcium-independent phospholipase A2 OS		0.574429	1.12865	0.790918	M	M	M		behavior;biological regulation;biosynthetic process;calcium ion homeostasis;cardiolipin biosynthetic process;cardiolipin metabolic process;catabolic process;cation homeostasis;cellular biosynthetic process;cellular calcium ion homeostasis;cellular cation homeostasis;cellular chemical homeostasis;cellular divalent inorganic cation homeostasis;cellular homeostasis;cellular ion homeostasis;cellular …	ATP-dependent protein binding;binding;calcium-independent phospholipase A2 activity;carboxylic ester hydrolase activity;catalytic activity;enzyme binding;hydrolase activity;hydrolase activity, acting on ester bonds;kinase binding;lipase activity;phospholipase A2 activity;phospholipase activity;protein binding;protein kinase binding	cell part;cytoplasmic part;cytoskeletal part;cytosol;intracellular membrane-bounded organelle;intracellular organelle;intracellular organelle part;intracellular part;membrane;membrane-bounded organelle;microtubule organizing center;mitochondrial inner membrane;mitochondrial membrane;mitochondrial part;mitochondrion;organelle;organelle inner membrane;organelle membrane;organelle part	behavior;biological regulation;biosynthetic process;catabolic process;cellular homeostasis;cellular ion homeostasis;cellular lipid metabolic process;cellular metabolic process;cellular process;homeostatic process;lipid metabolic process;locomotion;metabolic process;multicellular organismal process;muscle contraction;neurological system process;primary metabolic process;regulation of organelle org…	alpha-Linolenic acid metabolism;Arachidonic acid metabolism;Ether lipid metabolism;Fat digestion and absorption;Fc epsilon RI signaling pathway;Glycerophospholipid metabolism;GnRH signaling pathway;Linoleic acid metabolism;Long-term depression;MAPK signaling pathway;Pancreatic secretion;Toxoplasmosis;Vascular smooth muscle contraction;VEGF signaling pathway	Alternativesplicing;ANKrepeat;Calmodulin-binding;Chemotaxis;Completeproteome;Cytoplasm;Hydrolase;Lipiddegradation;Lipidmetabolism;Membrane;Referenceproteome;Repeat		2	2	5.6	89.555	0	27.948
Q9JKL8	Adnp	Activity-dependent neuroprotector homeobox protein OS		NaN	NaN	NaN	NaN	1.27518	M		activation of protein kinase activity;behavior;biological regulation;biosynthetic process;cell communication;cellular biosynthetic process;cellular macromolecule biosynthetic process;cellular macromolecule metabolic process;cellular metabolic process;cellular nitrogen compound metabolic process;cellular process;cellular response to external stimulus;cellular response to extracellular stimulus;cel…	beta-tubulin binding;binding;cation binding;copper ion binding;cytoskeletal protein binding;DNA binding;ion binding;metal ion binding;nucleic acid binding;peptide binding;protein binding;transition metal ion binding;tubulin binding	axon;cell body;cell part;cell projection;cytoplasm;dendrite;extracellular region part;extracellular space;intracellular membrane-bounded organelle;intracellular organelle;intracellular part;membrane-bounded organelle;neuron projection;neuronal cell body;nucleus;organelle	behavior;biological regulation;biosynthetic process;cell communication;cellular metabolic process;cellular nitrogen compound metabolic process;cellular process;homeostatic process;macromolecule metabolic process;metabolic process;multicellular organismal process;neurological system process;nitrogen compound metabolic process;nucleobase-containing compound metabolic process;primary metabolic proce…		Acetylation;Completeproteome;DNA-binding;Homeobox;Metal-binding;Nucleus;Phosphoprotein;Referenceproteome;Repeat;Transcription;Transcriptionregulation;Zinc;Zinc-finger		7	7	10.5	123.62	0	7.6669
G3V8Q9;A0A0G2K8G0;P70478	Apc	Adenomatosis polyposis coli, isoform CRA_a OS;Adenomatous polyposis coli protein OS;Adenomatous polyposis coli protein OS		1.67307	0.770678	0.694093	F	M	NaN		anatomical structure development;anatomical structure homeostasis;anatomical structure morphogenesis;anterior/posterior pattern specification;axis specification;axonogenesis;biological regulation;canonical Wnt receptor signaling pathway;canonical Wnt receptor signaling pathway involved in negative regulation of apoptosis;canonical Wnt receptor signaling pathway involved in positive regulation of …	beta-catenin binding;binding;cytoskeletal protein binding;enzyme regulator activity;kinase regulator activity;microtubule binding;microtubule plus-end binding;protein binding;protein complex binding;protein kinase regulator activity;tubulin binding	adherens junction;anchoring junction;axon part;axonal growth cone;beta-catenin destruction complex;cell body;cell body fiber;cell cortex;cell junction;cell part;cell projection;cell projection membrane;cell projection part;cell-cell adherens junction;cell-cell junction;centrosome;chromosomal part;cytoplasm;cytoplasmic microtubule;cytoplasmic part;cytoskeletal part;dendrite;growth cone;intracellul…	anatomical structure development;anatomical structure morphogenesis;biological regulation;cell activation;cell differentiation;cell motility;cellular component assembly;cellular component morphogenesis;cellular component movement;cellular component organization;cellular homeostasis;cellular process;chromosome organization;cytokinesis;cytoskeleton organization;developmental process;establishment o…	Basal cell carcinoma;Colorectal cancer;Endometrial cancer;Pathways in cancer;Regulation of actin cytoskeleton;Wnt signaling pathway	Acetylation;Celljunction;Cellmembrane;Cellprojection;Coiledcoil;Completeproteome;Cytoplasm;Cytoskeleton;Membrane;Microtubule;Phosphoprotein;Proteomicsidentification;Referenceproteome;Repeat;Tumorsuppressor;Ublconjugation;Wntsignalingpathway	Par3-Apc-Kif3a complex	13	13	7.9	310.5	0	27.244
Q64244	Cd38	ADP-ribosyl cyclase/cyclic ADP-ribose hydrolase 1 OS		F	M	1.17511	F	M	1.10734		activation of immune response;antigen receptor-mediated signaling pathway;B cell receptor signaling pathway;biological regulation;calcium ion homeostasis;cation homeostasis;cell surface receptor linked signaling pathway;cellular calcium ion homeostasis;cellular cation homeostasis;cellular chemical homeostasis;cellular divalent inorganic cation homeostasis;cellular homeostasis;cellular ion homeost…	catalytic activity;hydrolase activity;hydrolase activity, acting on glycosyl bonds;hydrolase activity, hydrolyzing N-glycosyl compounds;lyase activity;NAD(P)+ nucleosidase activity;NAD+ nucleosidase activity;phosphorus-oxygen lyase activity;transferase activity	cell part;cell surface;extracellular membrane-bounded organelle;extracellular organelle;extracellular region part;extracellular vesicular exosome;integral to membrane;intracellular membrane-bounded organelle;intracellular organelle;intracellular part;intrinsic to membrane;membrane;membrane part;membrane-bounded organelle;membrane-bounded vesicle;nucleus;organelle;plasma membrane;vesicle	biological regulation;cellular homeostasis;cellular ion homeostasis;cellular process;homeostatic process;immune system process;metabolic process;multi-organism process;regulation of transport;response to chemical stimulus;response to drug;response to endogenous stimulus;response to external stimulus;response to extracellular stimulus;response to oxidative stress;response to stimulus;response to s…	Calcium signaling pathway;Nicotinate and nicotinamide metabolism;Pancreatic secretion;Salivary secretion	Completeproteome;Disulfidebond;Glycoprotein;Hydrolase;Membrane;NAD;NADP;Referenceproteome;Signal-anchor;Transferase;Transmembrane;Transmembranehelix		2	2	8.6	34.436	0	7.6377
P63003;A0A0G2JZT6	Aes	Amino-terminal enhancer of split OS;Amino-terminal enhancer of split OS		F	0.662825	M	NaN	1.74303	F		anatomical structure development;biological regulation;biosynthetic process;cell communication;cell surface receptor linked signaling pathway;cellular biosynthetic process;cellular macromolecule biosynthetic process;cellular macromolecule metabolic process;cellular metabolic process;cellular nitrogen compound metabolic process;cellular process;cellular response to external stimulus;cellular respo…	protein binding transcription factor activity;transcription cofactor activity;transcription corepressor activity;transcription factor binding transcription factor activity	cell part;intracellular membrane-bounded organelle;intracellular organelle;intracellular part;membrane-bounded organelle;nucleus;organelle	anatomical structure development;biological regulation;biosynthetic process;cell communication;cellular metabolic process;cellular nitrogen compound metabolic process;cellular process;developmental process;macromolecule metabolic process;metabolic process;nitrogen compound metabolic process;nucleobase-containing compound metabolic process;primary metabolic process;response to chemical stimulus;re…		Completeproteome;Nucleus;Phosphoprotein;Referenceproteome;Repressor;Transcription;Transcriptionregulation;Ublconjugation;Wntsignalingpathway		2	2	14.2	22	0	12.509
P07150	Anxa1	Annexin A1 OS		0.890384	0.964866	0.586011	2.17211	0.930643	0.628463		acid secretion;alpha-beta T cell activation;alpha-beta T cell differentiation;anatomical structure development;arachidonic acid secretion;biological regulation;carboxylic acid transport;cell activation;cell differentiation;cell surface receptor linked signaling pathway;cellular developmental process;cellular macromolecule metabolic process;cellular metabolic process;cellular nitrogen compound met…	ATPase activity;ATPase activity, coupled;binding;calcium ion binding;calcium-dependent phospholipid binding;catalytic activity;cation binding;DNA binding;DNA-dependent ATPase activity;double-stranded DNA-dependent ATPase activity;enzyme inhibitor activity;enzyme regulator activity;helicase activity;hydrolase activity;hydrolase activity, acting on acid anhydrides;hydrolase activity, acting on acid…	adherens junction;anchoring junction;basolateral plasma membrane;cell junction;cell part;cell projection;cell surface;cell-substrate adherens junction;cell-substrate junction;cilium;cornified envelope;cytoplasm;cytoplasmic part;cytoskeleton;endosome;extracellular membrane-bounded organelle;extracellular organelle;extracellular region part;extracellular space;extracellular vesicular exosome;focal …	anatomical structure development;biological regulation;cell activation;cell differentiation;cellular metabolic process;cellular nitrogen compound metabolic process;cellular process;developmental process;DNA geometric change;DNA metabolic process;establishment of localization;hormone transport;immune system process;lipid transport;macromolecule metabolic process;macromolecule modification;metaboli…		Acetylation;Annexin;Calcium;Calcium/phospholipid-binding;Cellmembrane;Cellprojection;Cilium;Completeproteome;Cytoplasm;Directproteinsequencing;Isopeptidebond;Membrane;Nucleus;PhospholipaseA2inhibitor;Phosphoprotein;Referenceproteome;Repeat		10	10	35.8	38.829	0	34.242
E9PST5	Acin1	Apoptotic chromatin condensation inducer 1 OS		0.592259	1.34892	0.589106	3.29573	1.82349	1.23319		apoptotic chromosome condensation;biological regulation;cell differentiation;cellular component organization;cellular component organization at cellular level;cellular component organization or biogenesis;cellular component organization or biogenesis at cellular level;cellular developmental process;cellular macromolecule metabolic process;cellular metabolic process;cellular nitrogen compound meta…	binding;nucleotide binding	cell part;cytoplasm;exon-exon junction complex;intracellular non-membrane-bounded organelle;intracellular organelle;intracellular organelle part;intracellular part;macromolecular complex;membrane;non-membrane-bounded organelle;nuclear body;nuclear part;nuclear speck;nucleolus;nucleoplasm part;organelle;organelle part;plasma membrane;protein complex	biological regulation;cell differentiation;cellular component organization;cellular metabolic process;cellular nitrogen compound metabolic process;cellular process;chromosome organization;developmental process;DNA metabolic process;DNA packaging;macromolecule metabolic process;metabolic process;nitrogen compound metabolic process;nucleobase-containing compound metabolic process;organelle organiza…	mRNA surveillance pathway;RNA transport;Spliceosome	Completeproteome;Proteomicsidentification;Referenceproteome		16	16	16.9	151.04	0	50.56
P29975;A0A0G2K3E0	Aqp1	Aquaporin-1 OS;Aquaporin-1 OS		NaN	NaN	M	F	NaN	F		actin cytoskeleton organization;actin filament-based process;ammonium transmembrane transport;ammonium transport;anatomical structure development;anatomical structure morphogenesis;biological regulation;biosynthetic process;blood vessel development;body fluid secretion;camera-type eye morphogenesis;carbohydrate transport;carbon dioxide transmembrane transport;carbon dioxide transport;cation trans…	alcohol transmembrane transporter activity;ammonium transmembrane transporter activity;carbon dioxide transmembrane transporter activity;cation channel activity;cation transmembrane transporter activity;channel activity;cyclic nucleotide-gated ion channel activity;gated channel activity;glycerol channel activity;glycerol transmembrane transporter activity;inorganic cation transmembrane transporte…	apical plasma membrane;axon part;axon terminus;basal plasma membrane;basolateral plasma membrane;brush border;brush border membrane;cell body membrane;cell part;cell projection;cell projection membrane;cell projection part;cytoplasm;cytoplasmic part;extracellular membrane-bounded organelle;extracellular organelle;extracellular region part;extracellular vesicular exosome;host cell part;integral to…	anatomical structure development;anatomical structure morphogenesis;biological regulation;biosynthetic process;carbohydrate transport;cell communication;cellular component organization;cellular homeostasis;cellular metabolic process;cellular nitrogen compound metabolic process;cellular process;cytoskeleton organization;developmental process;digestion;establishment of localization;establishment or…	Bile secretion;Proximal tubule bicarbonate reclamation	Cellmembrane;Completeproteome;Glycoprotein;Membrane;Phosphoprotein;Referenceproteome;Repeat;Transmembrane;Transmembranehelix;Transport	AQP-1 regulatory complex	2	2	10.8	28.856	0	30.668
Q99J86	Atrn	Attractin OS		0.849332	1.0279	1.05066	0.931418	0.83191	M		anatomical structure development;axon ensheathment;biological regulation;cellular process;cerebellum development;defense response;developmental process;ensheathment of neurons;inflammatory response;myelination;pigmentation;regulation of biological process;regulation of growth;regulation of multicellular organism growth;regulation of multicellular organismal process;response to chemical stimulus;r…	binding;carbohydrate binding;receptor activity	cell part;cytoplasm;extracellular membrane-bounded organelle;extracellular organelle;extracellular region part;extracellular space;extracellular vesicular exosome;integral to membrane;intracellular part;intrinsic to membrane;membrane;membrane part;membrane-bounded organelle;membrane-bounded vesicle;organelle;plasma membrane;vesicle	anatomical structure development;biological regulation;cellular process;developmental process;pigmentation;response to chemical stimulus;response to oxidative stress;response to stimulus;response to stress		Alternativesplicing;Cellmembrane;Completeproteome;Disulfidebond;EGF-likedomain;Glycoprotein;Inflammatoryresponse;Kelchrepeat;LamininEGF-likedomain;Lectin;Membrane;Receptor;Referenceproteome;Repeat;Secreted;Signal;Transmembrane;Transmembranehelix		4	4	6.1	158.67	0	19.302
A0A0G2JSK3;Q8CH27	Rcan2	Calcipressin-2 OS;Calcipressin-2 OS		1.75066	0.953563	NaN	F	M	M		behavior;biological regulation;calcineurin-NFAT signaling pathway;calcium-mediated signaling;cellular process;cellular response to stimulus;cognition;inositol phosphate-mediated signaling;intracellular signal transduction;learning or memory;locomotion;locomotion involved in locomotory behavior;memory;multicellular organismal process;neurological system process;regulation of biological process;reg…	binding;calcium-dependent protein serine/threonine phosphatase regulator activity;enzyme regulator activity;nucleotide binding;phosphatase regulator activity;protein phosphatase regulator activity	cell part;cytoplasm;intracellular part	behavior;biological regulation;cellular process;locomotion;multicellular organismal process;neurological system process;response to chemical stimulus;response to oxidative stress;response to stimulus;response to stress;signal transduction		Alternativesplicing;Completeproteome;Referenceproteome		2	2	17.7	27.311	0	5.1856
F1LS29;P97571	Capn1	Calpain-1 catalytic subunit OS;Calpain-1 catalytic subunit OS		NaN	NaN	NaN	NaN	NaN	M		catabolic process;cellular catabolic process;cellular macromolecule metabolic process;cellular metabolic process;cellular process;macromolecule catabolic process;macromolecule metabolic process;metabolic process;primary metabolic process;protein autoprocessing;protein maturation;protein metabolic process;protein processing;proteolysis;receptor catabolic process;receptor metabolic process	binding;calcium ion binding;calcium-dependent cysteine-type endopeptidase activity;catalytic activity;cation binding;cysteine-type endopeptidase activity;cysteine-type peptidase activity;cytoskeletal protein binding;endopeptidase activity;hydrolase activity;ion binding;metal ion binding;peptidase activity;peptidase activity, acting on L-amino acid peptides;protein binding	adherens junction;anchoring junction;cell junction;cell part;cell-substrate adherens junction;cell-substrate junction;cytoplasm;cytoplasmic part;cytosol;extracellular membrane-bounded organelle;extracellular organelle;extracellular region part;extracellular vesicular exosome;focal adhesion;intracellular part;membrane;membrane-bounded organelle;membrane-bounded vesicle;organelle;plasma membrane;ve…	catabolic process;cellular metabolic process;cellular process;macromolecule metabolic process;metabolic process;primary metabolic process;protein maturation;protein metabolic process;proteolysis	cell part;cytoplasm;cytosol;extracellular organelle;membrane;organelle;plasma membrane;vesicle	Alzheimer's disease;Apoptosis;Protein processing in endoplasmic reticulum	Calpain_III;Peptidase_C2	5	5	10.5	82.099	0	8.1691
A0A0G2JYD8;G3V7U6;Q8R4C0	Capn5	Calpain-5 OS;Calpain-5 OS;Calpain-5 OS		1.33978	1.00347	1.07975	1.33274	NaN	M		cell differentiation;cellular developmental process;cellular process;developmental process;granulosa cell differentiation;luteinization;macromolecule metabolic process;metabolic process;ovarian follicle development;ovulation cycle process;primary metabolic process;protein metabolic process;proteolysis;rhythmic process	calcium-dependent cysteine-type endopeptidase activity;catalytic activity;cysteine-type endopeptidase activity;cysteine-type peptidase activity;endopeptidase activity;hydrolase activity;peptidase activity;peptidase activity, acting on L-amino acid peptides	adherens junction;anchoring junction;cell junction;cell part;cell surface;cell-substrate adherens junction;cell-substrate junction;cytoplasm;extracellular membrane-bounded organelle;extracellular organelle;extracellular region part;extracellular vesicular exosome;focal adhesion;intracellular part;membrane-bounded organelle;membrane-bounded vesicle;organelle;vesicle	cell differentiation;cellular process;developmental process;macromolecule metabolic process;metabolic process;primary metabolic process;protein metabolic process;proteolysis;rhythmic process		Completeproteome;Directproteinsequencing;Hydrolase;Protease;Proteomicsidentification;Referenceproteome;Thiolprotease		6	6	13.9	73.211	0	15.622
F1LPH1;P27321;D3ZL24;A0A0G2JSY2	Cast	Calpastatin OS;Calpastatin OS;Calpastatin OS;Calpastatin OS		NaN	F	NaN	NaN	NaN	NaN		aging;anatomical structure development;anatomical structure formation involved in morphogenesis;anatomical structure morphogenesis;biological regulation;brain development;cell activation;cell differentiation;cellular developmental process;cellular process;cellular process involved in reproduction;developmental process;egg activation;liver development;muscle cell differentiation;myoblast different…	binding;calcium-dependent cysteine-type endopeptidase inhibitor activity;cysteine-type endopeptidase inhibitor activity;endopeptidase inhibitor activity;endopeptidase regulator activity;enzyme binding;enzyme inhibitor activity;enzyme regulator activity;peptidase inhibitor activity;peptidase regulator activity;protease binding;protein binding	cell part;cytoplasm;cytoplasmic part;cytosol;intracellular membrane-bounded organelle;intracellular organelle;intracellular part;membrane;membrane-bounded organelle;nucleus;organelle	aging;anatomical structure development;anatomical structure formation involved in morphogenesis;anatomical structure morphogenesis;biological regulation;cell activation;cell differentiation;cellular process;developmental process;regulation of cell cycle;syncytium formation		3D-structure;Acetylation;Alternativesplicing;Completeproteome;Phosphoprotein;Proteaseinhibitor;Proteomicsidentification;Referenceproteome;Repeat;Thiolproteaseinhibitor		4	4	11.5	77.296	0	5.8135
D4A507	Clip3	CAP-GLY domain-containing linker protein 3 OS		F	M	0.982684	F	F	M		biological regulation;cell differentiation;cellular component biogenesis;cellular component biogenesis at cellular level;cellular component organization or biogenesis;cellular component organization or biogenesis at cellular level;cellular developmental process;cellular macromolecule metabolic process;cellular metabolic process;cellular process;cellular protein metabolic process;chaperone-mediate…	binding;cytoskeletal protein binding;ganglioside binding;glycolipid binding;glycosphingolipid binding;lipid binding;microtubule binding;protein binding;sphingolipid binding;tubulin binding	cell part;cytoplasmic part;early endosome membrane;endosomal part;endosome membrane;Golgi apparatus part;Golgi membrane;intracellular organelle part;intracellular part;membrane;membrane part;membrane raft;organelle membrane;organelle part;plasma membrane;recycling endosome membrane;trans-Golgi network;trans-Golgi network membrane	biological regulation;cell differentiation;cellular metabolic process;cellular process;developmental process;establishment of localization;macromolecule metabolic process;macromolecule modification;metabolic process;peptidyl-amino acid modification;primary metabolic process;protein acylation;protein lipidation;protein metabolic process;protein modification process;protein transport;regulation of …		ANKrepeat;Completeproteome;Referenceproteome;Repeat		6	6	20.7	59.586	0	8.5171
P14141	Ca3	Carbonic anhydrase 3 OS		F	NaN	NaN	M	M	M		cellular metabolic process;cellular process;dephosphorylation;metabolic process;one-carbon metabolic process;phosphate-containing compound metabolic process;phosphorus metabolic process;response to chemical stimulus;response to ethanol;response to organic substance;response to oxidative stress;response to stimulus;response to stress;small molecule metabolic process	binding;carbonate dehydratase activity;carbon-oxygen lyase activity;catalytic activity;cation binding;hydrolase activity;hydrolase activity, acting on ester bonds;hydro-lyase activity;ion binding;lyase activity;metal ion binding;nickel ion binding;phosphatase activity;phosphoric ester hydrolase activity;transition metal ion binding;zinc ion binding	cell part;cytoplasmic part;cytosol;intracellular part	cellular metabolic process;cellular process;metabolic process;one-carbon metabolic process;phosphorus metabolic process;response to chemical stimulus;response to oxidative stress;response to stimulus;response to stress;small molecule metabolic process	Nitrogen metabolism	3D-structure;Acetylation;Completeproteome;Cytoplasm;Directproteinsequencing;Disulfidebond;Glutathionylation;Lyase;Metal-binding;Referenceproteome;Zinc		3	3	21.5	29.431	0	8.9466
P55213	Casp3	Caspase-3 OS		F	M	NaN	NaN	NaN	F		anatomical structure development;apoptosis;behavior;biological regulation;cell death;cell differentiation;cellular developmental process;cellular process;cellular response to chemical stimulus;cellular response to organic cyclic compound;cellular response to organic substance;cellular response to stimulus;cognition;death;developmental process;epidermal cell differentiation;epithelial cell differe…	binding;catalytic activity;cysteine-type peptidase activity;cytokine receptor binding;death receptor binding;enzyme activator activity;enzyme binding;enzyme regulator activity;hydrolase activity;lipase activator activity;peptidase activity;peptidase activity, acting on L-amino acid peptides;phospholipase A2 activator activity;phospholipase activator activity;protease binding;protein binding;prote…	cell part;cytoplasm;cytoplasmic part;cytosol;death-inducing signaling complex;intracellular part;macromolecular complex;membrane part;membrane raft;plasma membrane part;protein complex	anatomical structure development;behavior;biological regulation;cell death;cell differentiation;cellular process;death;developmental process;macromolecule metabolic process;metabolic process;multicellular organismal process;neurological system process;primary metabolic process;protein metabolic process;proteolysis;response to abiotic stimulus;response to biotic stimulus;response to chemical stimu…	Alzheimer's disease;Amoebiasis;Amyotrophic lateral sclerosis (ALS);Apoptosis;Colorectal cancer;Epithelial cell signaling in Helicobacter pylori infection;Huntington's disease;ko05152;MAPK signaling pathway;Natural killer cell mediated cytotoxicity;p53 signaling pathway;Parkinson's disease;Pathways in cancer;Toxoplasmosis;Viral myocarditis	Acetylation;Apoptosis;Completeproteome;Cytoplasm;Hydrolase;Phosphoprotein;Protease;Referenceproteome;S-nitrosylation;Thiolprotease;Zymogen		5	5	27.8	31.491	0	13.453
Q1HL14	Cers1	Ceramide synthase 1 OS		NaN	M	1.41304	0.972385	NaN	F		anatomical structure development;biological regulation;BMP signaling pathway;cell development;cell surface receptor linked signaling pathway;cellular developmental process;cellular process;cellular response to stimulus;developmental process;enzyme linked receptor protein signaling pathway;positive regulation of biological process;positive regulation of cell communication;positive regulation of ce…	binding;cytokine activity;cytokine receptor binding;protein binding;receptor binding;transforming growth factor beta receptor binding	cell part;cytoplasmic part;endoplasmic reticulum;extracellular region part;extracellular space;integral to membrane;intracellular membrane-bounded organelle;intracellular organelle;intracellular part;intrinsic to membrane;membrane part;membrane-bounded organelle;organelle	anatomical structure development;biological regulation;cell development;cellular process;developmental process;regulation of protein modification process;response to stimulus;signal transduction		Completeproteome;Membrane;Referenceproteome;Transmembrane;Transmembranehelix		3	2	15.4	39.978	0	5.8385
F1M983;G3V9R2;Q5XJW6;Q5I0M3;G3V7P5;A0A0G2K975	Cfh	Complement factor H OS;Complement factor H OS;Cfh protein OS		NaN	NaN	NaN	NaN	NaN	F		activation of immune response;biological regulation;cellular process;cellular response to biotic stimulus;cellular response to chemical stimulus;cellular response to cytokine stimulus;cellular response to hydrogen peroxide;cellular response to interferon-gamma;cellular response to lipopolysaccharide;cellular response to molecule of bacterial origin;cellular response to organic substance;cellular …		cell part;cytoplasm;extracellular region part;extracellular space;intracellular membrane-bounded organelle;intracellular organelle;intracellular part;membrane;membrane-bounded organelle;nucleus;organelle;plasma membrane	biological regulation;cellular process;immune system process;macromolecule metabolic process;metabolic process;primary metabolic process;protein metabolic process;response to biotic stimulus;response to chemical stimulus;response to oxidative stress;response to stimulus;response to stress	Complement and coagulation cascades;Staphylococcus aureus infection	Completeproteome;Disulfidebond;Proteomicsidentification;Referenceproteome		4	4	5.9	140.01	0	12.215
O08769	Cdkn1b	Cyclin dependent kinase inhibitor OS		1.84203	M	1.1721	NaN	1.04964	0.362889		anatomical structure development;autophagic cell death;biological regulation;cation transport;cell cycle arrest;cell cycle process;cell death;cellular process;cellular response to antibiotic;cellular response to chemical stimulus;cellular response to inorganic substance;cellular response to lithium ion;cellular response to metal ion;cellular response to organic cyclic compound;cellular response t…	apoptotic protease activator activity;binding;caspase activator activity;caspase regulator activity;catalytic activity;chaperone binding;cyclin-dependent protein kinase inhibitor activity;cyclin-dependent protein kinase regulator activity;enzyme activator activity;enzyme inhibitor activity;enzyme regulator activity;heat shock protein binding;Hsp70 protein binding;kinase activity;kinase inhibitor …	cell part;CUL4 RING ubiquitin ligase complex;Cul4A-RING ubiquitin ligase complex;cullin-RING ubiquitin ligase complex;cytoplasm;cytoplasmic part;cytosol;intracellular membrane-bounded organelle;intracellular organelle;intracellular part;macromolecular complex;membrane-bounded organelle;nucleus;organelle;protein complex;ubiquitin ligase complex	anatomical structure development;biological regulation;cell death;cellular process;death;developmental process;establishment of localization;ion transport;multicellular organismal process;neurological system process;regulation of cell cycle;regulation of mitotic cell cycle;regulation of organelle organization;regulation of protein modification process;response to chemical stimulus;response to dru…	Cell cycle;Chronic myeloid leukemia;Measles;Pathways in cancer;Prostate cancer	Completeproteome;Cyclin;Kinase;Proteomicsidentification;Referenceproteome;Transferase		8	8	54.3	22.139	0	30.468
F7EZZ0;A0A0G2K264	Dap3	Death-associated protein 3 OS;Death-associated protein 3 OS		1.77953	1.18764	0.97279	0.383182	1.12826	0.994263		apoptotic mitochondrial changes;cellular component organization;cellular component organization at cellular level;cellular component organization or biogenesis;cellular component organization or biogenesis at cellular level;cellular process;mitochondrion organization;organelle organization		cell part;cytoplasmic part;intracellular non-membrane-bounded organelle;intracellular organelle;intracellular organelle part;intracellular part;macromolecular complex;mitochondrial part;mitochondrial ribosome;non-membrane-bounded organelle;nuclear part;nucleolus;nucleoplasm;organellar ribosome;organelle;organelle part;ribonucleoprotein complex;ribosome;small ribosomal subunit	cellular component organization;cellular process;mitochondrion organization;organelle organization		Completeproteome;Proteomicsidentification;Referenceproteome		5	5	18.4	45.111	0	14.428
Q5RK17;D4A7Z5	Diablo;LOC100360940	Diablo homolog (Drosophila) OS;Diablo-like OS		1.07646	F	0.912123	1.457	0.875027	0.715736		activation of caspase activity;biological regulation;positive regulation of caspase activity;positive regulation of catalytic activity;positive regulation of hydrolase activity;positive regulation of molecular function;positive regulation of peptidase activity;regulation of biological process;regulation of catalytic activity;regulation of cysteine-type endopeptidase activity;regulation of cystein…		cell part;cytoplasm;cytoplasmic part;cytosol;intracellular membrane-bounded organelle;intracellular organelle;intracellular part;membrane-bounded organelle;mitochondrion;organelle	biological regulation		Completeproteome;Proteomicsidentification;Referenceproteome		4	4	34.6	26.906	0	21.753
Q498R3	Dnajc10	DnaJ homolog subfamily C member 10 OS		1.43256	M	1.03455	0.75555	M	NaN		apoptosis;apoptosis in response to endoplasmic reticulum stress;biological regulation;catabolic process;cell death;cell redox homeostasis;cellular catabolic process;cellular homeostasis;cellular macromolecule catabolic process;cellular macromolecule metabolic process;cellular metabolic process;cellular process;cellular protein metabolic process;death;ER-associated protein catabolic process;homeos…	ATPase activator activity;ATPase regulator activity;catalytic activity;disulfide oxidoreductase activity;enzyme activator activity;enzyme regulator activity;nucleoside-triphosphatase regulator activity;oxidoreductase activity;oxidoreductase activity, acting on a sulfur group of donors;oxidoreductase activity, acting on a sulfur group of donors, disulfide as acceptor;protein disulfide oxidoreducta…	cell part;cytoplasmic part;endoplasmic reticulum chaperone complex;endoplasmic reticulum lumen;endoplasmic reticulum part;intracellular organelle lumen;intracellular organelle part;intracellular part;macromolecular complex;membrane;membrane-enclosed lumen;organelle lumen;organelle part;protein complex	biological regulation;catabolic process;cell death;cellular homeostasis;cellular metabolic process;cellular process;death;homeostatic process;macromolecule metabolic process;metabolic process;primary metabolic process;protein folding;protein metabolic process;proteolysis;proteolysis involved in cellular protein catabolic process;regulation of protein modification process	Protein processing in endoplasmic reticulum	Completeproteome;Disulfidebond;Endoplasmicreticulum;Glycoprotein;Oxidoreductase;Redox-activecenter;Referenceproteome;Repeat;Signal		7	7	14.1	90.746	0	24.705
P54759;A0A0G2JTH8;F1LX55	Epha7	Ephrin type-A receptor 7 OS		NaN	M	M	NaN	NaN	NaN		anatomical structure development;anatomical structure morphogenesis;axon guidance;biological regulation;brain development;branching morphogenesis of a nerve;cell surface receptor linked signaling pathway;cellular macromolecule metabolic process;cellular metabolic process;cellular process;cellular protein metabolic process;cellular response to stimulus;chemotaxis;developmental process;enzyme linke…	adenyl nucleotide binding;adenyl ribonucleotide binding;ATP binding;axon guidance receptor activity;binding;catalytic activity;chemorepellent activity;ephrin receptor activity;ephrin receptor binding;GPI-linked ephrin receptor activity;kinase activity;molecular transducer activity;nucleotide binding;phosphotransferase activity, alcohol group as acceptor;protein binding;protein kinase activity;pro…	cell body;cell part;cell projection;dendrite;extracellular membrane-bounded organelle;extracellular organelle;extracellular region part;extracellular vesicular exosome;integral to membrane;integral to plasma membrane;intrinsic to membrane;intrinsic to plasma membrane;membrane;membrane part;membrane-bounded organelle;membrane-bounded vesicle;neuromuscular junction;neuron projection;neuronal cell b…	anatomical structure development;anatomical structure morphogenesis;biological regulation;cellular metabolic process;cellular process;developmental process;locomotion;macromolecule metabolic process;macromolecule modification;metabolic process;multicellular organismal process;peptidyl-amino acid modification;phosphorus metabolic process;primary metabolic process;protein metabolic process;protein …	Axon guidance	Alternativesplicing;Apoptosis;ATP-binding;Cellmembrane;Completeproteome;Developmentalprotein;Glycoprotein;Kinase;Membrane;Neurogenesis;Nucleotide-binding;Phosphoprotein;Receptor;Referenceproteome;Repeat;Signal;Transferase;Transmembrane;Transmembranehelix;Tyrosine-proteinkinase		7	5	9	111.95	0	9.5432
Q8R2E7	Fadd	FAS-associated death domain protein OS		NaN	1.41608	1.23885	F	1.00486	F		anatomical structure development;apoptosis;biological regulation;cell activation;cell death;cell differentiation;cellular component assembly;cellular component organization;cellular component organization or biogenesis;cellular developmental process;cellular process;cellular response to abiotic stimulus;cellular response to external stimulus;cellular response to mechanical stimulus;cellular respo…	binding;cytokine receptor binding;death receptor binding;enzyme binding;protease binding;protein binding;protein complex binding;receptor binding;tumor necrosis factor receptor binding;tumor necrosis factor receptor superfamily binding	CD95 death-inducing signaling complex;cell body;cell part;cell projection;cytoplasm;death-inducing signaling complex;intracellular part;macromolecular complex;membrane part;membrane raft;neuron projection;plasma membrane part;protein complex	anatomical structure development;biological regulation;cell activation;cell death;cell differentiation;cellular component assembly;cellular component organization;cellular process;death;developmental process;homeostatic process;immune system process;macromolecular complex assembly;multi-organism process;protein complex assembly;response to abiotic stimulus;response to biotic stimulus;response to …	Alzheimer's disease;Apoptosis;Chagas disease (American trypanosomiasis);ko05152;Pathways in cancer;RIG-I-like receptor signaling pathway;Toll-like receptor signaling pathway	Completeproteome;Proteomicsidentification;Referenceproteome		2	2	18.8	23.124	0	22.773
P06536;G3V7U9;E9PT44	Nr3c1	Glucocorticoid receptor OS;Glucocorticoid receptor OS		NaN	NaN	NaN	NaN	NaN	F		adrenal gland development;aging;anatomical structure development;anatomical structure morphogenesis;androgen metabolic process;behavior;biological regulation;brain development;C21-steroid hormone metabolic process;cellular component organization;cellular component organization at cellular level;cellular component organization or biogenesis;cellular component organization or biogenesis at cellular…	binding;cation binding;chromatin binding;core promoter proximal region DNA binding;core promoter proximal region sequence-specific DNA binding;DNA binding;double-stranded DNA binding;glucocorticoid receptor activity;heat shock protein binding;hormone binding;Hsp70 protein binding;Hsp90 protein binding;identical protein binding;ion binding;ligand-dependent nuclear receptor activity;lipid binding;m…	cell part;cell projection;cell projection part;cytoplasm;cytoplasmic part;cytoskeletal part;cytosol;dendritic spine;intracellular membrane-bounded organelle;intracellular organelle;intracellular organelle part;intracellular part;macromolecular complex;membrane;membrane-bounded organelle;mitochondrion;neuron projection;neuron spine;nuclear part;nucleoplasm;nucleus;organelle;organelle part;postsyna…	aging;anatomical structure development;anatomical structure morphogenesis;behavior;biological regulation;cellular component organization;cellular metabolic process;cellular process;chromatin modification;chromatin organization;chromosome organization;circulatory system process;developmental process;hormone metabolic process;lipid metabolic process;metabolic process;multicellular organismal proces…	Neuroactive ligand-receptor interaction	3D-structure;Acetylation;Alternativeinitiation;Chromatinregulator;Completeproteome;Cytoplasm;DNA-binding;Isopeptidebond;Lipid-binding;Metal-binding;Mitochondrion;Nucleus;Phosphoprotein;Polymorphism;Proteomicsidentification;Receptor;Referenceproteome;Steroid-binding;Transcription;Transcriptionregulation;Ublconjugation;Zinc;Zinc-finger	Alpha-2-M enhanceosome DNA-protein complex	3	3	6.9	87.555	0	5.2757
Q62648;P35439	Grin1	Glutamate receptor ionotropic, NMDA 1 OS;Glutamate receptor ionotropic, NMDA 1 OS		1.35613	0.692315	1.00007	0.693612	1.05059	F		adult behavior;adult locomotory behavior;anatomical structure development;anatomical structure maturation;associative learning;behavior;behavioral interaction between organisms;biological regulation;calcium ion homeostasis;cation homeostasis;cell communication;cell surface receptor linked signaling pathway;cell-cell signaling;cellular alkene metabolic process;cellular calcium ion homeostasis;cell…	amine binding;amino acid binding;binding;calcium channel activity;calcium ion binding;carboxylic acid binding;cation binding;cation channel activity;cation transmembrane transporter activity;channel activity;enzyme binding;excitatory extracellular ligand-gated ion channel activity;extracellular ligand-gated ion channel activity;extracellular-glutamate-gated ion channel activity;gated channel acti…	axon part;cell body;cell junction;cell part;cell projection;cell projection membrane;cell projection part;cell surface;clathrin-coated vesicle;coated vesicle;cytoplasmic membrane-bounded vesicle;cytoplasmic part;cytoplasmic vesicle;cytoskeletal part;dendrite membrane;dendritic branch;dendritic spine;endoplasmic reticulum;excitatory synapse;extracellular matrix part;extracellular region part;intra…	anatomical structure development;behavior;behavioral interaction between organisms;biological regulation;cell communication;cell-cell signaling;cellular alkene metabolic process;cellular component assembly;cellular component organization;cellular homeostasis;cellular ion homeostasis;cellular metabolic process;cellular process;developmental maturation;developmental process;establishment of localiz…	Alzheimer's disease;Amyotrophic lateral sclerosis (ALS);Calcium signaling pathway;Huntington's disease;Long-term potentiation;Neuroactive ligand-receptor interaction	3D-structure;Alternativesplicing;Calcium;Celljunction;Cellmembrane;Completeproteome;Disulfidebond;Glycoprotein;Ionchannel;Iontransport;Ligand-gatedionchannel;Magnesium;Membrane;Phosphoprotein;Postsynapticcellmembrane;Receptor;Referenceproteome;Signal;Synapse;Transmembrane;Transmembranehelix;Transport	Drd1-Nmdar1 complex;NMDA receptor complex;NMDA receptor complex (NR2A, NR2B, NR1, PSD-95);NMDA receptor complex (NR2A, NR2B, NR1, PSD-95, SynGAP, CaMK-II);NMDA receptor complex (NR2B, NR1, PSD-95, SynGAP, CaMK-II);PSD-95-TrkB complex;Yotiao-RII-NR1 complex	20	20	25.3	106.15	0	29.608
Q00959;G3V9C5	Grin2a	Glutamate receptor ionotropic, NMDA 2A OS;Glutamate receptor ionotropic, NMDA 2A OS		1.13571	0.946976	1.70385	1.05285	NaN	M		alcohol metabolic process;amine metabolic process;anatomical structure development;associative learning;behavior;benzene-containing compound metabolic process;biological regulation;catecholamine metabolic process;catechol-containing compound metabolic process;cation transport;cell communication;cell differentiation;cell surface receptor linked signaling pathway;cell-cell signaling;cellular amine …	amine binding;amino acid binding;ATPase binding;binding;calcium channel activity;carboxylic acid binding;cation binding;cation channel activity;cation transmembrane transporter activity;cell adhesion molecule binding;channel activity;enzyme binding;excitatory extracellular ligand-gated ion channel activity;extracellular ligand-gated ion channel activity;extracellular-glutamate-gated ion channel a…	axon part;cell junction;cell part;cell projection;cell projection part;cell surface;clathrin-coated vesicle;coated vesicle;cytoplasmic membrane-bounded vesicle;cytoplasmic part;cytoplasmic vesicle;cytoskeletal part;dendritic spine;endoplasmic reticulum;intracellular membrane-bounded organelle;intracellular organelle;intracellular organelle part;intracellular part;ionotropic glutamate receptor com…	alcohol metabolic process;amine metabolic process;anatomical structure development;behavior;biological regulation;cell communication;cell differentiation;cell-cell signaling;cellular aromatic compound metabolic process;cellular component assembly;cellular component organization;cellular homeostasis;cellular ion homeostasis;cellular metabolic process;cellular nitrogen compound metabolic process;ce…	Alzheimer's disease;Amyotrophic lateral sclerosis (ALS);Calcium signaling pathway;Long-term potentiation;Neuroactive ligand-receptor interaction;Systemic lupus erythematosus	3D-structure;Calcium;Celljunction;Cellmembrane;Completeproteome;Disulfidebond;Glycoprotein;Ionchannel;Iontransport;Ligand-gatedionchannel;Magnesium;Membrane;Metal-binding;Postsynapticcellmembrane;Receptor;Referenceproteome;Signal;Synapse;Transmembrane;Transmembranehelix;Transport;Zinc	NMDA receptor complex;NMDA receptor complex (NR2A, NR2B, NR1, PSD-95);NMDA receptor complex (NR2A, NR2B, NR1, PSD-95, SynGAP, CaMK-II)	13	13	12.5	165.47	0	36.503
G3V746;Q00960	Grin2b	Glutamate receptor ionotropic, NMDA 2B OS;Glutamate receptor ionotropic, NMDA 2B OS		1.77	1.02	0.75	1.09	NaN	M		anatomical structure development;associative learning;behavior;behavioral defense response;behavioral fear response;behavioral interaction between organisms;behavioral response to pain;biological regulation;cell communication;cell surface receptor linked signaling pathway;cell-cell signaling;cellular chemical homeostasis;cellular component organization;cellular component organization or biogenesi…	amine binding;amino acid binding;beta-catenin binding;binding;calcium channel activity;carboxylic acid binding;cation binding;cation channel activity;cation transmembrane transporter activity;cell adhesion molecule binding;channel activity;cytokine receptor binding;D2 dopamine receptor binding;dopamine receptor binding;drug binding;excitatory extracellular ligand-gated ion channel activity;extrac…	axon part;cell junction;cell part;cell projection;cell projection part;clathrin-coated vesicle;coated vesicle;contractile fiber part;cytoplasmic membrane-bounded vesicle;cytoplasmic part;cytoplasmic vesicle;cytoskeletal part;dendritic spine;extracellular matrix part;extracellular region part;intracellular membrane-bounded organelle;intracellular organelle;intracellular organelle part;intracellula…	anatomical structure development;behavior;behavioral interaction between organisms;biological regulation;cell communication;cell-cell signaling;cellular component organization;cellular homeostasis;cellular ion homeostasis;cellular localization;cellular membrane organization;cellular process;detection of stimulus;developmental process;embryo development;establishment of localization;homeostatic pr…	Alzheimer's disease;Amyotrophic lateral sclerosis (ALS);Huntington's disease;Long-term potentiation;Neuroactive ligand-receptor interaction;Systemic lupus erythematosus	3D-structure;Calcium;Celljunction;Cellmembrane;Completeproteome;Disulfidebond;Glycoprotein;Ionchannel;Iontransport;Ligand-gatedionchannel;Magnesium;Membrane;Metal-binding;Phosphoprotein;Postsynapticcellmembrane;Receptor;Referenceproteome;Signal;Synapse;Transmembrane;Transmembranehelix;Transport;Zinc	CaMKII-densin180-NR2B-(alpha)actinin-2 complex;NMDA receptor complex (NR2A, NR2B, NR1, PSD-95);NMDA receptor complex (NR2A, NR2B, NR1, PSD-95, SynGAP, CaMK-II);NMDA receptor complex (NR2B, NR1, PSD-95, SynGAP, CaMK-II);PSD95-Nos1-Grin2b complex	27	27	23.8	166.03	0	64.095
Q6AXW1	Glrx2	Glutaredoxin-2, mitochondrial OS		F	F	1.67586	1.09073	0.620112	F		aging;biological regulation;cell redox homeostasis;cellular homeostasis;cellular process;cellular response to chemical stimulus;cellular response to oxidative stress;cellular response to oxygen radical;cellular response to reactive oxygen species;cellular response to stimulus;cellular response to stress;cellular response to superoxide;developmental process;homeostatic process;regulation of biolog…	2 iron, 2 sulfur cluster binding;binding;catalytic activity;cation binding;disulfide oxidoreductase activity;electron carrier activity;ion binding;iron-sulfur cluster binding;metal cluster binding;metal ion binding;oxidoreductase activity;oxidoreductase activity, acting on a sulfur group of donors;protein disulfide oxidoreductase activity	cell body;cell part;cell projection;cytoplasmic part;dendrite;intracellular membrane-bounded organelle;intracellular organelle;intracellular organelle lumen;intracellular organelle part;intracellular part;membrane-bounded organelle;membrane-enclosed lumen;mitochondrial matrix;mitochondrial part;neuron projection;neuronal cell body;nuclear part;nucleoplasm;nucleus;organelle;organelle lumen;organel…	aging;biological regulation;cellular homeostasis;cellular process;developmental process;homeostatic process;response to chemical stimulus;response to oxidative stress;response to stimulus;response to stress		2Fe-2S;Alternativesplicing;Completeproteome;Disulfidebond;Electrontransport;Glutathionylation;Iron;Iron-sulfur;Metal-binding;Mitochondrion;Nucleus;Redox-activecenter;Referenceproteome;Transitpeptide;Transport		4	4	41.4	17.275	0	11.746
Q04970	Nras	GTPase NRas OS		1.25719	1.00403	2.89809	0.980031	NaN	F		actin cytoskeleton organization;actin filament-based process;anatomical structure morphogenesis;associative learning;behavior;biological regulation;branching morphogenesis of a tube;cell differentiation;cellular component organization;cellular component organization at cellular level;cellular component organization or biogenesis;cellular component organization or biogenesis at cellular level;cell…	binding;GTP binding;guanyl nucleotide binding;guanyl ribonucleotide binding;nucleotide binding;purine nucleotide binding;purine ribonucleoside triphosphate binding;purine ribonucleotide binding;ribonucleotide binding	cell part;cytoplasmic part;extracellular membrane-bounded organelle;extracellular organelle;extracellular region part;extracellular vesicular exosome;Golgi apparatus part;Golgi membrane;intracellular organelle part;intracellular part;membrane;membrane-bounded organelle;membrane-bounded vesicle;organelle;organelle membrane;organelle part;plasma membrane;vesicle	anatomical structure morphogenesis;behavior;biological regulation;cell differentiation;cellular component organization;cellular process;cytoskeleton organization;developmental process;multicellular organismal process;neurological system process;organelle organization;response to abiotic stimulus;response to stimulus;signal transduction	Acute myeloid leukemia;Axon guidance;B cell receptor signaling pathway;Bladder cancer;Chemokine signaling pathway;Chronic myeloid leukemia;Endometrial cancer;ErbB signaling pathway;Fc epsilon RI signaling pathway;Gap junction;Glioma;GnRH signaling pathway;Hepatitis C;Insulin signaling pathway;Long-term depression;Long-term potentiation;MAPK signaling pathway;Melanogenesis;Melanoma;Natural killer …	Acetylation;Cellmembrane;Completeproteome;Golgiapparatus;GTP-binding;Lipoprotein;Membrane;Methylation;Nucleotide-binding;Palmitate;Prenylation;Proto-oncogene;Referenceproteome		12	2	70.4	21.243	0	4.9584
Q8VH49	Higd1a	HIG1 domain family member 1A, mitochondrial OS		NaN	M	F	NaN	NaN	NaN		biological regulation;cell communication;cellular process;cellular response to chemical stimulus;cellular response to external stimulus;cellular response to extracellular stimulus;cellular response to glucose starvation;cellular response to hypoxia;cellular response to nutrient levels;cellular response to oxygen levels;cellular response to starvation;cellular response to stimulus;cellular respons…		cell part;cytoplasmic part;integral to membrane;intracellular organelle part;intracellular part;intrinsic to membrane;membrane;membrane part;mitochondrial inner membrane;mitochondrial membrane;mitochondrial part;organelle inner membrane;organelle membrane;organelle part;respiratory chain	biological regulation;cell communication;cellular process;metabolic process;regulation of organelle organization;response to chemical stimulus;response to external stimulus;response to extracellular stimulus;response to starvation;response to stimulus;response to stress		Acetylation;Completeproteome;Electrontransport;Membrane;Mitochondrion;Mitochondrioninnermembrane;Referenceproteome;Respiratorychain;Transmembrane;Transmembranehelix;Transport		2	2	45.2	10.301	0	11.424
A0A0G2K9Y5;A0A0G2K3G0;Q99PS8	Hrg	Histidine-rich glycoprotein OS;Histidine-rich glycoprotein OS;Histidine-rich glycoprotein OS		NaN	M	M	0.977521	M	1.42741		biological regulation;cell activation;cellular process;cellular response to chemical stimulus;cellular response to inorganic substance;cellular response to iron ion;cellular response to metal ion;cellular response to stimulus;cofactor transport;defense response;defense response to fungus;establishment of localization;fibrinolysis;heme export;heme transport;multi-organism process;negative regulati…	binding;carbohydrate binding;cation binding;cysteine-type endopeptidase inhibitor activity;endopeptidase inhibitor activity;endopeptidase regulator activity;enzyme inhibitor activity;enzyme regulator activity;glycoprotein binding;glycosaminoglycan binding;heme binding;heparan sulfate proteoglycan binding;heparin binding;immunoglobulin binding;ion binding;iron ion binding;metal ion binding;pattern…	blood microparticle;extracellular membrane-bounded organelle;extracellular organelle;extracellular region part;extracellular vesicular exosome;membrane-bounded organelle;membrane-bounded vesicle;organelle;vesicle	biological regulation;cell activation;cellular process;cofactor transport;establishment of localization;multi-organism process;regulation of organelle organization;regulation of protein modification process;response to biotic stimulus;response to chemical stimulus;response to stimulus;response to stress;transport		Bloodcoagulation;Cleavageonpairofbasicresidues;Completeproteome;Copper;Disulfidebond;Fibrinolysis;Glycoprotein;Hemostasis;Heparin-binding;Metal-binding;Referenceproteome;Repeat;Secreted;Signal;Zinc		5	5	14.2	57.926	0	12.295
Q4QQW4;D3ZVU7	Hdac1;Hdac1l	Histone deacetylase 1 OS;Histone deacetylase OS		M	NaN	F	NaN	NaN	M		biological regulation;biosynthetic process;cellular biosynthetic process;cellular component organization;cellular component organization at cellular level;cellular component organization or biogenesis;cellular component organization or biogenesis at cellular level;cellular macromolecule biosynthetic process;cellular macromolecule metabolic process;cellular metabolic process;cellular nitrogen comp…	binding;catalytic activity;chromatin binding;deacetylase activity;DNA binding;histone deacetylase activity;histone deacetylase activity (H3-K14 specific);histone deacetylase activity (H3-K9 specific);hydrolase activity;hydrolase activity, acting on carbon-nitrogen (but not peptide) bonds;hydrolase activity, acting on carbon-nitrogen (but not peptide) bonds, in linear amides;NAD-dependent histone …	cell part;cell projection;chromatin;chromosomal part;cytoplasmic part;intracellular membrane-bounded organelle;intracellular organelle;intracellular organelle part;intracellular part;macromolecular complex;membrane-bounded organelle;neuron projection;nuclear part;nucleoplasm;nucleus;organelle;organelle part;perinuclear region of cytoplasm;protein complex	biological regulation;biosynthetic process;cellular component organization;cellular metabolic process;cellular nitrogen compound metabolic process;cellular process;chromatin modification;chromatin organization;chromosome organization;histone modification;macromolecule metabolic process;macromolecule modification;metabolic process;nitrogen compound metabolic process;nucleobase-containing compound …	Cell cycle;Chronic myeloid leukemia;Huntington's disease;Notch signaling pathway;Pathways in cancer	Acetylation;Biologicalrhythms;Chromatinregulator;Completeproteome;Hydrolase;Isopeptidebond;Methylation;Nucleus;Phosphoprotein;Proteomicsidentification;Referenceproteome;Repressor;Transcription;Transcriptionregulation;Ublconjugation		10	6	35.1	55.092	0	6.6936
O08836	Igbp1	Immunoglobulin-binding protein 1 OS		0.348372	0.853285	M	NaN	0.635472	M		B cell activation;biological regulation;cell activation;cellular process;immune system process;leukocyte activation;lymphocyte activation;negative regulation of biological process;negative regulation of biosynthetic process;negative regulation of caspase activity;negative regulation of catalytic activity;negative regulation of cell communication;negative regulation of cellular biosynthetic proces…	binding;enzyme binding;enzyme regulator activity;phosphatase binding;phosphatase regulator activity;protein binding;protein complex binding;protein phosphatase 2A binding;protein phosphatase binding;protein phosphatase regulator activity;protein phosphatase type 2A regulator activity	cell part;cytoplasmic part;cytoskeletal part;cytosol;intracellular organelle part;intracellular part;macromolecular complex;microtubule;organelle part;protein complex	biological regulation;cell activation;cellular process;immune system process;regulation of protein modification process;response to chemical stimulus;response to stimulus		Acetylation;B-cellactivation;Chaperone;Completeproteome;Cytoplasm;Phosphoprotein;Referenceproteome;Ublconjugation		5	5	18.2	39.135	0	11.641
Q5RKJ1	Maea	Macrophage erythroblast attacher OS		1.01305	NaN	NaN	1.03483	NaN	F		anatomical structure development;biological adhesion;biological regulation;cell adhesion;cell cycle;cell development;cell division;cell maturation;cellular component organization;cellular component organization at cellular level;cellular component organization or biogenesis;cellular component organization or biogenesis at cellular level;cellular developmental process;cellular process;cytoskeleton…		actomyosin contractile ring;cell cortex part;cell division site part;cell part;contractile ring;cytoplasmic part;cytoskeletal part;integral to membrane;integral to plasma membrane;intracellular non-membrane-bounded organelle;intracellular organelle;intracellular organelle part;intracellular part;intrinsic to membrane;intrinsic to plasma membrane;membrane part;non-membrane-bounded organelle;nuclea…	anatomical structure development;biological adhesion;biological regulation;cell adhesion;cell cycle;cell development;cell division;cell maturation;cellular component organization;cellular process;cytoskeleton organization;developmental maturation;developmental process;organelle organization		Actin-binding;Cellcycle;Celldivision;Cellmembrane;Completeproteome;Cytoplasm;Cytoskeleton;Erythrocytematuration;Membrane;Nucleus;Referenceproteome		3	3	10.9	45.336	0	9.948
P31423	Grm4	Metabotropic glutamate receptor 4 OS		0.82542	NaN	NaN	M	0.778409	1.15229		activation of MAPK activity;amine transport;amino acid transport;behavior;biological regulation;cAMP-mediated signaling;carboxylic acid transport;cell communication;cell projection organization;cell surface receptor linked signaling pathway;cell-cell signaling;cellular component organization;cellular component organization at cellular level;cellular component organization or biogenesis;cellular c…	adenylate cyclase inhibiting metabotropic glutamate receptor activity;binding;calcium-dependent protein binding;calmodulin binding;glutamate receptor activity;G-protein coupled receptor activity;group III metabotropic glutamate receptor activity;molecular transducer activity;protein binding;receptor activity;signal transducer activity;signaling receptor activity;transmembrane signaling receptor a…	axon part;cell part;cell projection part;cytoplasmic part;cytoplasmic vesicle;dendritic shaft;integral to membrane;integral to plasma membrane;intracellular organelle;intracellular part;intrinsic to membrane;intrinsic to plasma membrane;membrane;membrane part;organelle;plasma membrane part;presynaptic active zone membrane;presynaptic membrane;synapse part;synaptic membrane;terminal button;vesicle	amine transport;amino acid transport;behavior;biological regulation;cell communication;cell-cell signaling;cellular component organization;cellular metabolic process;cellular process;establishment of localization;macromolecule metabolic process;macromolecule modification;metabolic process;multicellular organismal process;neurological system process;organic acid transport;phosphorus metabolic proc…	Neuroactive ligand-receptor interaction;Taste transduction	Cellmembrane;Completeproteome;Directproteinsequencing;Disulfidebond;Glycoprotein;G-proteincoupledreceptor;Membrane;Receptor;Referenceproteome;Signal;Transducer;Transmembrane;Transmembranehelix		9	8	14.7	101.82	0	23.841
A0A0G2JV77;A0A0G2K382;F1LP90	Mink1	Misshapen-like kinase 1 OS;Misshapen-like kinase 1 OS;Misshapen-like kinase 1 OS		NaN	M	NaN	NaN	NaN	NaN		actin cytoskeleton organization;actin cytoskeleton reorganization;actin filament-based process;activation of protein kinase activity;anatomical structure homeostasis;anatomical structure morphogenesis;biological regulation;cell communication;cell part morphogenesis;cell projection morphogenesis;cell projection organization;cell-cell signaling;cellular component morphogenesis;cellular component or…	adenyl nucleotide binding;adenyl ribonucleotide binding;ATP binding;binding;catalytic activity;kinase activity;nucleotide binding;phosphotransferase activity, alcohol group as acceptor;protein kinase activity;protein serine/threonine kinase activity;purine nucleotide binding;purine ribonucleoside triphosphate binding;purine ribonucleotide binding;ribonucleotide binding;transferase activity;transf…	axon;cell junction;cell part;cell projection;cytoplasm;cytoskeletal part;dendrite;intracellular organelle part;intracellular part;membrane;neuron projection;organelle part;postsynaptic density;postsynaptic membrane;synapse part;synaptic membrane	anatomical structure morphogenesis;biological regulation;cell communication;cell-cell signaling;cellular component morphogenesis;cellular component organization;cellular homeostasis;cellular metabolic process;cellular process;cytoskeleton organization;developmental process;homeostatic process;macromolecule metabolic process;macromolecule modification;metabolic process;organelle organization;phosp…		ATP-binding;Celljunction;Cellmembrane;Cellprojection;Completeproteome;Cytoplasm;Kinase;Membrane;Nucleotide-binding;Phosphoprotein;Postsynapticcellmembrane;Referenceproteome;Serine/threonine-proteinkinase;Synapse;Transferase		31	1	29.3	151.68	0	7.2707
D3ZW27;D3ZZH6;F1LUY7	Map3k5	Mitogen-activated protein kinase kinase kinase 5 OS;Mitogen-activated protein kinase kinase kinase 5 OS		0.961927	0.709365	0.837871	M	0.607729	0.940891		activation of MAPK activity;activation of MAPKK activity;activation of protein kinase activity;biological regulation;cellular macromolecule metabolic process;cellular metabolic process;cellular process;cellular protein metabolic process;cellular response to chemical stimulus;cellular response to hydrogen peroxide;cellular response to oxidative stress;cellular response to reactive oxygen species;c…	adenyl nucleotide binding;adenyl ribonucleotide binding;apoptotic protease activator activity;ATP binding;binding;caspase activator activity;caspase regulator activity;catalytic activity;cation binding;enzyme activator activity;enzyme regulator activity;ion binding;kinase activity;magnesium ion binding;MAP kinase kinase kinase activity;metal ion binding;molecular transducer activity;nucleotide bi…		biological regulation;cellular metabolic process;cellular process;macromolecule metabolic process;macromolecule modification;metabolic process;phosphorus metabolic process;primary metabolic process;protein metabolic process;protein modification process;protein phosphorylation;regulation of protein modification process;response to chemical stimulus;response to oxidative stress;response to stimulus…		ATP-binding;Completeproteome;Kinase;Nucleotide-binding;Proteomicsidentification;Referenceproteome;Serine/threonine-proteinkinase;Transferase		11	11	15	153.45	0	39.129
A0A0G2JVZ8;R9PXT4;A0A0G2JYP2;Q924I2	Map4k3	Mitogen-activated protein kinase kinase kinase kinase OS;Mitogen-activated protein kinase kinase kinase kinase OS;Mitogen-activated protein kinase kinase kinase kinase OS;Mitogen-activated protein kinase kinase kinase kinase 3 OS		1.66994	0.956608	1.11744	1.487	1.33302	F		activation of MAPKKK activity;activation of protein kinase activity;biological regulation;cellular macromolecule metabolic process;cellular metabolic process;cellular process;cellular protein metabolic process;cellular response to stimulus;cellular response to stress;intracellular protein kinase cascade;intracellular signal transduction;macromolecule metabolic process;macromolecule modification;M…	adenyl nucleotide binding;adenyl ribonucleotide binding;ATP binding;binding;catalytic activity;kinase activity;MAP kinase kinase kinase kinase activity;molecular transducer activity;nucleotide binding;phosphotransferase activity, alcohol group as acceptor;protein kinase activity;protein serine/threonine kinase activity;purine nucleotide binding;purine ribonucleoside triphosphate binding;purine ri…	cell part;cytoplasm;intracellular part	biological regulation;cellular metabolic process;cellular process;macromolecule metabolic process;macromolecule modification;metabolic process;phosphorus metabolic process;primary metabolic process;protein metabolic process;protein modification process;protein phosphorylation;regulation of cell cycle;regulation of mitotic cell cycle;regulation of protein modification process;response to abiotic s…	MAPK signaling pathway	Acetylation;ATP-binding;Completeproteome;Kinase;Nucleotide-binding;Phosphoprotein;Proteomicsidentification;Referenceproteome;Serine/threonine-proteinkinase;Transferase		5	5	11.3	93.2	0	20.823
O35821	Mybbp1a	Myb-binding protein 1A OS		NaN	NaN	NaN	NaN	1.01649	M		biological regulation;biosynthetic process;cell communication;cell differentiation;cellular biosynthetic process;cellular developmental process;cellular macromolecule biosynthetic process;cellular macromolecule metabolic process;cellular metabolic process;cellular nitrogen compound metabolic process;cellular process;cellular response to external stimulus;cellular response to extracellular stimulu…	binding;catalytic activity;core promoter binding;DNA binding;DNA polymerase activity;DNA-directed DNA polymerase activity;nucleic acid binding;nucleotidyltransferase activity;protein binding transcription factor activity;regulatory region DNA binding;regulatory region nucleic acid binding;sequence-specific DNA binding;transcription cofactor activity;transcription corepressor activity;transcriptio…	cell part;cytoplasm;intracellular membrane-bounded organelle;intracellular non-membrane-bounded organelle;intracellular organelle;intracellular organelle part;intracellular part;macromolecular complex;membrane;membrane-bounded organelle;NLS-dependent protein nuclear import complex;non-membrane-bounded organelle;nuclear part;nucleocytoplasmic shuttling complex;nucleolus;nucleus;organelle;organelle…	biological regulation;biosynthetic process;cell communication;cell differentiation;cellular metabolic process;cellular nitrogen compound metabolic process;cellular process;developmental process;establishment of localization;generation of precursor metabolites and energy;macromolecule metabolic process;metabolic process;nitrogen compound metabolic process;nuclear transport;nucleobase-containing co…		Acetylation;Activator;Biologicalrhythms;Citrullination;Completeproteome;Cytoplasm;Nucleus;Phosphoprotein;Referenceproteome;Repressor;Transcription;Transcriptionregulation		7	7	6.8	152.28	0	11.909
Q1EG89;A0A0G2JY12;Q66H76	Pxn	Myocardial ischemic preconditioning associated protein 7 OS;Paxillin OS;Paxillin OS		F	0.878065	1.13871	M	1.01417	0.795867		activation of MAPK activity;anatomical structure morphogenesis;biological adhesion;biological regulation;branching morphogenesis of a tube;cell adhesion;cell junction assembly;cell junction organization;cell morphogenesis;cell morphogenesis involved in differentiation;cell projection assembly;cell projection organization;cell surface receptor linked signaling pathway;cell-matrix adhesion;cell-sub…	binding;cation binding;enzyme binding;integrin binding;ion binding;kinase binding;metal ion binding;protein binding;protein complex binding;protein kinase binding;receptor binding;transition metal ion binding;zinc ion binding	actin filament bundle;actomyosin;adherens junction;anchoring junction;cell cortex;cell junction;cell part;cell projection;cell-substrate adherens junction;cell-substrate junction;cytoplasmic part;cytoskeletal part;cytoskeleton;focal adhesion;intracellular non-membrane-bounded organelle;intracellular organelle;intracellular organelle part;intracellular part;lamellipodium;non-membrane-bounded organ…	anatomical structure morphogenesis;biological adhesion;biological regulation;cell adhesion;cell junction organization;cell morphogenesis;cellular component assembly;cellular component morphogenesis;cellular component organization;cellular metabolic process;cellular process;cytoskeleton organization;developmental process;macromolecule metabolic process;macromolecule modification;metabolic process;…	Bacterial invasion of epithelial cells;Chemokine signaling pathway;Focal adhesion;Leukocyte transendothelial migration;Regulation of actin cytoskeleton;VEGF signaling pathway	Acetylation;Celladhesion;Celljunction;Completeproteome;Cytoplasm;Cytoskeleton;LIMdomain;Metal-binding;Phosphoprotein;Proteomicsidentification;Referenceproteome;Repeat;Zinc		10	10	32	60.915	0	32.203
F1LLY3;D3ZVR5;D4A9M2;D4AAJ2;Q9EPI6;A0A140TAI4	Nsmf	NMDA receptor synaptonuclear-signaling and neuronal migration factor OS;NMDA receptor synaptonuclear-signaling and neuronal migration factor OS;NMDA receptor synaptonuclear-signaling and neuronal migration factor OS;NMDA receptor synaptonuclear-signaling a		0.921273	F	0.955415	1.29316	NaN	NaN		biological regulation;cellular process;cellular response to abiotic stimulus;cellular response to acid;cellular response to amine stimulus;cellular response to amino acid stimulus;cellular response to chemical stimulus;cellular response to electrical stimulus;cellular response to endogenous stimulus;cellular response to gonadotropin stimulus;cellular response to hormone stimulus;cellular response…	binding;calcium-dependent protein binding;protein binding	cell cortex part;cell junction;cell part;cell projection;chromatin;chromosomal part;cortical cytoskeleton;cytoplasm;cytoplasmic part;cytoskeletal part;cytoskeleton;dendrite;envelope;euchromatin;intracellular membrane-bounded organelle;intracellular non-membrane-bounded organelle;intracellular organelle;intracellular organelle part;intracellular part;membrane;membrane-bounded organelle;neuron proj…	biological regulation;cellular process;regulation of protein modification process;response to abiotic stimulus;response to chemical stimulus;response to endogenous stimulus;response to stimulus		Alternativesplicing;Celljunction;Cellmembrane;Cellprojection;Completeproteome;Cytoplasm;Cytoskeleton;Lipoprotein;Membrane;Myristate;Nucleus;Postsynapticcellmembrane;Referenceproteome;Synapse;Synaptosome		6	6	17.7	53.939	0	8.0743
P17955	Nup62	Nuclear pore glycoprotein p62 OS		1.46317	M	1.20623	F	1.08922	0.827195		aging;biological regulation;biosynthetic process;cell aging;cell death;cell surface receptor linked signaling pathway;cellular biosynthetic process;cellular macromolecule biosynthetic process;cellular macromolecule metabolic process;cellular metabolic process;cellular nitrogen compound metabolic process;cellular process;cellular response to stimulus;death;developmental process;establishment of lo…	binding;cytoskeletal protein binding;hormone receptor binding;kinesin binding;nuclear hormone receptor binding;protein binding;protein complex scaffold;protein domain specific binding;receptor binding;receptor signaling complex scaffold activity;SH2 domain binding;small conjugating protein binding;structural constituent of nuclear pore;structural molecule activity;thyroid hormone receptor binding…	cell part;cytoplasm;cytoskeletal part;intracellular organelle part;intracellular part;macromolecular complex;membrane;membrane part;nuclear membrane;nuclear part;nuclear pore;organelle membrane;organelle part;pore complex;protein complex;ribonucleoprotein complex;spindle pole	aging;biological regulation;biosynthetic process;cell death;cellular metabolic process;cellular nitrogen compound metabolic process;cellular process;death;developmental process;establishment of localization;macromolecule metabolic process;metabolic process;multicellular organismal process;nitrogen compound metabolic process;nuclear transport;nucleobase-containing compound metabolic process;nucleo…	RNA transport	3D-structure;Acetylation;Coiledcoil;Completeproteome;Cytoplasm;Cytoskeleton;Directproteinsequencing;Disulfidebond;Glycoprotein;mRNAtransport;Nuclearporecomplex;Nucleus;Phosphoprotein;Proteintransport;Referenceproteome;Repeat;Translocation;Transport	Nuclear pore complex	4	4	15	53.396	0	24.28
D4A0M2	Nxn	Nucleoredoxin OS		0.714398	0.808881	1.04514	0.87206	1.20272	0.484578		anatomical structure development;biological regulation;cardiovascular system development;developmental process;negative regulation of biological process;negative regulation of cell communication;negative regulation of cellular metabolic process;negative regulation of cellular process;negative regulation of cellular protein metabolic process;negative regulation of macromolecule metabolic process;n…	antioxidant activity;catalytic activity;oxidoreductase activity;oxidoreductase activity, acting on a sulfur group of donors;oxidoreductase activity, acting on a sulfur group of donors, NAD or NADP as acceptor;oxidoreductase activity, acting on NADH or NADPH;thioredoxin-disulfide reductase activity	cell part;intracellular membrane-bounded organelle;intracellular organelle;intracellular part;membrane-bounded organelle;nucleus;organelle	anatomical structure development;biological regulation;developmental process;regulation of protein modification process		Completeproteome;Proteomicsidentification;Referenceproteome		4	4	17.9	41.052	0	71.789
F1MAF5	Pcid2	PCI domain-containing 2 OS		0.864178	M	1.24876	M	1.02605	0.663745		anatomical structure development;biological regulation;cellular macromolecule metabolic process;cellular metabolic process;cellular nitrogen compound metabolic process;cellular process;developmental process;hemopoietic or lymphoid organ development;macromolecule metabolic process;metabolic process;mRNA metabolic process;negative regulation of apoptosis;negative regulation of biological process;ne…			anatomical structure development;biological regulation;cellular metabolic process;cellular nitrogen compound metabolic process;cellular process;developmental process;macromolecule metabolic process;metabolic process;mRNA metabolic process;nitrogen compound metabolic process;nucleobase-containing compound metabolic process;primary metabolic process;regulation of cell cycle;regulation of mitotic ce…		Completeproteome;Proteomicsidentification;Referenceproteome		3	3	12	46.105	0	10.892
P27008	Parp1	Poly [ADP-ribose] polymerase 1 OS		NaN	NaN	1.09013	F	1.09005	1.33951		anatomical structure homeostasis;base-excision repair;biological regulation;biosynthetic process;cell surface receptor linked signaling pathway;cellular biosynthetic process;cellular component organization;cellular component organization at cellular level;cellular component organization or biogenesis;cellular component organization or biogenesis at cellular level;cellular macromolecule biosynthet…	binding;catalytic activity;cation binding;coenzyme binding;cofactor binding;DNA binding;enzyme binding;ion binding;metal ion binding;NAD binding;NAD+ ADP-ribosyltransferase activity;nucleic acid binding;nucleotide binding;protein binding;R-SMAD binding;SMAD binding;transferase activity;transferase activity, transferring glycosyl groups;transferase activity, transferring pentosyl groups;transition…	cell part;envelope;intracellular membrane-bounded organelle;intracellular non-membrane-bounded organelle;intracellular organelle;intracellular organelle part;intracellular part;macromolecular complex;membrane;membrane-bounded organelle;non-membrane-bounded organelle;nuclear envelope;nuclear part;nucleolus;nucleoplasm;nucleoplasm part;nucleus;organelle;organelle envelope;organelle part;protein com…	biological regulation;biosynthetic process;cellular component organization;cellular metabolic process;cellular nitrogen compound metabolic process;cellular process;chromosome organization;detection of stimulus;DNA metabolic process;DNA repair;homeostatic process;macromolecule metabolic process;macromolecule modification;metabolic process;nitrogen compound metabolic process;nucleobase-containing c…	Base excision repair	3D-structure;Acetylation;ADP-ribosylation;Completeproteome;DNA-binding;DNAdamage;DNArepair;Glycosyltransferase;Metal-binding;NAD;Nucleus;Phosphoprotein;Referenceproteome;Repeat;Transcription;Transcriptionregulation;Transferase;Zinc;Zinc-finger		12	12	18.1	112.66	0	24.504
P09217	Prkcz	Protein kinase C zeta type OS		NaN	F	NaN	NaN	NaN	NaN		actin cytoskeleton organization;actin cytoskeleton reorganization;actin filament-based process;activation of phospholipase D activity;activation of protein kinase activity;activation of protein kinase B activity;behavior;biological regulation;cell migration;cell motility;cell surface receptor linked signaling pathway;cellular chemical homeostasis;cellular component assembly;cellular component mov…	14-3-3 protein binding;adenyl nucleotide binding;adenyl ribonucleotide binding;ATP binding;binding;catalytic activity;cation binding;channel regulator activity;enzyme binding;ion binding;kinase activity;kinase binding;metal ion binding;nucleotide binding;phospholipase binding;phosphotransferase activity, alcohol group as acceptor;potassium channel regulator activity;protein binding;protein domain…	apical cortex;apical plasma membrane;axon hillock;axon part;cell cortex part;cell junction;cell leading edge;cell part;cell projection part;cell-cell junction;cytoplasm;cytoplasmic part;cytoskeletal part;cytosol;endosome;envelope;extracellular membrane-bounded organelle;extracellular organelle;extracellular region part;extracellular vesicular exosome;intracellular membrane-bounded organelle;intra…	behavior;biological regulation;cell motility;cellular component assembly;cellular component movement;cellular component organization;cellular homeostasis;cellular ion homeostasis;cellular localization;cellular membrane organization;cellular metabolic process;cellular process;cytoskeleton organization;cytoskeleton-dependent intracellular transport;establishment of localization;establishment or mai…	Endocytosis;Insulin signaling pathway;Tight junction	3D-structure;ATP-binding;Celljunction;Completeproteome;Cytoplasm;Endosome;Inflammatoryresponse;Kinase;Metal-binding;Nucleotide-binding;Phosphoprotein;Referenceproteome;Serine/threonine-proteinkinase;Transferase;Zinc;Zinc-finger	Inner medullary AKAP-signaling complex;Par-3-KIF3A-PKC-zeta complex;PAR-3-PKC-zeta-Tiam1 complex;PAR-3-PKCz-Tiam2 complex;Zip3-Prkcz-Gabrr3 complex;Zip-Prkcz-Kcnab2 complex	3	3	11.5	67.732	0	9.0407
G3V9L2;F1M341;Q7TNZ6	Strada	Protein kinase LYK5, isoform CRA_c OS;STE20-related kinase adapter protein alpha OS;STE20-related kinase adapter protein alpha OS		F	F	1.34285	F	0.457074	0.837755		actin cytoskeleton organization;actin filament-based process;activation of protein kinase activity;biological regulation;cell cycle;cell migration;cell motility;cellular component assembly;cellular component movement;cellular component organization;cellular component organization at cellular level;cellular component organization or biogenesis;cellular component organization or biogenesis at cellu…	adenyl nucleotide binding;adenyl ribonucleotide binding;ATP binding;binding;catalytic activity;enzyme activator activity;enzyme regulator activity;kinase activator activity;kinase activity;kinase regulator activity;nucleotide binding;phosphotransferase activity, alcohol group as acceptor;protein kinase activator activity;protein kinase activity;protein kinase regulator activity;protein serine/thr…	cell part;cytoplasm;intracellular membrane-bounded organelle;intracellular organelle;intracellular organelle part;intracellular part;macromolecular complex;membrane-bounded organelle;nuclear part;nucleoplasm;nucleus;organelle;organelle part;protein complex	biological regulation;cell cycle;cell motility;cellular component assembly;cellular component movement;cellular component organization;cellular process;cytoskeleton organization;establishment of localization;locomotion;macromolecular complex assembly;nuclear transport;nucleocytoplasmic transport;organelle organization;protein complex assembly;protein targeting;protein transport;regulation of cell…	mTOR signaling pathway	Alternativesplicing;Cellcycle;Completeproteome;Cytoplasm;Kinase;Nucleus;Phosphoprotein;Proteomicsidentification;Referenceproteome;Transferase		4	4	12.4	43.65	0	6.2302
P04631	S100b	Protein S100-B OS		1.29738	1.38559	1.69384	0.47477	0.616811	0.245501		astrocyte differentiation;behavior;biological regulation;cell differentiation;cellular developmental process;cellular process;cellular response to chemical stimulus;cellular response to hypoxia;cellular response to oxygen levels;cellular response to stimulus;cellular response to stress;cognition;developmental process;glial cell differentiation;learning or memory;long-term synaptic potentiation;me…	binding;calcium ion binding;cation binding;cytoskeletal protein binding;identical protein binding;ion binding;metal ion binding;protein binding;protein dimerization activity;protein homodimerization activity;RAGE receptor binding;receptor binding;tau protein binding;transition metal ion binding;zinc ion binding	cell body;cell part;cell projection;cytoplasm;cytoplasmic part;extracellular region part;extracellular space;intracellular membrane-bounded organelle;intracellular organelle;intracellular part;membrane-bounded organelle;neuronal cell body;nucleus;organelle;perinuclear region of cytoplasm;ruffle	behavior;biological regulation;cell differentiation;cellular process;developmental process;multicellular organismal process;neurological system process;response to chemical stimulus;response to endogenous stimulus;response to stimulus;response to stress		3D-structure;Acetylation;Calcium;Completeproteome;Cytoplasm;Directproteinsequencing;Metal-binding;Nucleus;Referenceproteome;Repeat;Zinc		7	7	55.4	10.744	0	323.31
Q9QUH6;F1LQW8;D3ZCL8;D3ZWW3	Syngap1	Ras/Rap GTPase-activating protein SynGAP OS;Ras/Rap GTPase-activating protein SynGAP OS;Ras/Rap GTPase-activating protein SynGAP OS		1.2179	1.03656	1.05922	1.03254	0.619124	0.347793		anatomical structure development;associative learning;behavior;biological regulation;cell projection organization;cellular component organization;cellular component organization at cellular level;cellular component organization or biogenesis;cellular component organization or biogenesis at cellular level;cellular localization;cellular macromolecule localization;cellular membrane organization;cell…	binding;enzyme activator activity;enzyme binding;enzyme regulator activity;GTPase activator activity;GTPase regulator activity;kinase binding;nucleoside-triphosphatase regulator activity;protein binding;protein kinase binding	cell junction;cell part;cell projection part;cytoplasm;cytoskeletal part;dendritic shaft;extracellular membrane-bounded organelle;extracellular organelle;extracellular region part;extracellular vesicular exosome;intracellular organelle part;intracellular part;intrinsic to internal side of plasma membrane;intrinsic to membrane;intrinsic to plasma membrane;membrane part;membrane-bounded organelle;m…	anatomical structure development;behavior;biological regulation;cellular component organization;cellular localization;cellular membrane organization;cellular process;developmental process;localization;membrane organization;multicellular organismal process;neurological system process;response to abiotic stimulus;response to stimulus;signal transduction		3D-structure;Alternativesplicing;Celljunction;Completeproteome;Directproteinsequencing;GTPaseactivation;Membrane;Phosphoprotein;Referenceproteome;SH3-binding;Synapse	Mupp1-Dlg4-Syngap1-CamkII complex;NMDA receptor complex (NR2A, NR2B, NR1, PSD-95, SynGAP, CaMK-II);NMDA receptor complex (NR2B, NR1, PSD-95, SynGAP, CaMK-II)	64	62	59.6	144.72	0	323.31
B1WC67	Slc25a24	RCG29001 OS		NaN	F	0.810228	M	0.901625	1.12482		biological regulation;cellular process;cellular response to calcium ion;cellular response to chemical stimulus;cellular response to inorganic substance;cellular response to metal ion;cellular response to oxidative stress;cellular response to stimulus;cellular response to stress;establishment of localization;establishment of localization in cell;intracellular transport;mitochondrial transport;regu…	adenine nucleotide transmembrane transporter activity;ATP transmembrane transporter activity;binding;calcium ion binding;cation binding;ion binding;metal ion binding;nucleobase-containing compound transmembrane transporter activity;nucleotide transmembrane transporter activity;purine nucleotide transmembrane transporter activity;substrate-specific transmembrane transporter activity;substrate-spec…	cell part;cytoplasmic part;integral to membrane;intracellular organelle part;intracellular part;intrinsic to membrane;membrane;membrane part;mitochondrial inner membrane;mitochondrial membrane;mitochondrial part;organelle inner membrane;organelle membrane;organelle part	biological regulation;cellular process;establishment of localization;response to chemical stimulus;response to oxidative stress;response to stimulus;response to stress;transport		Calcium;Completeproteome;Membrane;Proteomicsidentification;Referenceproteome;Repeat;Transmembrane;Transmembranehelix;Transport		2	2	9.1	52.89	0	12.909
Q63259	Ptprn	Receptor-type tyrosine-protein phosphatase-like N OS		1.06253	M	0.908085	0.858327	NaN	NaN		biological regulation;cell surface receptor linked signaling pathway;cellular macromolecule metabolic process;cellular metabolic process;cellular process;cellular protein metabolic process;cellular response to chemical stimulus;cellular response to cytokine stimulus;cellular response to organic substance;cellular response to stimulus;cytokine-mediated signaling pathway;dephosphorylation;establish…	binding;catalytic activity;enzyme binding;GTPase binding;hydrolase activity;hydrolase activity, acting on ester bonds;phosphatase activity;phosphoric ester hydrolase activity;protein binding	cell part;integral to membrane;intrinsic to membrane;membrane;membrane part	biological regulation;cellular metabolic process;cellular process;establishment of localization;hormone transport;macromolecule metabolic process;macromolecule modification;metabolic process;peptide transport;phosphorus metabolic process;primary metabolic process;protein dephosphorylation;protein metabolic process;protein modification process;response to chemical stimulus;response to endogenous s…	Type I diabetes mellitus	Completeproteome;Glycoprotein;Membrane;Receptor;Referenceproteome;Signal;Transmembrane;Transmembranehelix		6	6	10.4	106.23	0	12.285
Q3MIF0;A0A0G2JW38	Rpe	Ribulose-5-phosphate-3-epimerase OS;Ribulose-phosphate 3-epimerase OS		NaN	NaN	NaN	NaN	NaN	F		alcohol catabolic process;alcohol metabolic process;carbohydrate catabolic process;carbohydrate metabolic process;catabolic process;cellular carbohydrate catabolic process;cellular carbohydrate metabolic process;cellular metabolic process;cellular nitrogen compound metabolic process;cellular process;coenzyme metabolic process;cofactor metabolic process;glucose catabolic process;glucose metabolic …	binding;carbohydrate binding;catalytic activity;cation binding;ion binding;isomerase activity;metal ion binding;monosaccharide binding;racemase and epimerase activity;racemase and epimerase activity, acting on carbohydrates and derivatives;ribulose-phosphate 3-epimerase activity;sugar binding	cell part;cytoplasmic part;cytosol;intracellular membrane-bounded organelle;intracellular organelle;intracellular part;membrane-bounded organelle;organelle	alcohol metabolic process;carbohydrate metabolic process;catabolic process;cellular metabolic process;cellular nitrogen compound metabolic process;cellular process;cofactor metabolic process;heterocycle metabolic process;metabolic process;nitrogen compound metabolic process;nucleobase-containing compound metabolic process;nucleobase-containing small molecule metabolic process;nucleotide metabolic…	Carbon fixation in photosynthetic organisms;Pentose and glucuronate interconversions;Pentose phosphate pathway	Completeproteome;Proteomicsidentification;Referenceproteome		2	2	26.6	21.751	0	6.2196
A0A0G2JSQ0;P56932;Z4YNW7;A0A0G2K165;P36877	Ppp2r2d	Serine/threonine-protein phosphatase 2A 55 kDa regulatory subunit B OS;Serine/threonine-protein phosphatase 2A 55 kDa regulatory subunit B delta isoform OS		NaN	NaN	M	NaN	NaN	M		anatomical structure development;apoptotic mitochondrial changes;biological regulation;brain development;cell cycle phase;cell cycle process;cell development;cell differentiation;cell division;cellular component organization;cellular component organization at cellular level;cellular component organization or biogenesis;cellular component organization or biogenesis at cellular level;cellular devel…	binding;catalytic activity;enzyme regulator activity;hydrolase activity;hydrolase activity, acting on ester bonds;phosphatase activity;phosphatase regulator activity;phosphatidate phosphatase activity;phosphoric ester hydrolase activity;protein binding;protein complex binding;protein phosphatase regulator activity;protein phosphatase type 2A regulator activity	cell part;cytoplasm;cytoplasmic part;cytoskeleton;cytosol;intracellular membrane-bounded organelle;intracellular non-membrane-bounded organelle;intracellular organelle;intracellular organelle part;intracellular part;macromolecular complex;membrane;membrane-bounded organelle;mitochondrial membrane;mitochondrial outer membrane;mitochondrial part;mitochondrion;non-membrane-bounded organelle;nuclear …	anatomical structure development;biological regulation;cell development;cell differentiation;cell division;cellular component organization;cellular metabolic process;cellular process;developmental process;establishment of localization;metabolic process;mitochondrion organization;mitosis;nuclear division;organelle fission;organelle organization;phosphorus metabolic process;protein targeting;protei…	Cell cycle - yeast;Chagas disease (American trypanosomiasis);Hepatitis C;mRNA surveillance pathway;Tight junction	Alternativesplicing;Apoptosis;Cellcycle;Celldivision;Completeproteome;Cytoplasm;Cytoskeleton;Membrane;Mitochondrion;Mitochondrionoutermembrane;Mitosis;Phosphoprotein;Referenceproteome;Repeat;WDrepeat		8	4	26	51.973	0	5.4787
A0A0G2JXI4;A0A0G2JSR4;P52632;G3V8K7;Q62771	Stat5b;Stat5a	Signal transducer and activator of transcription OS;Signal transducer and activator of transcription OS;Signal transducer and activator of transcription 5B OS;Signal transducer and activator of transcription OS		NaN	M	M	0.654198	0.825191	0.682547		2-oxoglutarate metabolic process;acute inflammatory response;acute-phase response;allantoin metabolic process;amine metabolic process;anatomical structure development;anatomical structure morphogenesis;biological regulation;biosynthetic process;body fluid secretion;branched chain family amino acid metabolic process;C21-steroid hormone metabolic process;carboxylic acid metabolic process;cell activ…	binding;chromatin binding;core promoter binding;core promoter sequence-specific DNA binding;DNA binding;double-stranded DNA binding;molecular transducer activity;nucleic acid binding;nucleic acid binding transcription factor activity;protein binding;protein dimerization activity;regulatory region DNA binding;regulatory region nucleic acid binding;RNA polymerase II core promoter sequence-specific …	cell part;cytoplasm;cytoplasmic part;cytosol;intracellular membrane-bounded organelle;intracellular organelle;intracellular part;membrane-bounded organelle;nucleus;organelle	amine metabolic process;anatomical structure development;anatomical structure morphogenesis;biological regulation;biosynthetic process;cell activation;cell differentiation;cellular amide metabolic process;cellular amino acid metabolic process;cellular ketone metabolic process;cellular lipid metabolic process;cellular metabolic process;cellular nitrogen compound metabolic process;cellular process;…	Acute myeloid leukemia;Chemokine signaling pathway;Chronic myeloid leukemia;ErbB signaling pathway;Jak-STAT signaling pathway;ko05152;Measles;Pathways in cancer	Activator;Alternativesplicing;Completeproteome;Cytoplasm;DNA-binding;Lactation;Nucleus;Phosphoprotein;Proteomicsidentification;Referenceproteome;SH2domain;Transcription;Transcriptionregulation;Ublconjugation		8	8	17.4	86.974	0	15.567
E9PTE1;F1MAQ7	Son	Son DNA-binding protein OS;Son DNA-binding protein OS		1.80851	1.18945	1.44864	F	1.24937	1.19474		biological regulation;cellular component organization;cellular component organization at cellular level;cellular component organization or biogenesis;cellular component organization or biogenesis at cellular level;cellular macromolecule metabolic process;cellular metabolic process;cellular nitrogen compound metabolic process;cellular process;cytokinesis;cytoskeleton organization;macromolecule met…		cell part;intracellular organelle part;intracellular part;nuclear body;nuclear part;nuclear speck;nucleoplasm part;organelle part	biological regulation;cellular component organization;cellular metabolic process;cellular nitrogen compound metabolic process;cellular process;cytokinesis;cytoskeleton organization;macromolecule metabolic process;metabolic process;mRNA metabolic process;mRNA processing;nitrogen compound metabolic process;nucleobase-containing compound metabolic process;organelle organization;primary metabolic pro…		Completeproteome;Proteomicsidentification;Referenceproteome		11	11	7.8	252.64	0	23.247
Q9WVJ6	Tgm2	Tissue-type transglutaminase OS		NaN	NaN	F	F	0.67385	F		activation of phospholipase C activity;activation of phospholipase C activity by G-protein coupled receptor protein signaling pathway coupled to IP3 second messenger;anatomical structure formation involved in morphogenesis;anatomical structure morphogenesis;apoptotic cell clearance;biological regulation;branching involved in salivary gland morphogenesis;calcium ion homeostasis;cation homeostasis;…	catalytic activity;protein-glutamine gamma-glutamyltransferase activity;transferase activity;transferase activity, transferring acyl groups;transferase activity, transferring amino-acyl groups	adherens junction;anchoring junction;cell junction;cell part;cell-substrate adherens junction;cell-substrate junction;cytoplasm;cytoplasmic part;cytosol;extracellular membrane-bounded organelle;extracellular organelle;extracellular region part;extracellular vesicular exosome;focal adhesion;intracellular membrane-bounded organelle;intracellular organelle;intracellular part;membrane-bounded organel…	anatomical structure formation involved in morphogenesis;anatomical structure morphogenesis;biological regulation;cellular component organization;cellular homeostasis;cellular ion homeostasis;cellular membrane organization;cellular metabolic process;cellular process;developmental process;endocytosis;establishment of localization;homeostatic process;macromolecule metabolic process;macromolecule mo…		Completeproteome;Proteomicsidentification;Referenceproteome	Itga3-Itgb1-Tgm2 complex;Itga5-Itgb1-Tgm2 complex;Itgav-Itgb3-Tgm2 complex	7	7	16	76.934	0	8.1061
Q9EQZ1	Tsc22d3	TSC22 domain family protein 3 OS		F	F	F	1.11574	1.07162	F		biological regulation;body fluid secretion;establishment of localization;multicellular organismal process;negative regulation of activation-induced cell death of T cells;negative regulation of apoptosis;negative regulation of biological process;negative regulation of biosynthetic process;negative regulation of cell death;negative regulation of cellular biosynthetic process;negative regulation of …	nucleic acid binding transcription factor activity;sequence-specific DNA binding transcription factor activity	cell part;cytoplasm;intracellular membrane-bounded organelle;intracellular organelle;intracellular part;membrane-bounded organelle;nucleus;organelle	biological regulation;establishment of localization;multicellular organismal process;regulation of body fluid levels;response to abiotic stimulus;response to osmotic stress;response to stimulus;response to stress;secretion;transport		Completeproteome;Cytoplasm;Nucleus;Referenceproteome		3	2	32.1	14.836	0	7.7257
F1M5H6;D4A6A8;A0A0G2KB61	Tp53bp2	Tumor protein p53-binding protein, 2 OS		F	0.957869	NaN	M	NaN	NaN		anatomical structure development;biological regulation;cellular process;cellular response to stimulus;central nervous system development;developmental process;embryo development;embryo development ending in birth or egg hatching;heart development;induction of apoptosis;induction of apoptosis by intracellular signals;induction of programmed cell death;intracellular signal transduction;negative reg…		cell part;cytoplasmic part;intracellular membrane-bounded organelle;intracellular organelle;intracellular organelle part;intracellular part;membrane;membrane-bounded organelle;nuclear part;nucleoplasm;nucleus;organelle;organelle part;perinuclear region of cytoplasm;plasma membrane	anatomical structure development;biological regulation;cellular process;developmental process;embryo development;regulation of cell cycle;response to abiotic stimulus;response to stimulus;signal transduction		ANKrepeat;Completeproteome;Proteomicsidentification;Referenceproteome;Repeat;SH3domain		3	3	3.3	125.31	0	7.8295
Q641Y5	Atg7	Ubiquitin-like modifier-activating enzyme ATG7 OS		0.820457	0.895211	1.09863	0.926717	0.691643	0.447171		adult behavior;adult locomotory behavior;adult walking behavior;amine metabolic process;anatomical structure development;anatomical structure morphogenesis;autophagy;axonogenesis;behavior;biological regulation;carboxylic acid metabolic process;cardiac cell development;cardiac muscle cell development;catabolic process;cell communication;cell development;cell part morphogenesis;cell projection morp…	APG12 activating enzyme activity;APG8 activating enzyme activity;catalytic activity;small protein activating enzyme activity;ubiquitin activating enzyme activity	axoneme;cell part;cell projection part;cytoplasm;cytoplasmic part;cytosol;intracellular part;organelle part;pre-autophagosomal structure	amine metabolic process;anatomical structure development;anatomical structure morphogenesis;autophagy;behavior;biological regulation;catabolic process;cell communication;cell development;cellular amino acid metabolic process;cellular component morphogenesis;cellular component organization;cellular ketone metabolic process;cellular membrane organization;cellular metabolic process;cellular nitrogen…	Regulation of autophagy	Acetylation;Autophagy;Completeproteome;Cytoplasm;Phosphoprotein;Proteintransport;Referenceproteome;Transport;Ublconjugationpathway		9	9	23.6	77.435	0	49.342
D3ZHK8;A0A0G2JY45;A0A0G2K520;D4AD99	Cpeb2;Cpeb3	Uncharacterized protein OS;Uncharacterized protein OS;Uncharacterized protein OS;Cytoplasmic polyadenylation element-binding protein 3 OS		M	1.80901	0.851159	F	NaN	M		3'-UTR-mediated mRNA destabilization;behavior;biological regulation;cellular process;cellular response to acid;cellular response to amine stimulus;cellular response to amino acid stimulus;cellular response to arsenic-containing substance;cellular response to chemical stimulus;cellular response to endogenous stimulus;cellular response to hormone stimulus;cellular response to hypoxia;cellular respo…	AU-rich element binding;binding;enzyme inhibitor activity;enzyme regulator activity;GTPase inhibitor activity;GTPase regulator activity;mRNA 3'-UTR AU-rich region binding;mRNA 3'-UTR binding;mRNA binding;nucleic acid binding;nucleoside-triphosphatase regulator activity;nucleotide binding;poly-pyrimidine tract binding;ribonucleoprotein binding;ribosomal large subunit binding;ribosomal small subuni…	CCR4-NOT complex;cell part;cytoplasm;intracellular membrane-bounded organelle;intracellular organelle;intracellular organelle part;intracellular part;macromolecular complex;membrane-bounded organelle;nuclear part;nucleoplasm part;nucleus;organelle;organelle part;polysome;protein complex;ribonucleoprotein complex;synapse;transcription factor complex	behavior;biological regulation;cellular process;multicellular organismal process;neurological system process;regulation of translation;response to chemical stimulus;response to endogenous stimulus;response to oxidative stress;response to stimulus;response to stress		Completeproteome;Proteomicsidentification;Referenceproteome		11	5	23.4	77.733	0	5.4417
E9PT53	Wfs1	Wolfram syndrome 1 homolog (Human) OS		0.531301	0.920634	1.1674	1.18394	0.866217	M		anatomical structure development;biological regulation;calcium ion homeostasis;carbohydrate homeostasis;catabolic process;cation homeostasis;cellular calcium ion homeostasis;cellular catabolic process;cellular cation homeostasis;cellular chemical homeostasis;cellular divalent inorganic cation homeostasis;cellular homeostasis;cellular ion homeostasis;cellular macromolecule catabolic process;cellul…	transporter activity	cell part;cytoplasmic part;endoplasmic reticulum part;integral to endoplasmic reticulum membrane;integral to membrane;integral to organelle membrane;intracellular organelle part;intracellular part;intrinsic to endoplasmic reticulum membrane;intrinsic to membrane;intrinsic to organelle membrane;membrane part;organelle part	anatomical structure development;biological regulation;catabolic process;cellular homeostasis;cellular ion homeostasis;cellular metabolic process;cellular process;developmental process;establishment of localization;homeostatic process;macromolecule metabolic process;metabolic process;multicellular organismal process;neurological system process;primary metabolic process;protein metabolic process;p…		Completeproteome;Proteomicsidentification;Referenceproteome		23	23	31.6	100.56	0	127.93
