# Supplementary material for: Proteome profiling of different rat brain regions reveals the modulatory effect of prolonged maternal separation on proteins involved in cell death-related processes
Source: Biol Res. 2021 Feb 8;54:4. doi: 10.1186/s40659-021-00327-5 (PMC7871601; doi:10.1186/s40659-021-00327-5)
Supplement: Supplementary file 7 — Additional file 7: Table S5. A list of proteins whose levels were equal in control samples from adult male and female rats and sex-dependent differences were induced by maternal separation. [file 40659_2021_327_MOESM7_ESM.xlsx]

## Sheet: List1
Additional Table S5. A list of proteins whose levels were equal in control samples from adult male and female rats and sex-dependent differences were induced by maternal separation
EXPLANATORY NOTES
						Equally expressed proteins in the cerebral cortex (Ctx90) of control male (M) and female (F) rats whose levels were changed after maternal separation.
C	Control					Equally expressed proteins in the hippocampus (H90) of control male (M) and female (F) rats whose levels were changed after materal separation.
S	Maternaly separated					Equally expressed proteins in the cerebellum (Cb90) of control male (M) and female (F) rats whose levels were changed after materal separation.
NaN	Not a Number				No highlighting		Proteins whose expression was either not equal in control male (M) and female (F) rats or was not changed by maternal separation.
T: Protein IDs	T: Gene names	T: Fasta headers		Ctx90 M/F C	Ctx90 M/F S	H90 M/F C	H90 M/F S	Cb90 M/F C	Cb90 M/F S		C: GOBP name	C: GOMF name	C: GOCC name	C: GOBP slim name	C: KEGG name	C: Keywords	C: Corum	N: Peptides	N: Unique peptides	N: Sequence coverage [%]	N: Mol. weight [kDa]	N: Q-value	N: Score
P54645	Prkaa1	5-AMP-activated protein kinase catalytic subunit alpha-1 OS		0.619983	M	0.639183	0.852162	0.495618	0.833469		activation of MAPK activity;alcohol metabolic process;autophagy;biological regulation;biosynthetic process;carbohydrate homeostasis;carbohydrate metabolic process;carboxylic acid biosynthetic process;carboxylic acid metabolic process;catabolic process;cell communication;cell surface receptor linked signaling pathway;cellular biosynthetic process;cellular carbohydrate metabolic process;cellular ca…	[acetyl-CoA carboxylase] kinase activity;[hydroxymethylglutaryl-CoA reductase (NADPH)] kinase activity;adenyl nucleotide binding;adenyl ribonucleotide binding;AMP-activated protein kinase activity;ATP binding;binding;catalytic activity;cation binding;chromatin binding;enzyme activator activity;enzyme binding;enzyme regulator activity;eukaryotic elongation factor-2 kinase activator activity;eukary…	AMP-activated protein kinase complex;apical plasma membrane;cell part;cytoplasm;intracellular membrane-bounded organelle;intracellular organelle;intracellular organelle part;intracellular part;macromolecular complex;membrane part;membrane-bounded organelle;nuclear part;nucleoplasm;nucleus;organelle;organelle part;plasma membrane part;protein complex	alcohol metabolic process;autophagy;biological regulation;biosynthetic process;carbohydrate metabolic process;catabolic process;cell communication;cellular component assembly;cellular component organization;cellular ketone metabolic process;cellular lipid metabolic process;cellular metabolic process;cellular nitrogen compound metabolic process;cellular process;chromatin modification;chromatin org…	Adipocytokine signaling pathway;Hypertrophic cardiomyopathy (HCM);Insulin signaling pathway;mTOR signaling pathway;Regulation of autophagy	3D-structure;ATP-binding;Autophagy;Biologicalrhythms;Cholesterolbiosynthesis;Cholesterolmetabolism;Chromatinregulator;Completeproteome;Cytoplasm;Directproteinsequencing;Fattyacidbiosynthesis;Fattyacidmetabolism;Kinase;Lipidbiosynthesis;Lipidmetabolism;Magnesium;Metal-binding;Nucleotide-binding;Nucleus;Phosphoprotein;Referenceproteome;Serine/threonine-proteinkinase;Steroidbiosynthesis;Steroidmetab…	NdpkA-Ampkalpha1 complex	7	6	19.7	63.973	0	12.993
G3V879;Q63619;A0A0U1RRX6	Coq7	5-demethoxyubiquinone hydroxylase, mitochondrial OS;5-demethoxyubiquinone hydroxylase, mitochondrial (Fragment) OS;5-demethoxyubiquinone hydroxylase, mitochondrial (Fragment) OS		M	M	F	M	1.48267	M		age-dependent response to oxidative stress;anatomical structure formation involved in morphogenesis;anatomical structure morphogenesis;ATP synthesis coupled electron transport;biosynthetic process;cell differentiation;cell part morphogenesis;cellular biosynthetic process;cellular component morphogenesis;cellular component organization;cellular component organization at cellular level;cellular com…	binding;catalytic activity;cation binding;ion binding;metal ion binding;monooxygenase activity;oxidoreductase activity	cell part;cytoplasmic part;intracellular membrane-bounded organelle;intracellular organelle;intracellular organelle part;intracellular part;membrane;membrane-bounded organelle;mitochondrial inner membrane;mitochondrial membrane;mitochondrial part;mitochondrion;nucleus;organelle;organelle inner membrane;organelle membrane;organelle part	anatomical structure formation involved in morphogenesis;anatomical structure morphogenesis;biosynthetic process;cell differentiation;cellular component morphogenesis;cellular component organization;cellular ketone metabolic process;cellular metabolic process;cellular process;cofactor metabolic process;developmental process;embryo development;generation of precursor metabolites and energy;metabol…		Completeproteome;Iron;Membrane;Metal-binding;Mitochondrion;Mitochondrioninnermembrane;Monooxygenase;Oxidoreductase;Proteomicsidentification;Referenceproteome;Repeat;Ubiquinonebiosynthesis		4	4	35.8	20.126	0	14.31
P97570	Pla2g6	85/88 kDa calcium-independent phospholipase A2 OS		0.574429	1.12865	0.790918	M	M	M		behavior;biological regulation;biosynthetic process;calcium ion homeostasis;cardiolipin biosynthetic process;cardiolipin metabolic process;catabolic process;cation homeostasis;cellular biosynthetic process;cellular calcium ion homeostasis;cellular cation homeostasis;cellular chemical homeostasis;cellular divalent inorganic cation homeostasis;cellular homeostasis;cellular ion homeostasis;cellular …	ATP-dependent protein binding;binding;calcium-independent phospholipase A2 activity;carboxylic ester hydrolase activity;catalytic activity;enzyme binding;hydrolase activity;hydrolase activity, acting on ester bonds;kinase binding;lipase activity;phospholipase A2 activity;phospholipase activity;protein binding;protein kinase binding	cell part;cytoplasmic part;cytoskeletal part;cytosol;intracellular membrane-bounded organelle;intracellular organelle;intracellular organelle part;intracellular part;membrane;membrane-bounded organelle;microtubule organizing center;mitochondrial inner membrane;mitochondrial membrane;mitochondrial part;mitochondrion;organelle;organelle inner membrane;organelle membrane;organelle part	behavior;biological regulation;biosynthetic process;catabolic process;cellular homeostasis;cellular ion homeostasis;cellular lipid metabolic process;cellular metabolic process;cellular process;homeostatic process;lipid metabolic process;locomotion;metabolic process;multicellular organismal process;muscle contraction;neurological system process;primary metabolic process;regulation of organelle org…	alpha-Linolenic acid metabolism;Arachidonic acid metabolism;Ether lipid metabolism;Fat digestion and absorption;Fc epsilon RI signaling pathway;Glycerophospholipid metabolism;GnRH signaling pathway;Linoleic acid metabolism;Long-term depression;MAPK signaling pathway;Pancreatic secretion;Toxoplasmosis;Vascular smooth muscle contraction;VEGF signaling pathway	Alternativesplicing;ANKrepeat;Calmodulin-binding;Chemotaxis;Completeproteome;Cytoplasm;Hydrolase;Lipiddegradation;Lipidmetabolism;Membrane;Referenceproteome;Repeat		2	2	5.6	89.555	0	27.948
Q9JKL8	Adnp	Activity-dependent neuroprotector homeobox protein OS		NaN	NaN	NaN	NaN	1.27518	M		activation of protein kinase activity;behavior;biological regulation;biosynthetic process;cell communication;cellular biosynthetic process;cellular macromolecule biosynthetic process;cellular macromolecule metabolic process;cellular metabolic process;cellular nitrogen compound metabolic process;cellular process;cellular response to external stimulus;cellular response to extracellular stimulus;cel…	beta-tubulin binding;binding;cation binding;copper ion binding;cytoskeletal protein binding;DNA binding;ion binding;metal ion binding;nucleic acid binding;peptide binding;protein binding;transition metal ion binding;tubulin binding	axon;cell body;cell part;cell projection;cytoplasm;dendrite;extracellular region part;extracellular space;intracellular membrane-bounded organelle;intracellular organelle;intracellular part;membrane-bounded organelle;neuron projection;neuronal cell body;nucleus;organelle	behavior;biological regulation;biosynthetic process;cell communication;cellular metabolic process;cellular nitrogen compound metabolic process;cellular process;homeostatic process;macromolecule metabolic process;metabolic process;multicellular organismal process;neurological system process;nitrogen compound metabolic process;nucleobase-containing compound metabolic process;primary metabolic proce…		Acetylation;Completeproteome;DNA-binding;Homeobox;Metal-binding;Nucleus;Phosphoprotein;Referenceproteome;Repeat;Transcription;Transcriptionregulation;Zinc;Zinc-finger		7	7	10.5	123.62	0	7.6669
G3V8Q9;A0A0G2K8G0;P70478	Apc	Adenomatosis polyposis coli, isoform CRA_a OS;Adenomatous polyposis coli protein OS;Adenomatous polyposis coli protein OS		1.67307	0.770678	0.694093	F	M	NaN		anatomical structure development;anatomical structure homeostasis;anatomical structure morphogenesis;anterior/posterior pattern specification;axis specification;axonogenesis;biological regulation;canonical Wnt receptor signaling pathway;canonical Wnt receptor signaling pathway involved in negative regulation of apoptosis;canonical Wnt receptor signaling pathway involved in positive regulation of …	beta-catenin binding;binding;cytoskeletal protein binding;enzyme regulator activity;kinase regulator activity;microtubule binding;microtubule plus-end binding;protein binding;protein complex binding;protein kinase regulator activity;tubulin binding	adherens junction;anchoring junction;axon part;axonal growth cone;beta-catenin destruction complex;cell body;cell body fiber;cell cortex;cell junction;cell part;cell projection;cell projection membrane;cell projection part;cell-cell adherens junction;cell-cell junction;centrosome;chromosomal part;cytoplasm;cytoplasmic microtubule;cytoplasmic part;cytoskeletal part;dendrite;growth cone;intracellul…	anatomical structure development;anatomical structure morphogenesis;biological regulation;cell activation;cell differentiation;cell motility;cellular component assembly;cellular component morphogenesis;cellular component movement;cellular component organization;cellular homeostasis;cellular process;chromosome organization;cytokinesis;cytoskeleton organization;developmental process;establishment o…	Basal cell carcinoma;Colorectal cancer;Endometrial cancer;Pathways in cancer;Regulation of actin cytoskeleton;Wnt signaling pathway	Acetylation;Celljunction;Cellmembrane;Cellprojection;Coiledcoil;Completeproteome;Cytoplasm;Cytoskeleton;Membrane;Microtubule;Phosphoprotein;Proteomicsidentification;Referenceproteome;Repeat;Tumorsuppressor;Ublconjugation;Wntsignalingpathway	Par3-Apc-Kif3a complex	13	13	7.9	310.5	0	27.244
Q64244	Cd38	ADP-ribosyl cyclase/cyclic ADP-ribose hydrolase 1 OS		F	M	1.17511	F	M	1.10734		activation of immune response;antigen receptor-mediated signaling pathway;B cell receptor signaling pathway;biological regulation;calcium ion homeostasis;cation homeostasis;cell surface receptor linked signaling pathway;cellular calcium ion homeostasis;cellular cation homeostasis;cellular chemical homeostasis;cellular divalent inorganic cation homeostasis;cellular homeostasis;cellular ion homeost…	catalytic activity;hydrolase activity;hydrolase activity, acting on glycosyl bonds;hydrolase activity, hydrolyzing N-glycosyl compounds;lyase activity;NAD(P)+ nucleosidase activity;NAD+ nucleosidase activity;phosphorus-oxygen lyase activity;transferase activity	cell part;cell surface;extracellular membrane-bounded organelle;extracellular organelle;extracellular region part;extracellular vesicular exosome;integral to membrane;intracellular membrane-bounded organelle;intracellular organelle;intracellular part;intrinsic to membrane;membrane;membrane part;membrane-bounded organelle;membrane-bounded vesicle;nucleus;organelle;plasma membrane;vesicle	biological regulation;cellular homeostasis;cellular ion homeostasis;cellular process;homeostatic process;immune system process;metabolic process;multi-organism process;regulation of transport;response to chemical stimulus;response to drug;response to endogenous stimulus;response to external stimulus;response to extracellular stimulus;response to oxidative stress;response to stimulus;response to s…	Calcium signaling pathway;Nicotinate and nicotinamide metabolism;Pancreatic secretion;Salivary secretion	Completeproteome;Disulfidebond;Glycoprotein;Hydrolase;Membrane;NAD;NADP;Referenceproteome;Signal-anchor;Transferase;Transmembrane;Transmembranehelix		2	2	8.6	34.436	0	7.6377
P63003;A0A0G2JZT6	Aes	Amino-terminal enhancer of split OS;Amino-terminal enhancer of split OS		F	0.662825	M	NaN	1.74303	F		anatomical structure development;biological regulation;biosynthetic process;cell communication;cell surface receptor linked signaling pathway;cellular biosynthetic process;cellular macromolecule biosynthetic process;cellular macromolecule metabolic process;cellular metabolic process;cellular nitrogen compound metabolic process;cellular process;cellular response to external stimulus;cellular respo…	protein binding transcription factor activity;transcription cofactor activity;transcription corepressor activity;transcription factor binding transcription factor activity	cell part;intracellular membrane-bounded organelle;intracellular organelle;intracellular part;membrane-bounded organelle;nucleus;organelle	anatomical structure development;biological regulation;biosynthetic process;cell communication;cellular metabolic process;cellular nitrogen compound metabolic process;cellular process;developmental process;macromolecule metabolic process;metabolic process;nitrogen compound metabolic process;nucleobase-containing compound metabolic process;primary metabolic process;response to chemical stimulus;re…		Completeproteome;Nucleus;Phosphoprotein;Referenceproteome;Repressor;Transcription;Transcriptionregulation;Ublconjugation;Wntsignalingpathway		2	2	14.2	22	0	12.509
P07150	Anxa1	Annexin A1 OS		0.890384	0.964866	0.586011	2.17211	0.930643	0.628463		acid secretion;alpha-beta T cell activation;alpha-beta T cell differentiation;anatomical structure development;arachidonic acid secretion;biological regulation;carboxylic acid transport;cell activation;cell differentiation;cell surface receptor linked signaling pathway;cellular developmental process;cellular macromolecule metabolic process;cellular metabolic process;cellular nitrogen compound met…	ATPase activity;ATPase activity, coupled;binding;calcium ion binding;calcium-dependent phospholipid binding;catalytic activity;cation binding;DNA binding;DNA-dependent ATPase activity;double-stranded DNA-dependent ATPase activity;enzyme inhibitor activity;enzyme regulator activity;helicase activity;hydrolase activity;hydrolase activity, acting on acid anhydrides;hydrolase activity, acting on acid…	adherens junction;anchoring junction;basolateral plasma membrane;cell junction;cell part;cell projection;cell surface;cell-substrate adherens junction;cell-substrate junction;cilium;cornified envelope;cytoplasm;cytoplasmic part;cytoskeleton;endosome;extracellular membrane-bounded organelle;extracellular organelle;extracellular region part;extracellular space;extracellular vesicular exosome;focal …	anatomical structure development;biological regulation;cell activation;cell differentiation;cellular metabolic process;cellular nitrogen compound metabolic process;cellular process;developmental process;DNA geometric change;DNA metabolic process;establishment of localization;hormone transport;immune system process;lipid transport;macromolecule metabolic process;macromolecule modification;metaboli…		Acetylation;Annexin;Calcium;Calcium/phospholipid-binding;Cellmembrane;Cellprojection;Cilium;Completeproteome;Cytoplasm;Directproteinsequencing;Isopeptidebond;Membrane;Nucleus;PhospholipaseA2inhibitor;Phosphoprotein;Referenceproteome;Repeat		10	10	35.8	38.829	0	34.242
E9PST5	Acin1	Apoptotic chromatin condensation inducer 1 OS		0.592259	1.34892	0.589106	3.29573	1.82349	1.23319		apoptotic chromosome condensation;biological regulation;cell differentiation;cellular component organization;cellular component organization at cellular level;cellular component organization or biogenesis;cellular component organization or biogenesis at cellular level;cellular developmental process;cellular macromolecule metabolic process;cellular metabolic process;cellular nitrogen compound meta…	binding;nucleotide binding	cell part;cytoplasm;exon-exon junction complex;intracellular non-membrane-bounded organelle;intracellular organelle;intracellular organelle part;intracellular part;macromolecular complex;membrane;non-membrane-bounded organelle;nuclear body;nuclear part;nuclear speck;nucleolus;nucleoplasm part;organelle;organelle part;plasma membrane;protein complex	biological regulation;cell differentiation;cellular component organization;cellular metabolic process;cellular nitrogen compound metabolic process;cellular process;chromosome organization;developmental process;DNA metabolic process;DNA packaging;macromolecule metabolic process;metabolic process;nitrogen compound metabolic process;nucleobase-containing compound metabolic process;organelle organiza…	mRNA surveillance pathway;RNA transport;Spliceosome	Completeproteome;Proteomicsidentification;Referenceproteome		16	16	16.9	151.04	0	50.56
P29975;A0A0G2K3E0	Aqp1	Aquaporin-1 OS;Aquaporin-1 OS		NaN	NaN	M	F	NaN	F		actin cytoskeleton organization;actin filament-based process;ammonium transmembrane transport;ammonium transport;anatomical structure development;anatomical structure morphogenesis;biological regulation;biosynthetic process;blood vessel development;body fluid secretion;camera-type eye morphogenesis;carbohydrate transport;carbon dioxide transmembrane transport;carbon dioxide transport;cation trans…	alcohol transmembrane transporter activity;ammonium transmembrane transporter activity;carbon dioxide transmembrane transporter activity;cation channel activity;cation transmembrane transporter activity;channel activity;cyclic nucleotide-gated ion channel activity;gated channel activity;glycerol channel activity;glycerol transmembrane transporter activity;inorganic cation transmembrane transporte…	apical plasma membrane;axon part;axon terminus;basal plasma membrane;basolateral plasma membrane;brush border;brush border membrane;cell body membrane;cell part;cell projection;cell projection membrane;cell projection part;cytoplasm;cytoplasmic part;extracellular membrane-bounded organelle;extracellular organelle;extracellular region part;extracellular vesicular exosome;host cell part;integral to…	anatomical structure development;anatomical structure morphogenesis;biological regulation;biosynthetic process;carbohydrate transport;cell communication;cellular component organization;cellular homeostasis;cellular metabolic process;cellular nitrogen compound metabolic process;cellular process;cytoskeleton organization;developmental process;digestion;establishment of localization;establishment or…	Bile secretion;Proximal tubule bicarbonate reclamation	Cellmembrane;Completeproteome;Glycoprotein;Membrane;Phosphoprotein;Referenceproteome;Repeat;Transmembrane;Transmembranehelix;Transport	AQP-1 regulatory complex	2	2	10.8	28.856	0	30.668
Q99J86	Atrn	Attractin OS		0.849332	1.0279	1.05066	0.931418	0.83191	M		anatomical structure development;axon ensheathment;biological regulation;cellular process;cerebellum development;defense response;developmental process;ensheathment of neurons;inflammatory response;myelination;pigmentation;regulation of biological process;regulation of growth;regulation of multicellular organism growth;regulation of multicellular organismal process;response to chemical stimulus;r…	binding;carbohydrate binding;receptor activity	cell part;cytoplasm;extracellular membrane-bounded organelle;extracellular organelle;extracellular region part;extracellular space;extracellular vesicular exosome;integral to membrane;intracellular part;intrinsic to membrane;membrane;membrane part;membrane-bounded organelle;membrane-bounded vesicle;organelle;plasma membrane;vesicle	anatomical structure development;biological regulation;cellular process;developmental process;pigmentation;response to chemical stimulus;response to oxidative stress;response to stimulus;response to stress		Alternativesplicing;Cellmembrane;Completeproteome;Disulfidebond;EGF-likedomain;Glycoprotein;Inflammatoryresponse;Kelchrepeat;LamininEGF-likedomain;Lectin;Membrane;Receptor;Referenceproteome;Repeat;Secreted;Signal;Transmembrane;Transmembranehelix		4	4	6.1	158.67	0	19.302
A0A0G2JSK3;Q8CH27	Rcan2	Calcipressin-2 OS;Calcipressin-2 OS		1.75066	0.953563	NaN	F	M	M		behavior;biological regulation;calcineurin-NFAT signaling pathway;calcium-mediated signaling;cellular process;cellular response to stimulus;cognition;inositol phosphate-mediated signaling;intracellular signal transduction;learning or memory;locomotion;locomotion involved in locomotory behavior;memory;multicellular organismal process;neurological system process;regulation of biological process;reg…	binding;calcium-dependent protein serine/threonine phosphatase regulator activity;enzyme regulator activity;nucleotide binding;phosphatase regulator activity;protein phosphatase regulator activity	cell part;cytoplasm;intracellular part	behavior;biological regulation;cellular process;locomotion;multicellular organismal process;neurological system process;response to chemical stimulus;response to oxidative stress;response to stimulus;response to stress;signal transduction		Alternativesplicing;Completeproteome;Referenceproteome		2	2	17.7	27.311	0	5.1856
F1LS29;P97571	Capn1	Calpain-1 catalytic subunit OS;Calpain-1 catalytic subunit OS		NaN	NaN	NaN	NaN	NaN	M		catabolic process;cellular catabolic process;cellular macromolecule metabolic process;cellular metabolic process;cellular process;macromolecule catabolic process;macromolecule metabolic process;metabolic process;primary metabolic process;protein autoprocessing;protein maturation;protein metabolic process;protein processing;proteolysis;receptor catabolic process;receptor metabolic process	binding;calcium ion binding;calcium-dependent cysteine-type endopeptidase activity;catalytic activity;cation binding;cysteine-type endopeptidase activity;cysteine-type peptidase activity;cytoskeletal protein binding;endopeptidase activity;hydrolase activity;ion binding;metal ion binding;peptidase activity;peptidase activity, acting on L-amino acid peptides;protein binding	adherens junction;anchoring junction;cell junction;cell part;cell-substrate adherens junction;cell-substrate junction;cytoplasm;cytoplasmic part;cytosol;extracellular membrane-bounded organelle;extracellular organelle;extracellular region part;extracellular vesicular exosome;focal adhesion;intracellular part;membrane;membrane-bounded organelle;membrane-bounded vesicle;organelle;plasma membrane;ve…	catabolic process;cellular metabolic process;cellular process;macromolecule metabolic process;metabolic process;primary metabolic process;protein maturation;protein metabolic process;proteolysis	cell part;cytoplasm;cytosol;extracellular organelle;membrane;organelle;plasma membrane;vesicle	Alzheimer's disease;Apoptosis;Protein processing in endoplasmic reticulum	Calpain_III;Peptidase_C2	5	5	10.5	82.099	0	8.1691
A0A0G2JYD8;G3V7U6;Q8R4C0	Capn5	Calpain-5 OS;Calpain-5 OS;Calpain-5 OS		1.33978	1.00347	1.07975	1.33274	NaN	M		cell differentiation;cellular developmental process;cellular process;developmental process;granulosa cell differentiation;luteinization;macromolecule metabolic process;metabolic process;ovarian follicle development;ovulation cycle process;primary metabolic process;protein metabolic process;proteolysis;rhythmic process	calcium-dependent cysteine-type endopeptidase activity;catalytic activity;cysteine-type endopeptidase activity;cysteine-type peptidase activity;endopeptidase activity;hydrolase activity;peptidase activity;peptidase activity, acting on L-amino acid peptides	adherens junction;anchoring junction;cell junction;cell part;cell surface;cell-substrate adherens junction;cell-substrate junction;cytoplasm;extracellular membrane-bounded organelle;extracellular organelle;extracellular region part;extracellular vesicular exosome;focal adhesion;intracellular part;membrane-bounded organelle;membrane-bounded vesicle;organelle;vesicle	cell differentiation;cellular process;developmental process;macromolecule metabolic process;metabolic process;primary metabolic process;protein metabolic process;proteolysis;rhythmic process		Completeproteome;Directproteinsequencing;Hydrolase;Protease;Proteomicsidentification;Referenceproteome;Thiolprotease		6	6	13.9	73.211	0	15.622
F1LPH1;P27321;D3ZL24;A0A0G2JSY2	Cast	Calpastatin OS;Calpastatin OS;Calpastatin OS;Calpastatin OS		NaN	F	NaN	NaN	NaN	NaN		aging;anatomical structure development;anatomical structure formation involved in morphogenesis;anatomical structure morphogenesis;biological regulation;brain development;cell activation;cell differentiation;cellular developmental process;cellular process;cellular process involved in reproduction;developmental process;egg activation;liver development;muscle cell differentiation;myoblast different…	binding;calcium-dependent cysteine-type endopeptidase inhibitor activity;cysteine-type endopeptidase inhibitor activity;endopeptidase inhibitor activity;endopeptidase regulator activity;enzyme binding;enzyme inhibitor activity;enzyme regulator activity;peptidase inhibitor activity;peptidase regulator activity;protease binding;protein binding	cell part;cytoplasm;cytoplasmic part;cytosol;intracellular membrane-bounded organelle;intracellular organelle;intracellular part;membrane;membrane-bounded organelle;nucleus;organelle	aging;anatomical structure development;anatomical structure formation involved in morphogenesis;anatomical structure morphogenesis;biological regulation;cell activation;cell differentiation;cellular process;developmental process;regulation of cell cycle;syncytium formation		3D-structure;Acetylation;Alternativesplicing;Completeproteome;Phosphoprotein;Proteaseinhibitor;Proteomicsidentification;Referenceproteome;Repeat;Thiolproteaseinhibitor		4	4	11.5	77.296	0	5.8135
D4A507	Clip3	CAP-GLY domain-containing linker protein 3 OS		F	M	0.982684	F	F	M		biological regulation;cell differentiation;cellular component biogenesis;cellular component biogenesis at cellular level;cellular component organization or biogenesis;cellular component organization or biogenesis at cellular level;cellular developmental process;cellular macromolecule metabolic process;cellular metabolic process;cellular process;cellular protein metabolic process;chaperone-mediate…	binding;cytoskeletal protein binding;ganglioside binding;glycolipid binding;glycosphingolipid binding;lipid binding;microtubule binding;protein binding;sphingolipid binding;tubulin binding	cell part;cytoplasmic part;early endosome membrane;endosomal part;endosome membrane;Golgi apparatus part;Golgi membrane;intracellular organelle part;intracellular part;membrane;membrane part;membrane raft;organelle membrane;organelle part;plasma membrane;recycling endosome membrane;trans-Golgi network;trans-Golgi network membrane	biological regulation;cell differentiation;cellular metabolic process;cellular process;developmental process;establishment of localization;macromolecule metabolic process;macromolecule modification;metabolic process;peptidyl-amino acid modification;primary metabolic process;protein acylation;protein lipidation;protein metabolic process;protein modification process;protein transport;regulation of …		ANKrepeat;Completeproteome;Referenceproteome;Repeat		6	6	20.7	59.586	0	8.5171
P14141	Ca3	Carbonic anhydrase 3 OS		F	NaN	NaN	M	M	M		cellular metabolic process;cellular process;dephosphorylation;metabolic process;one-carbon metabolic process;phosphate-containing compound metabolic process;phosphorus metabolic process;response to chemical stimulus;response to ethanol;response to organic substance;response to oxidative stress;response to stimulus;response to stress;small molecule metabolic process	binding;carbonate dehydratase activity;carbon-oxygen lyase activity;catalytic activity;cation binding;hydrolase activity;hydrolase activity, acting on ester bonds;hydro-lyase activity;ion binding;lyase activity;metal ion binding;nickel ion binding;phosphatase activity;phosphoric ester hydrolase activity;transition metal ion binding;zinc ion binding	cell part;cytoplasmic part;cytosol;intracellular part	cellular metabolic process;cellular process;metabolic process;one-carbon metabolic process;phosphorus metabolic process;response to chemical stimulus;response to oxidative stress;response to stimulus;response to stress;small molecule metabolic process	Nitrogen metabolism	3D-structure;Acetylation;Completeproteome;Cytoplasm;Directproteinsequencing;Disulfidebond;Glutathionylation;Lyase;Metal-binding;Referenceproteome;Zinc		3	3	21.5	29.431	0	8.9466
P55213	Casp3	Caspase-3 OS		F	M	NaN	NaN	NaN	F		anatomical structure development;apoptosis;behavior;biological regulation;cell death;cell differentiation;cellular developmental process;cellular process;cellular response to chemical stimulus;cellular response to organic cyclic compound;cellular response to organic substance;cellular response to stimulus;cognition;death;developmental process;epidermal cell differentiation;epithelial cell differe…	binding;catalytic activity;cysteine-type peptidase activity;cytokine receptor binding;death receptor binding;enzyme activator activity;enzyme binding;enzyme regulator activity;hydrolase activity;lipase activator activity;peptidase activity;peptidase activity, acting on L-amino acid peptides;phospholipase A2 activator activity;phospholipase activator activity;protease binding;protein binding;prote…	cell part;cytoplasm;cytoplasmic part;cytosol;death-inducing signaling complex;intracellular part;macromolecular complex;membrane part;membrane raft;plasma membrane part;protein complex	anatomical structure development;behavior;biological regulation;cell death;cell differentiation;cellular process;death;developmental process;macromolecule metabolic process;metabolic process;multicellular organismal process;neurological system process;primary metabolic process;protein metabolic process;proteolysis;response to abiotic stimulus;response to biotic stimulus;response to chemical stimu…	Alzheimer's disease;Amoebiasis;Amyotrophic lateral sclerosis (ALS);Apoptosis;Colorectal cancer;Epithelial cell signaling in Helicobacter pylori infection;Huntington's disease;ko05152;MAPK signaling pathway;Natural killer cell mediated cytotoxicity;p53 signaling pathway;Parkinson's disease;Pathways in cancer;Toxoplasmosis;Viral myocarditis	Acetylation;Apoptosis;Completeproteome;Cytoplasm;Hydrolase;Phosphoprotein;Protease;Referenceproteome;S-nitrosylation;Thiolprotease;Zymogen		5	5	27.8	31.491	0	13.453
Q1HL14	Cers1	Ceramide synthase 1 OS		NaN	M	1.41304	0.972385	NaN	F		anatomical structure development;biological regulation;BMP signaling pathway;cell development;cell surface receptor linked signaling pathway;cellular developmental process;cellular process;cellular response to stimulus;developmental process;enzyme linked receptor protein signaling pathway;positive regulation of biological process;positive regulation of cell communication;positive regulation of ce…	binding;cytokine activity;cytokine receptor binding;protein binding;receptor binding;transforming growth factor beta receptor binding	cell part;cytoplasmic part;endoplasmic reticulum;extracellular region part;extracellular space;integral to membrane;intracellular membrane-bounded organelle;intracellular organelle;intracellular part;intrinsic to membrane;membrane part;membrane-bounded organelle;organelle	anatomical structure development;biological regulation;cell development;cellular process;developmental process;regulation of protein modification process;response to stimulus;signal transduction		Completeproteome;Membrane;Referenceproteome;Transmembrane;Transmembranehelix		3	2	15.4	39.978	0	5.8385
F1M983;G3V9R2;Q5XJW6;Q5I0M3;G3V7P5;A0A0G2K975	Cfh	Complement factor H OS;Complement factor H OS;Cfh protein OS		NaN	NaN	NaN	NaN	NaN	F		activation of immune response;biological regulation;cellular process;cellular response to biotic stimulus;cellular response to chemical stimulus;cellular response to cytokine stimulus;cellular response to hydrogen peroxide;cellular response to interferon-gamma;cellular response to lipopolysaccharide;cellular response to molecule of bacterial origin;cellular response to organic substance;cellular …		cell part;cytoplasm;extracellular region part;extracellular space;intracellular membrane-bounded organelle;intracellular organelle;intracellular part;membrane;membrane-bounded organelle;nucleus;organelle;plasma membrane	biological regulation;cellular process;immune system process;macromolecule metabolic process;metabolic process;primary metabolic process;protein metabolic process;response to biotic stimulus;response to chemical stimulus;response to oxidative stress;response to stimulus;response to stress	Complement and coagulation cascades;Staphylococcus aureus infection	Completeproteome;Disulfidebond;Proteomicsidentification;Referenceproteome		4	4	5.9	140.01	0	12.215
O08769	Cdkn1b	Cyclin dependent kinase inhibitor OS		1.84203	M	1.1721	NaN	1.04964	0.362889		anatomical structure development;autophagic cell death;biological regulation;cation transport;cell cycle arrest;cell cycle process;cell death;cellular process;cellular response to antibiotic;cellular response to chemical stimulus;cellular response to inorganic substance;cellular response to lithium ion;cellular response to metal ion;cellular response to organic cyclic compound;cellular response t…	apoptotic protease activator activity;binding;caspase activator activity;caspase regulator activity;catalytic activity;chaperone binding;cyclin-dependent protein kinase inhibitor activity;cyclin-dependent protein kinase regulator activity;enzyme activator activity;enzyme inhibitor activity;enzyme regulator activity;heat shock protein binding;Hsp70 protein binding;kinase activity;kinase inhibitor …	cell part;CUL4 RING ubiquitin ligase complex;Cul4A-RING ubiquitin ligase complex;cullin-RING ubiquitin ligase complex;cytoplasm;cytoplasmic part;cytosol;intracellular membrane-bounded organelle;intracellular organelle;intracellular part;macromolecular complex;membrane-bounded organelle;nucleus;organelle;protein complex;ubiquitin ligase complex	anatomical structure development;biological regulation;cell death;cellular process;death;developmental process;establishment of localization;ion transport;multicellular organismal process;neurological system process;regulation of cell cycle;regulation of mitotic cell cycle;regulation of organelle organization;regulation of protein modification process;response to chemical stimulus;response to dru…	Cell cycle;Chronic myeloid leukemia;Measles;Pathways in cancer;Prostate cancer	Completeproteome;Cyclin;Kinase;Proteomicsidentification;Referenceproteome;Transferase		8	8	54.3	22.139	0	30.468
F7EZZ0;A0A0G2K264	Dap3	Death-associated protein 3 OS;Death-associated protein 3 OS		1.77953	1.18764	0.97279	0.383182	1.12826	0.994263		apoptotic mitochondrial changes;cellular component organization;cellular component organization at cellular level;cellular component organization or biogenesis;cellular component organization or biogenesis at cellular level;cellular process;mitochondrion organization;organelle organization		cell part;cytoplasmic part;intracellular non-membrane-bounded organelle;intracellular organelle;intracellular organelle part;intracellular part;macromolecular complex;mitochondrial part;mitochondrial ribosome;non-membrane-bounded organelle;nuclear part;nucleolus;nucleoplasm;organellar ribosome;organelle;organelle part;ribonucleoprotein complex;ribosome;small ribosomal subunit	cellular component organization;cellular process;mitochondrion organization;organelle organization		Completeproteome;Proteomicsidentification;Referenceproteome		5	5	18.4	45.111	0	14.428
Q5RK17;D4A7Z5	Diablo;LOC100360940	Diablo homolog (Drosophila) OS;Diablo-like OS		1.07646	F	0.912123	1.457	0.875027	0.715736		activation of caspase activity;biological regulation;positive regulation of caspase activity;positive regulation of catalytic activity;positive regulation of hydrolase activity;positive regulation of molecular function;positive regulation of peptidase activity;regulation of biological process;regulation of catalytic activity;regulation of cysteine-type endopeptidase activity;regulation of cystein…		cell part;cytoplasm;cytoplasmic part;cytosol;intracellular membrane-bounded organelle;intracellular organelle;intracellular part;membrane-bounded organelle;mitochondrion;organelle	biological regulation		Completeproteome;Proteomicsidentification;Referenceproteome		4	4	34.6	26.906	0	21.753
Q498R3	Dnajc10	DnaJ homolog subfamily C member 10 OS		1.43256	M	1.03455	0.75555	M	NaN		apoptosis;apoptosis in response to endoplasmic reticulum stress;biological regulation;catabolic process;cell death;cell redox homeostasis;cellular catabolic process;cellular homeostasis;cellular macromolecule catabolic process;cellular macromolecule metabolic process;cellular metabolic process;cellular process;cellular protein metabolic process;death;ER-associated protein catabolic process;homeos…	ATPase activator activity;ATPase regulator activity;catalytic activity;disulfide oxidoreductase activity;enzyme activator activity;enzyme regulator activity;nucleoside-triphosphatase regulator activity;oxidoreductase activity;oxidoreductase activity, acting on a sulfur group of donors;oxidoreductase activity, acting on a sulfur group of donors, disulfide as acceptor;protein disulfide oxidoreducta…	cell part;cytoplasmic part;endoplasmic reticulum chaperone complex;endoplasmic reticulum lumen;endoplasmic reticulum part;intracellular organelle lumen;intracellular organelle part;intracellular part;macromolecular complex;membrane;membrane-enclosed lumen;organelle lumen;organelle part;protein complex	biological regulation;catabolic process;cell death;cellular homeostasis;cellular metabolic process;cellular process;death;homeostatic process;macromolecule metabolic process;metabolic process;primary metabolic process;protein folding;protein metabolic process;proteolysis;proteolysis involved in cellular protein catabolic process;regulation of protein modification process	Protein processing in endoplasmic reticulum	Completeproteome;Disulfidebond;Endoplasmicreticulum;Glycoprotein;Oxidoreductase;Redox-activecenter;Referenceproteome;Repeat;Signal		7	7	14.1	90.746	0	24.705
P54759;A0A0G2JTH8;F1LX55	Epha7	Ephrin type-A receptor 7 OS		NaN	M	M	NaN	NaN	NaN		anatomical structure development;anatomical structure morphogenesis;axon guidance;biological regulation;brain development;branching morphogenesis of a nerve;cell surface receptor linked signaling pathway;cellular macromolecule metabolic process;cellular metabolic process;cellular process;cellular protein metabolic process;cellular response to stimulus;chemotaxis;developmental process;enzyme linke…	adenyl nucleotide binding;adenyl ribonucleotide binding;ATP binding;axon guidance receptor activity;binding;catalytic activity;chemorepellent activity;ephrin receptor activity;ephrin receptor binding;GPI-linked ephrin receptor activity;kinase activity;molecular transducer activity;nucleotide binding;phosphotransferase activity, alcohol group as acceptor;protein binding;protein kinase activity;pro…	cell body;cell part;cell projection;dendrite;extracellular membrane-bounded organelle;extracellular organelle;extracellular region part;extracellular vesicular exosome;integral to membrane;integral to plasma membrane;intrinsic to membrane;intrinsic to plasma membrane;membrane;membrane part;membrane-bounded organelle;membrane-bounded vesicle;neuromuscular junction;neuron projection;neuronal cell b…	anatomical structure development;anatomical structure morphogenesis;biological regulation;cellular metabolic process;cellular process;developmental process;locomotion;macromolecule metabolic process;macromolecule modification;metabolic process;multicellular organismal process;peptidyl-amino acid modification;phosphorus metabolic process;primary metabolic process;protein metabolic process;protein …	Axon guidance	Alternativesplicing;Apoptosis;ATP-binding;Cellmembrane;Completeproteome;Developmentalprotein;Glycoprotein;Kinase;Membrane;Neurogenesis;Nucleotide-binding;Phosphoprotein;Receptor;Referenceproteome;Repeat;Signal;Transferase;Transmembrane;Transmembranehelix;Tyrosine-proteinkinase		7	5	9	111.95	0	9.5432
Q8R2E7	Fadd	FAS-associated death domain protein OS		NaN	1.41608	1.23885	F	1.00486	F		anatomical structure development;apoptosis;biological regulation;cell activation;cell death;cell differentiation;cellular component assembly;cellular component organization;cellular component organization or biogenesis;cellular developmental process;cellular process;cellular response to abiotic stimulus;cellular response to external stimulus;cellular response to mechanical stimulus;cellular respo…	binding;cytokine receptor binding;death receptor binding;enzyme binding;protease binding;protein binding;protein complex binding;receptor binding;tumor necrosis factor receptor binding;tumor necrosis factor receptor superfamily binding	CD95 death-inducing signaling complex;cell body;cell part;cell projection;cytoplasm;death-inducing signaling complex;intracellular part;macromolecular complex;membrane part;membrane raft;neuron projection;plasma membrane part;protein complex	anatomical structure development;biological regulation;cell activation;cell death;cell differentiation;cellular component assembly;cellular component organization;cellular process;death;developmental process;homeostatic process;immune system process;macromolecular complex assembly;multi-organism process;protein complex assembly;response to abiotic stimulus;response to biotic stimulus;response to …	Alzheimer's disease;Apoptosis;Chagas disease (American trypanosomiasis);ko05152;Pathways in cancer;RIG-I-like receptor signaling pathway;Toll-like receptor signaling pathway	Completeproteome;Proteomicsidentification;Referenceproteome		2	2	18.8	23.124	0	22.773
P06536;G3V7U9;E9PT44	Nr3c1	Glucocorticoid receptor OS;Glucocorticoid receptor OS		NaN	NaN	NaN	NaN	NaN	F		adrenal gland development;aging;anatomical structure development;anatomical structure morphogenesis;androgen metabolic process;behavior;biological regulation;brain development;C21-steroid hormone metabolic process;cellular component organization;cellular component organization at cellular level;cellular component organization or biogenesis;cellular component organization or biogenesis at cellular…	binding;cation binding;chromatin binding;core promoter proximal region DNA binding;core promoter proximal region sequence-specific DNA binding;DNA binding;double-stranded DNA binding;glucocorticoid receptor activity;heat shock protein binding;hormone binding;Hsp70 protein binding;Hsp90 protein binding;identical protein binding;ion binding;ligand-dependent nuclear receptor activity;lipid binding;m…	cell part;cell projection;cell projection part;cytoplasm;cytoplasmic part;cytoskeletal part;cytosol;dendritic spine;intracellular membrane-bounded organelle;intracellular organelle;intracellular organelle part;intracellular part;macromolecular complex;membrane;membrane-bounded organelle;mitochondrion;neuron projection;neuron spine;nuclear part;nucleoplasm;nucleus;organelle;organelle part;postsyna…	aging;anatomical structure development;anatomical structure morphogenesis;behavior;biological regulation;cellular component organization;cellular metabolic process;cellular process;chromatin modification;chromatin organization;chromosome organization;circulatory system process;developmental process;hormone metabolic process;lipid metabolic process;metabolic process;multicellular organismal proces…	Neuroactive ligand-receptor interaction	3D-structure;Acetylation;Alternativeinitiation;Chromatinregulator;Completeproteome;Cytoplasm;DNA-binding;Isopeptidebond;Lipid-binding;Metal-binding;Mitochondrion;Nucleus;Phosphoprotein;Polymorphism;Proteomicsidentification;Receptor;Referenceproteome;Steroid-binding;Transcription;Transcriptionregulation;Ublconjugation;Zinc;Zinc-finger	Alpha-2-M enhanceosome DNA-protein complex	3	3	6.9	87.555	0	5.2757
Q62648;P35439	Grin1	Glutamate receptor ionotropic, NMDA 1 OS;Glutamate receptor ionotropic, NMDA 1 OS		1.35613	0.692315	1.00007	0.693612	1.05059	F		adult behavior;adult locomotory behavior;anatomical structure development;anatomical structure maturation;associative learning;behavior;behavioral interaction between organisms;biological regulation;calcium ion homeostasis;cation homeostasis;cell communication;cell surface receptor linked signaling pathway;cell-cell signaling;cellular alkene metabolic process;cellular calcium ion homeostasis;cell…	amine binding;amino acid binding;binding;calcium channel activity;calcium ion binding;carboxylic acid binding;cation binding;cation channel activity;cation transmembrane transporter activity;channel activity;enzyme binding;excitatory extracellular ligand-gated ion channel activity;extracellular ligand-gated ion channel activity;extracellular-glutamate-gated ion channel activity;gated channel acti…	axon part;cell body;cell junction;cell part;cell projection;cell projection membrane;cell projection part;cell surface;clathrin-coated vesicle;coated vesicle;cytoplasmic membrane-bounded vesicle;cytoplasmic part;cytoplasmic vesicle;cytoskeletal part;dendrite membrane;dendritic branch;dendritic spine;endoplasmic reticulum;excitatory synapse;extracellular matrix part;extracellular region part;intra…	anatomical structure development;behavior;behavioral interaction between organisms;biological regulation;cell communication;cell-cell signaling;cellular alkene metabolic process;cellular component assembly;cellular component organization;cellular homeostasis;cellular ion homeostasis;cellular metabolic process;cellular process;developmental maturation;developmental process;establishment of localiz…	Alzheimer's disease;Amyotrophic lateral sclerosis (ALS);Calcium signaling pathway;Huntington's disease;Long-term potentiation;Neuroactive ligand-receptor interaction	3D-structure;Alternativesplicing;Calcium;Celljunction;Cellmembrane;Completeproteome;Disulfidebond;Glycoprotein;Ionchannel;Iontransport;Ligand-gatedionchannel;Magnesium;Membrane;Phosphoprotein;Postsynapticcellmembrane;Receptor;Referenceproteome;Signal;Synapse;Transmembrane;Transmembranehelix;Transport	Drd1-Nmdar1 complex;NMDA receptor complex;NMDA receptor complex (NR2A, NR2B, NR1, PSD-95);NMDA receptor complex (NR2A, NR2B, NR1, PSD-95, SynGAP, CaMK-II);NMDA receptor complex (NR2B, NR1, PSD-95, SynGAP, CaMK-II);PSD-95-TrkB complex;Yotiao-RII-NR1 complex	20	20	25.3	106.15	0	29.608
Q00959;G3V9C5	Grin2a	Glutamate receptor ionotropic, NMDA 2A OS;Glutamate receptor ionotropic, NMDA 2A OS		1.13571	0.946976	1.70385	1.05285	NaN	M		alcohol metabolic process;amine metabolic process;anatomical structure development;associative learning;behavior;benzene-containing compound metabolic process;biological regulation;catecholamine metabolic process;catechol-containing compound metabolic process;cation transport;cell communication;cell differentiation;cell surface receptor linked signaling pathway;cell-cell signaling;cellular amine …	amine binding;amino acid binding;ATPase binding;binding;calcium channel activity;carboxylic acid binding;cation binding;cation channel activity;cation transmembrane transporter activity;cell adhesion molecule binding;channel activity;enzyme binding;excitatory extracellular ligand-gated ion channel activity;extracellular ligand-gated ion channel activity;extracellular-glutamate-gated ion channel a…	axon part;cell junction;cell part;cell projection;cell projection part;cell surface;clathrin-coated vesicle;coated vesicle;cytoplasmic membrane-bounded vesicle;cytoplasmic part;cytoplasmic vesicle;cytoskeletal part;dendritic spine;endoplasmic reticulum;intracellular membrane-bounded organelle;intracellular organelle;intracellular organelle part;intracellular part;ionotropic glutamate receptor com…	alcohol metabolic process;amine metabolic process;anatomical structure development;behavior;biological regulation;cell communication;cell differentiation;cell-cell signaling;cellular aromatic compound metabolic process;cellular component assembly;cellular component organization;cellular homeostasis;cellular ion homeostasis;cellular metabolic process;cellular nitrogen compound metabolic process;ce…	Alzheimer's disease;Amyotrophic lateral sclerosis (ALS);Calcium signaling pathway;Long-term potentiation;Neuroactive ligand-receptor interaction;Systemic lupus erythematosus	3D-structure;Calcium;Celljunction;Cellmembrane;Completeproteome;Disulfidebond;Glycoprotein;Ionchannel;Iontransport;Ligand-gatedionchannel;Magnesium;Membrane;Metal-binding;Postsynapticcellmembrane;Receptor;Referenceproteome;Signal;Synapse;Transmembrane;Transmembranehelix;Transport;Zinc	NMDA receptor complex;NMDA receptor complex (NR2A, NR2B, NR1, PSD-95);NMDA receptor complex (NR2A, NR2B, NR1, PSD-95, SynGAP, CaMK-II)	13	13	12.5	165.47	0	36.503
G3V746;Q00960	Grin2b	Glutamate receptor ionotropic, NMDA 2B OS;Glutamate receptor ionotropic, NMDA 2B OS		1.77	1.02	0.75	1.09	NaN	M		anatomical structure development;associative learning;behavior;behavioral defense response;behavioral fear response;behavioral interaction between organisms;behavioral response to pain;biological regulation;cell communication;cell surface receptor linked signaling pathway;cell-cell signaling;cellular chemical homeostasis;cellular component organization;cellular component organization or biogenesi…	amine binding;amino acid binding;beta-catenin binding;binding;calcium channel activity;carboxylic acid binding;cation binding;cation channel activity;cation transmembrane transporter activity;cell adhesion molecule binding;channel activity;cytokine receptor binding;D2 dopamine receptor binding;dopamine receptor binding;drug binding;excitatory extracellular ligand-gated ion channel activity;extrac…	axon part;cell junction;cell part;cell projection;cell projection part;clathrin-coated vesicle;coated vesicle;contractile fiber part;cytoplasmic membrane-bounded vesicle;cytoplasmic part;cytoplasmic vesicle;cytoskeletal part;dendritic spine;extracellular matrix part;extracellular region part;intracellular membrane-bounded organelle;intracellular organelle;intracellular organelle part;intracellula…	anatomical structure development;behavior;behavioral interaction between organisms;biological regulation;cell communication;cell-cell signaling;cellular component organization;cellular homeostasis;cellular ion homeostasis;cellular localization;cellular membrane organization;cellular process;detection of stimulus;developmental process;embryo development;establishment of localization;homeostatic pr…	Alzheimer's disease;Amyotrophic lateral sclerosis (ALS);Huntington's disease;Long-term potentiation;Neuroactive ligand-receptor interaction;Systemic lupus erythematosus	3D-structure;Calcium;Celljunction;Cellmembrane;Completeproteome;Disulfidebond;Glycoprotein;Ionchannel;Iontransport;Ligand-gatedionchannel;Magnesium;Membrane;Metal-binding;Phosphoprotein;Postsynapticcellmembrane;Receptor;Referenceproteome;Signal;Synapse;Transmembrane;Transmembranehelix;Transport;Zinc	CaMKII-densin180-NR2B-(alpha)actinin-2 complex;NMDA receptor complex (NR2A, NR2B, NR1, PSD-95);NMDA receptor complex (NR2A, NR2B, NR1, PSD-95, SynGAP, CaMK-II);NMDA receptor complex (NR2B, NR1, PSD-95, SynGAP, CaMK-II);PSD95-Nos1-Grin2b complex	27	27	23.8	166.03	0	64.095
Q6AXW1	Glrx2	Glutaredoxin-2, mitochondrial OS		F	F	1.67586	1.09073	0.620112	F		aging;biological regulation;cell redox homeostasis;cellular homeostasis;cellular process;cellular response to chemical stimulus;cellular response to oxidative stress;cellular response to oxygen radical;cellular response to reactive oxygen species;cellular response to stimulus;cellular response to stress;cellular response to superoxide;developmental process;homeostatic process;regulation of biolog…	2 iron, 2 sulfur cluster binding;binding;catalytic activity;cation binding;disulfide oxidoreductase activity;electron carrier activity;ion binding;iron-sulfur cluster binding;metal cluster binding;metal ion binding;oxidoreductase activity;oxidoreductase activity, acting on a sulfur group of donors;protein disulfide oxidoreductase activity	cell body;cell part;cell projection;cytoplasmic part;dendrite;intracellular membrane-bounded organelle;intracellular organelle;intracellular organelle lumen;intracellular organelle part;intracellular part;membrane-bounded organelle;membrane-enclosed lumen;mitochondrial matrix;mitochondrial part;neuron projection;neuronal cell body;nuclear part;nucleoplasm;nucleus;organelle;organelle lumen;organel…	aging;biological regulation;cellular homeostasis;cellular process;developmental process;homeostatic process;response to chemical stimulus;response to oxidative stress;response to stimulus;response to stress		2Fe-2S;Alternativesplicing;Completeproteome;Disulfidebond;Electrontransport;Glutathionylation;Iron;Iron-sulfur;Metal-binding;Mitochondrion;Nucleus;Redox-activecenter;Referenceproteome;Transitpeptide;Transport		4	4	41.4	17.275	0	11.746
Q04970	Nras	GTPase NRas OS		1.25719	1.00403	2.89809	0.980031	NaN	F		actin cytoskeleton organization;actin filament-based process;anatomical structure morphogenesis;associative learning;behavior;biological regulation;branching morphogenesis of a tube;cell differentiation;cellular component organization;cellular component organization at cellular level;cellular component organization or biogenesis;cellular component organization or biogenesis at cellular level;cell…	binding;GTP binding;guanyl nucleotide binding;guanyl ribonucleotide binding;nucleotide binding;purine nucleotide binding;purine ribonucleoside triphosphate binding;purine ribonucleotide binding;ribonucleotide binding	cell part;cytoplasmic part;extracellular membrane-bounded organelle;extracellular organelle;extracellular region part;extracellular vesicular exosome;Golgi apparatus part;Golgi membrane;intracellular organelle part;intracellular part;membrane;membrane-bounded organelle;membrane-bounded vesicle;organelle;organelle membrane;organelle part;plasma membrane;vesicle	anatomical structure morphogenesis;behavior;biological regulation;cell differentiation;cellular component organization;cellular process;cytoskeleton organization;developmental process;multicellular organismal process;neurological system process;organelle organization;response to abiotic stimulus;response to stimulus;signal transduction	Acute myeloid leukemia;Axon guidance;B cell receptor signaling pathway;Bladder cancer;Chemokine signaling pathway;Chronic myeloid leukemia;Endometrial cancer;ErbB signaling pathway;Fc epsilon RI signaling pathway;Gap junction;Glioma;GnRH signaling pathway;Hepatitis C;Insulin signaling pathway;Long-term depression;Long-term potentiation;MAPK signaling pathway;Melanogenesis;Melanoma;Natural killer …	Acetylation;Cellmembrane;Completeproteome;Golgiapparatus;GTP-binding;Lipoprotein;Membrane;Methylation;Nucleotide-binding;Palmitate;Prenylation;Proto-oncogene;Referenceproteome		12	2	70.4	21.243	0	4.9584
Q8VH49	Higd1a	HIG1 domain family member 1A, mitochondrial OS		NaN	M	F	NaN	NaN	NaN		biological regulation;cell communication;cellular process;cellular response to chemical stimulus;cellular response to external stimulus;cellular response to extracellular stimulus;cellular response to glucose starvation;cellular response to hypoxia;cellular response to nutrient levels;cellular response to oxygen levels;cellular response to starvation;cellular response to stimulus;cellular respons…		cell part;cytoplasmic part;integral to membrane;intracellular organelle part;intracellular part;intrinsic to membrane;membrane;membrane part;mitochondrial inner membrane;mitochondrial membrane;mitochondrial part;organelle inner membrane;organelle membrane;organelle part;respiratory chain	biological regulation;cell communication;cellular process;metabolic process;regulation of organelle organization;response to chemical stimulus;response to external stimulus;response to extracellular stimulus;response to starvation;response to stimulus;response to stress		Acetylation;Completeproteome;Electrontransport;Membrane;Mitochondrion;Mitochondrioninnermembrane;Referenceproteome;Respiratorychain;Transmembrane;Transmembranehelix;Transport		2	2	45.2	10.301	0	11.424
A0A0G2K9Y5;A0A0G2K3G0;Q99PS8	Hrg	Histidine-rich glycoprotein OS;Histidine-rich glycoprotein OS;Histidine-rich glycoprotein OS		NaN	M	M	0.977521	M	1.42741		biological regulation;cell activation;cellular process;cellular response to chemical stimulus;cellular response to inorganic substance;cellular response to iron ion;cellular response to metal ion;cellular response to stimulus;cofactor transport;defense response;defense response to fungus;establishment of localization;fibrinolysis;heme export;heme transport;multi-organism process;negative regulati…	binding;carbohydrate binding;cation binding;cysteine-type endopeptidase inhibitor activity;endopeptidase inhibitor activity;endopeptidase regulator activity;enzyme inhibitor activity;enzyme regulator activity;glycoprotein binding;glycosaminoglycan binding;heme binding;heparan sulfate proteoglycan binding;heparin binding;immunoglobulin binding;ion binding;iron ion binding;metal ion binding;pattern…	blood microparticle;extracellular membrane-bounded organelle;extracellular organelle;extracellular region part;extracellular vesicular exosome;membrane-bounded organelle;membrane-bounded vesicle;organelle;vesicle	biological regulation;cell activation;cellular process;cofactor transport;establishment of localization;multi-organism process;regulation of organelle organization;regulation of protein modification process;response to biotic stimulus;response to chemical stimulus;response to stimulus;response to stress;transport		Bloodcoagulation;Cleavageonpairofbasicresidues;Completeproteome;Copper;Disulfidebond;Fibrinolysis;Glycoprotein;Hemostasis;Heparin-binding;Metal-binding;Referenceproteome;Repeat;Secreted;Signal;Zinc		5	5	14.2	57.926	0	12.295
Q4QQW4;D3ZVU7	Hdac1;Hdac1l	Histone deacetylase 1 OS;Histone deacetylase OS		M	NaN	F	NaN	NaN	M		biological regulation;biosynthetic process;cellular biosynthetic process;cellular component organization;cellular component organization at cellular level;cellular component organization or biogenesis;cellular component organization or biogenesis at cellular level;cellular macromolecule biosynthetic process;cellular macromolecule metabolic process;cellular metabolic process;cellular nitrogen comp…	binding;catalytic activity;chromatin binding;deacetylase activity;DNA binding;histone deacetylase activity;histone deacetylase activity (H3-K14 specific);histone deacetylase activity (H3-K9 specific);hydrolase activity;hydrolase activity, acting on carbon-nitrogen (but not peptide) bonds;hydrolase activity, acting on carbon-nitrogen (but not peptide) bonds, in linear amides;NAD-dependent histone …	cell part;cell projection;chromatin;chromosomal part;cytoplasmic part;intracellular membrane-bounded organelle;intracellular organelle;intracellular organelle part;intracellular part;macromolecular complex;membrane-bounded organelle;neuron projection;nuclear part;nucleoplasm;nucleus;organelle;organelle part;perinuclear region of cytoplasm;protein complex	biological regulation;biosynthetic process;cellular component organization;cellular metabolic process;cellular nitrogen compound metabolic process;cellular process;chromatin modification;chromatin organization;chromosome organization;histone modification;macromolecule metabolic process;macromolecule modification;metabolic process;nitrogen compound metabolic process;nucleobase-containing compound …	Cell cycle;Chronic myeloid leukemia;Huntington's disease;Notch signaling pathway;Pathways in cancer	Acetylation;Biologicalrhythms;Chromatinregulator;Completeproteome;Hydrolase;Isopeptidebond;Methylation;Nucleus;Phosphoprotein;Proteomicsidentification;Referenceproteome;Repressor;Transcription;Transcriptionregulation;Ublconjugation		10	6	35.1	55.092	0	6.6936
O08836	Igbp1	Immunoglobulin-binding protein 1 OS		0.348372	0.853285	M	NaN	0.635472	M		B cell activation;biological regulation;cell activation;cellular process;immune system process;leukocyte activation;lymphocyte activation;negative regulation of biological process;negative regulation of biosynthetic process;negative regulation of caspase activity;negative regulation of catalytic activity;negative regulation of cell communication;negative regulation of cellular biosynthetic proces…	binding;enzyme binding;enzyme regulator activity;phosphatase binding;phosphatase regulator activity;protein binding;protein complex binding;protein phosphatase 2A binding;protein phosphatase binding;protein phosphatase regulator activity;protein phosphatase type 2A regulator activity	cell part;cytoplasmic part;cytoskeletal part;cytosol;intracellular organelle part;intracellular part;macromolecular complex;microtubule;organelle part;protein complex	biological regulation;cell activation;cellular process;immune system process;regulation of protein modification process;response to chemical stimulus;response to stimulus		Acetylation;B-cellactivation;Chaperone;Completeproteome;Cytoplasm;Phosphoprotein;Referenceproteome;Ublconjugation		5	5	18.2	39.135	0	11.641
Q5RKJ1	Maea	Macrophage erythroblast attacher OS		1.01305	NaN	NaN	1.03483	NaN	F		anatomical structure development;biological adhesion;biological regulation;cell adhesion;cell cycle;cell development;cell division;cell maturation;cellular component organization;cellular component organization at cellular level;cellular component organization or biogenesis;cellular component organization or biogenesis at cellular level;cellular developmental process;cellular process;cytoskeleton…		actomyosin contractile ring;cell cortex part;cell division site part;cell part;contractile ring;cytoplasmic part;cytoskeletal part;integral to membrane;integral to plasma membrane;intracellular non-membrane-bounded organelle;intracellular organelle;intracellular organelle part;intracellular part;intrinsic to membrane;intrinsic to plasma membrane;membrane part;non-membrane-bounded organelle;nuclea…	anatomical structure development;biological adhesion;biological regulation;cell adhesion;cell cycle;cell development;cell division;cell maturation;cellular component organization;cellular process;cytoskeleton organization;developmental maturation;developmental process;organelle organization		Actin-binding;Cellcycle;Celldivision;Cellmembrane;Completeproteome;Cytoplasm;Cytoskeleton;Erythrocytematuration;Membrane;Nucleus;Referenceproteome		3	3	10.9	45.336	0	9.948
P31423	Grm4	Metabotropic glutamate receptor 4 OS		0.82542	NaN	NaN	M	0.778409	1.15229		activation of MAPK activity;amine transport;amino acid transport;behavior;biological regulation;cAMP-mediated signaling;carboxylic acid transport;cell communication;cell projection organization;cell surface receptor linked signaling pathway;cell-cell signaling;cellular component organization;cellular component organization at cellular level;cellular component organization or biogenesis;cellular c…	adenylate cyclase inhibiting metabotropic glutamate receptor activity;binding;calcium-dependent protein binding;calmodulin binding;glutamate receptor activity;G-protein coupled receptor activity;group III metabotropic glutamate receptor activity;molecular transducer activity;protein binding;receptor activity;signal transducer activity;signaling receptor activity;transmembrane signaling receptor a…	axon part;cell part;cell projection part;cytoplasmic part;cytoplasmic vesicle;dendritic shaft;integral to membrane;integral to plasma membrane;intracellular organelle;intracellular part;intrinsic to membrane;intrinsic to plasma membrane;membrane;membrane part;organelle;plasma membrane part;presynaptic active zone membrane;presynaptic membrane;synapse part;synaptic membrane;terminal button;vesicle	amine transport;amino acid transport;behavior;biological regulation;cell communication;cell-cell signaling;cellular component organization;cellular metabolic process;cellular process;establishment of localization;macromolecule metabolic process;macromolecule modification;metabolic process;multicellular organismal process;neurological system process;organic acid transport;phosphorus metabolic proc…	Neuroactive ligand-receptor interaction;Taste transduction	Cellmembrane;Completeproteome;Directproteinsequencing;Disulfidebond;Glycoprotein;G-proteincoupledreceptor;Membrane;Receptor;Referenceproteome;Signal;Transducer;Transmembrane;Transmembranehelix		9	8	14.7	101.82	0	23.841
A0A0G2JV77;A0A0G2K382;F1LP90	Mink1	Misshapen-like kinase 1 OS;Misshapen-like kinase 1 OS;Misshapen-like kinase 1 OS		NaN	M	NaN	NaN	NaN	NaN		actin cytoskeleton organization;actin cytoskeleton reorganization;actin filament-based process;activation of protein kinase activity;anatomical structure homeostasis;anatomical structure morphogenesis;biological regulation;cell communication;cell part morphogenesis;cell projection morphogenesis;cell projection organization;cell-cell signaling;cellular component morphogenesis;cellular component or…	adenyl nucleotide binding;adenyl ribonucleotide binding;ATP binding;binding;catalytic activity;kinase activity;nucleotide binding;phosphotransferase activity, alcohol group as acceptor;protein kinase activity;protein serine/threonine kinase activity;purine nucleotide binding;purine ribonucleoside triphosphate binding;purine ribonucleotide binding;ribonucleotide binding;transferase activity;transf…	axon;cell junction;cell part;cell projection;cytoplasm;cytoskeletal part;dendrite;intracellular organelle part;intracellular part;membrane;neuron projection;organelle part;postsynaptic density;postsynaptic membrane;synapse part;synaptic membrane	anatomical structure morphogenesis;biological regulation;cell communication;cell-cell signaling;cellular component morphogenesis;cellular component organization;cellular homeostasis;cellular metabolic process;cellular process;cytoskeleton organization;developmental process;homeostatic process;macromolecule metabolic process;macromolecule modification;metabolic process;organelle organization;phosp…		ATP-binding;Celljunction;Cellmembrane;Cellprojection;Completeproteome;Cytoplasm;Kinase;Membrane;Nucleotide-binding;Phosphoprotein;Postsynapticcellmembrane;Referenceproteome;Serine/threonine-proteinkinase;Synapse;Transferase		31	1	29.3	151.68	0	7.2707
D3ZW27;D3ZZH6;F1LUY7	Map3k5	Mitogen-activated protein kinase kinase kinase 5 OS;Mitogen-activated protein kinase kinase kinase 5 OS		0.961927	0.709365	0.837871	M	0.607729	0.940891		activation of MAPK activity;activation of MAPKK activity;activation of protein kinase activity;biological regulation;cellular macromolecule metabolic process;cellular metabolic process;cellular process;cellular protein metabolic process;cellular response to chemical stimulus;cellular response to hydrogen peroxide;cellular response to oxidative stress;cellular response to reactive oxygen species;c…	adenyl nucleotide binding;adenyl ribonucleotide binding;apoptotic protease activator activity;ATP binding;binding;caspase activator activity;caspase regulator activity;catalytic activity;cation binding;enzyme activator activity;enzyme regulator activity;ion binding;kinase activity;magnesium ion binding;MAP kinase kinase kinase activity;metal ion binding;molecular transducer activity;nucleotide bi…		biological regulation;cellular metabolic process;cellular process;macromolecule metabolic process;macromolecule modification;metabolic process;phosphorus metabolic process;primary metabolic process;protein metabolic process;protein modification process;protein phosphorylation;regulation of protein modification process;response to chemical stimulus;response to oxidative stress;response to stimulus…		ATP-binding;Completeproteome;Kinase;Nucleotide-binding;Proteomicsidentification;Referenceproteome;Serine/threonine-proteinkinase;Transferase		11	11	15	153.45	0	39.129
A0A0G2JVZ8;R9PXT4;A0A0G2JYP2;Q924I2	Map4k3	Mitogen-activated protein kinase kinase kinase kinase OS;Mitogen-activated protein kinase kinase kinase kinase OS;Mitogen-activated protein kinase kinase kinase kinase OS;Mitogen-activated protein kinase kinase kinase kinase 3 OS		1.66994	0.956608	1.11744	1.487	1.33302	F		activation of MAPKKK activity;activation of protein kinase activity;biological regulation;cellular macromolecule metabolic process;cellular metabolic process;cellular process;cellular protein metabolic process;cellular response to stimulus;cellular response to stress;intracellular protein kinase cascade;intracellular signal transduction;macromolecule metabolic process;macromolecule modification;M…	adenyl nucleotide binding;adenyl ribonucleotide binding;ATP binding;binding;catalytic activity;kinase activity;MAP kinase kinase kinase kinase activity;molecular transducer activity;nucleotide binding;phosphotransferase activity, alcohol group as acceptor;protein kinase activity;protein serine/threonine kinase activity;purine nucleotide binding;purine ribonucleoside triphosphate binding;purine ri…	cell part;cytoplasm;intracellular part	biological regulation;cellular metabolic process;cellular process;macromolecule metabolic process;macromolecule modification;metabolic process;phosphorus metabolic process;primary metabolic process;protein metabolic process;protein modification process;protein phosphorylation;regulation of cell cycle;regulation of mitotic cell cycle;regulation of protein modification process;response to abiotic s…	MAPK signaling pathway	Acetylation;ATP-binding;Completeproteome;Kinase;Nucleotide-binding;Phosphoprotein;Proteomicsidentification;Referenceproteome;Serine/threonine-proteinkinase;Transferase		5	5	11.3	93.2	0	20.823
O35821	Mybbp1a	Myb-binding protein 1A OS		NaN	NaN	NaN	NaN	1.01649	M		biological regulation;biosynthetic process;cell communication;cell differentiation;cellular biosynthetic process;cellular developmental process;cellular macromolecule biosynthetic process;cellular macromolecule metabolic process;cellular metabolic process;cellular nitrogen compound metabolic process;cellular process;cellular response to external stimulus;cellular response to extracellular stimulu…	binding;catalytic activity;core promoter binding;DNA binding;DNA polymerase activity;DNA-directed DNA polymerase activity;nucleic acid binding;nucleotidyltransferase activity;protein binding transcription factor activity;regulatory region DNA binding;regulatory region nucleic acid binding;sequence-specific DNA binding;transcription cofactor activity;transcription corepressor activity;transcriptio…	cell part;cytoplasm;intracellular membrane-bounded organelle;intracellular non-membrane-bounded organelle;intracellular organelle;intracellular organelle part;intracellular part;macromolecular complex;membrane;membrane-bounded organelle;NLS-dependent protein nuclear import complex;non-membrane-bounded organelle;nuclear part;nucleocytoplasmic shuttling complex;nucleolus;nucleus;organelle;organelle…	biological regulation;biosynthetic process;cell communication;cell differentiation;cellular metabolic process;cellular nitrogen compound metabolic process;cellular process;developmental process;establishment of localization;generation of precursor metabolites and energy;macromolecule metabolic process;metabolic process;nitrogen compound metabolic process;nuclear transport;nucleobase-containing co…		Acetylation;Activator;Biologicalrhythms;Citrullination;Completeproteome;Cytoplasm;Nucleus;Phosphoprotein;Referenceproteome;Repressor;Transcription;Transcriptionregulation		7	7	6.8	152.28	0	11.909
Q1EG89;A0A0G2JY12;Q66H76	Pxn	Myocardial ischemic preconditioning associated protein 7 OS;Paxillin OS;Paxillin OS		F	0.878065	1.13871	M	1.01417	0.795867		activation of MAPK activity;anatomical structure morphogenesis;biological adhesion;biological regulation;branching morphogenesis of a tube;cell adhesion;cell junction assembly;cell junction organization;cell morphogenesis;cell morphogenesis involved in differentiation;cell projection assembly;cell projection organization;cell surface receptor linked signaling pathway;cell-matrix adhesion;cell-sub…	binding;cation binding;enzyme binding;integrin binding;ion binding;kinase binding;metal ion binding;protein binding;protein complex binding;protein kinase binding;receptor binding;transition metal ion binding;zinc ion binding	actin filament bundle;actomyosin;adherens junction;anchoring junction;cell cortex;cell junction;cell part;cell projection;cell-substrate adherens junction;cell-substrate junction;cytoplasmic part;cytoskeletal part;cytoskeleton;focal adhesion;intracellular non-membrane-bounded organelle;intracellular organelle;intracellular organelle part;intracellular part;lamellipodium;non-membrane-bounded organ…	anatomical structure morphogenesis;biological adhesion;biological regulation;cell adhesion;cell junction organization;cell morphogenesis;cellular component assembly;cellular component morphogenesis;cellular component organization;cellular metabolic process;cellular process;cytoskeleton organization;developmental process;macromolecule metabolic process;macromolecule modification;metabolic process;…	Bacterial invasion of epithelial cells;Chemokine signaling pathway;Focal adhesion;Leukocyte transendothelial migration;Regulation of actin cytoskeleton;VEGF signaling pathway	Acetylation;Celladhesion;Celljunction;Completeproteome;Cytoplasm;Cytoskeleton;LIMdomain;Metal-binding;Phosphoprotein;Proteomicsidentification;Referenceproteome;Repeat;Zinc		10	10	32	60.915	0	32.203
F1LLY3;D3ZVR5;D4A9M2;D4AAJ2;Q9EPI6;A0A140TAI4	Nsmf	NMDA receptor synaptonuclear-signaling and neuronal migration factor OS;NMDA receptor synaptonuclear-signaling and neuronal migration factor OS;NMDA receptor synaptonuclear-signaling and neuronal migration factor OS;NMDA receptor synaptonuclear-signaling a		0.921273	F	0.955415	1.29316	NaN	NaN		biological regulation;cellular process;cellular response to abiotic stimulus;cellular response to acid;cellular response to amine stimulus;cellular response to amino acid stimulus;cellular response to chemical stimulus;cellular response to electrical stimulus;cellular response to endogenous stimulus;cellular response to gonadotropin stimulus;cellular response to hormone stimulus;cellular response…	binding;calcium-dependent protein binding;protein binding	cell cortex part;cell junction;cell part;cell projection;chromatin;chromosomal part;cortical cytoskeleton;cytoplasm;cytoplasmic part;cytoskeletal part;cytoskeleton;dendrite;envelope;euchromatin;intracellular membrane-bounded organelle;intracellular non-membrane-bounded organelle;intracellular organelle;intracellular organelle part;intracellular part;membrane;membrane-bounded organelle;neuron proj…	biological regulation;cellular process;regulation of protein modification process;response to abiotic stimulus;response to chemical stimulus;response to endogenous stimulus;response to stimulus		Alternativesplicing;Celljunction;Cellmembrane;Cellprojection;Completeproteome;Cytoplasm;Cytoskeleton;Lipoprotein;Membrane;Myristate;Nucleus;Postsynapticcellmembrane;Referenceproteome;Synapse;Synaptosome		6	6	17.7	53.939	0	8.0743
P17955	Nup62	Nuclear pore glycoprotein p62 OS		1.46317	M	1.20623	F	1.08922	0.827195		aging;biological regulation;biosynthetic process;cell aging;cell death;cell surface receptor linked signaling pathway;cellular biosynthetic process;cellular macromolecule biosynthetic process;cellular macromolecule metabolic process;cellular metabolic process;cellular nitrogen compound metabolic process;cellular process;cellular response to stimulus;death;developmental process;establishment of lo…	binding;cytoskeletal protein binding;hormone receptor binding;kinesin binding;nuclear hormone receptor binding;protein binding;protein complex scaffold;protein domain specific binding;receptor binding;receptor signaling complex scaffold activity;SH2 domain binding;small conjugating protein binding;structural constituent of nuclear pore;structural molecule activity;thyroid hormone receptor binding…	cell part;cytoplasm;cytoskeletal part;intracellular organelle part;intracellular part;macromolecular complex;membrane;membrane part;nuclear membrane;nuclear part;nuclear pore;organelle membrane;organelle part;pore complex;protein complex;ribonucleoprotein complex;spindle pole	aging;biological regulation;biosynthetic process;cell death;cellular metabolic process;cellular nitrogen compound metabolic process;cellular process;death;developmental process;establishment of localization;macromolecule metabolic process;metabolic process;multicellular organismal process;nitrogen compound metabolic process;nuclear transport;nucleobase-containing compound metabolic process;nucleo…	RNA transport	3D-structure;Acetylation;Coiledcoil;Completeproteome;Cytoplasm;Cytoskeleton;Directproteinsequencing;Disulfidebond;Glycoprotein;mRNAtransport;Nuclearporecomplex;Nucleus;Phosphoprotein;Proteintransport;Referenceproteome;Repeat;Translocation;Transport	Nuclear pore complex	4	4	15	53.396	0	24.28
D4A0M2	Nxn	Nucleoredoxin OS		0.714398	0.808881	1.04514	0.87206	1.20272	0.484578		anatomical structure development;biological regulation;cardiovascular system development;developmental process;negative regulation of biological process;negative regulation of cell communication;negative regulation of cellular metabolic process;negative regulation of cellular process;negative regulation of cellular protein metabolic process;negative regulation of macromolecule metabolic process;n…	antioxidant activity;catalytic activity;oxidoreductase activity;oxidoreductase activity, acting on a sulfur group of donors;oxidoreductase activity, acting on a sulfur group of donors, NAD or NADP as acceptor;oxidoreductase activity, acting on NADH or NADPH;thioredoxin-disulfide reductase activity	cell part;intracellular membrane-bounded organelle;intracellular organelle;intracellular part;membrane-bounded organelle;nucleus;organelle	anatomical structure development;biological regulation;developmental process;regulation of protein modification process		Completeproteome;Proteomicsidentification;Referenceproteome		4	4	17.9	41.052	0	71.789
F1MAF5	Pcid2	PCI domain-containing 2 OS		0.864178	M	1.24876	M	1.02605	0.663745		anatomical structure development;biological regulation;cellular macromolecule metabolic process;cellular metabolic process;cellular nitrogen compound metabolic process;cellular process;developmental process;hemopoietic or lymphoid organ development;macromolecule metabolic process;metabolic process;mRNA metabolic process;negative regulation of apoptosis;negative regulation of biological process;ne…			anatomical structure development;biological regulation;cellular metabolic process;cellular nitrogen compound metabolic process;cellular process;developmental process;macromolecule metabolic process;metabolic process;mRNA metabolic process;nitrogen compound metabolic process;nucleobase-containing compound metabolic process;primary metabolic process;regulation of cell cycle;regulation of mitotic ce…		Completeproteome;Proteomicsidentification;Referenceproteome		3	3	12	46.105	0	10.892
P27008	Parp1	Poly [ADP-ribose] polymerase 1 OS		NaN	NaN	1.09013	F	1.09005	1.33951		anatomical structure homeostasis;base-excision repair;biological regulation;biosynthetic process;cell surface receptor linked signaling pathway;cellular biosynthetic process;cellular component organization;cellular component organization at cellular level;cellular component organization or biogenesis;cellular component organization or biogenesis at cellular level;cellular macromolecule biosynthet…	binding;catalytic activity;cation binding;coenzyme binding;cofactor binding;DNA binding;enzyme binding;ion binding;metal ion binding;NAD binding;NAD+ ADP-ribosyltransferase activity;nucleic acid binding;nucleotide binding;protein binding;R-SMAD binding;SMAD binding;transferase activity;transferase activity, transferring glycosyl groups;transferase activity, transferring pentosyl groups;transition…	cell part;envelope;intracellular membrane-bounded organelle;intracellular non-membrane-bounded organelle;intracellular organelle;intracellular organelle part;intracellular part;macromolecular complex;membrane;membrane-bounded organelle;non-membrane-bounded organelle;nuclear envelope;nuclear part;nucleolus;nucleoplasm;nucleoplasm part;nucleus;organelle;organelle envelope;organelle part;protein com…	biological regulation;biosynthetic process;cellular component organization;cellular metabolic process;cellular nitrogen compound metabolic process;cellular process;chromosome organization;detection of stimulus;DNA metabolic process;DNA repair;homeostatic process;macromolecule metabolic process;macromolecule modification;metabolic process;nitrogen compound metabolic process;nucleobase-containing c…	Base excision repair	3D-structure;Acetylation;ADP-ribosylation;Completeproteome;DNA-binding;DNAdamage;DNArepair;Glycosyltransferase;Metal-binding;NAD;Nucleus;Phosphoprotein;Referenceproteome;Repeat;Transcription;Transcriptionregulation;Transferase;Zinc;Zinc-finger		12	12	18.1	112.66	0	24.504
P09217	Prkcz	Protein kinase C zeta type OS		NaN	F	NaN	NaN	NaN	NaN		actin cytoskeleton organization;actin cytoskeleton reorganization;actin filament-based process;activation of phospholipase D activity;activation of protein kinase activity;activation of protein kinase B activity;behavior;biological regulation;cell migration;cell motility;cell surface receptor linked signaling pathway;cellular chemical homeostasis;cellular component assembly;cellular component mov…	14-3-3 protein binding;adenyl nucleotide binding;adenyl ribonucleotide binding;ATP binding;binding;catalytic activity;cation binding;channel regulator activity;enzyme binding;ion binding;kinase activity;kinase binding;metal ion binding;nucleotide binding;phospholipase binding;phosphotransferase activity, alcohol group as acceptor;potassium channel regulator activity;protein binding;protein domain…	apical cortex;apical plasma membrane;axon hillock;axon part;cell cortex part;cell junction;cell leading edge;cell part;cell projection part;cell-cell junction;cytoplasm;cytoplasmic part;cytoskeletal part;cytosol;endosome;envelope;extracellular membrane-bounded organelle;extracellular organelle;extracellular region part;extracellular vesicular exosome;intracellular membrane-bounded organelle;intra…	behavior;biological regulation;cell motility;cellular component assembly;cellular component movement;cellular component organization;cellular homeostasis;cellular ion homeostasis;cellular localization;cellular membrane organization;cellular metabolic process;cellular process;cytoskeleton organization;cytoskeleton-dependent intracellular transport;establishment of localization;establishment or mai…	Endocytosis;Insulin signaling pathway;Tight junction	3D-structure;ATP-binding;Celljunction;Completeproteome;Cytoplasm;Endosome;Inflammatoryresponse;Kinase;Metal-binding;Nucleotide-binding;Phosphoprotein;Referenceproteome;Serine/threonine-proteinkinase;Transferase;Zinc;Zinc-finger	Inner medullary AKAP-signaling complex;Par-3-KIF3A-PKC-zeta complex;PAR-3-PKC-zeta-Tiam1 complex;PAR-3-PKCz-Tiam2 complex;Zip3-Prkcz-Gabrr3 complex;Zip-Prkcz-Kcnab2 complex	3	3	11.5	67.732	0	9.0407
G3V9L2;F1M341;Q7TNZ6	Strada	Protein kinase LYK5, isoform CRA_c OS;STE20-related kinase adapter protein alpha OS;STE20-related kinase adapter protein alpha OS		F	F	1.34285	F	0.457074	0.837755		actin cytoskeleton organization;actin filament-based process;activation of protein kinase activity;biological regulation;cell cycle;cell migration;cell motility;cellular component assembly;cellular component movement;cellular component organization;cellular component organization at cellular level;cellular component organization or biogenesis;cellular component organization or biogenesis at cellu…	adenyl nucleotide binding;adenyl ribonucleotide binding;ATP binding;binding;catalytic activity;enzyme activator activity;enzyme regulator activity;kinase activator activity;kinase activity;kinase regulator activity;nucleotide binding;phosphotransferase activity, alcohol group as acceptor;protein kinase activator activity;protein kinase activity;protein kinase regulator activity;protein serine/thr…	cell part;cytoplasm;intracellular membrane-bounded organelle;intracellular organelle;intracellular organelle part;intracellular part;macromolecular complex;membrane-bounded organelle;nuclear part;nucleoplasm;nucleus;organelle;organelle part;protein complex	biological regulation;cell cycle;cell motility;cellular component assembly;cellular component movement;cellular component organization;cellular process;cytoskeleton organization;establishment of localization;locomotion;macromolecular complex assembly;nuclear transport;nucleocytoplasmic transport;organelle organization;protein complex assembly;protein targeting;protein transport;regulation of cell…	mTOR signaling pathway	Alternativesplicing;Cellcycle;Completeproteome;Cytoplasm;Kinase;Nucleus;Phosphoprotein;Proteomicsidentification;Referenceproteome;Transferase		4	4	12.4	43.65	0	6.2302
P04631	S100b	Protein S100-B OS		1.29738	1.38559	1.69384	0.47477	0.616811	0.245501		astrocyte differentiation;behavior;biological regulation;cell differentiation;cellular developmental process;cellular process;cellular response to chemical stimulus;cellular response to hypoxia;cellular response to oxygen levels;cellular response to stimulus;cellular response to stress;cognition;developmental process;glial cell differentiation;learning or memory;long-term synaptic potentiation;me…	binding;calcium ion binding;cation binding;cytoskeletal protein binding;identical protein binding;ion binding;metal ion binding;protein binding;protein dimerization activity;protein homodimerization activity;RAGE receptor binding;receptor binding;tau protein binding;transition metal ion binding;zinc ion binding	cell body;cell part;cell projection;cytoplasm;cytoplasmic part;extracellular region part;extracellular space;intracellular membrane-bounded organelle;intracellular organelle;intracellular part;membrane-bounded organelle;neuronal cell body;nucleus;organelle;perinuclear region of cytoplasm;ruffle	behavior;biological regulation;cell differentiation;cellular process;developmental process;multicellular organismal process;neurological system process;response to chemical stimulus;response to endogenous stimulus;response to stimulus;response to stress		3D-structure;Acetylation;Calcium;Completeproteome;Cytoplasm;Directproteinsequencing;Metal-binding;Nucleus;Referenceproteome;Repeat;Zinc		7	7	55.4	10.744	0	323.31
Q9QUH6;F1LQW8;D3ZCL8;D3ZWW3	Syngap1	Ras/Rap GTPase-activating protein SynGAP OS;Ras/Rap GTPase-activating protein SynGAP OS;Ras/Rap GTPase-activating protein SynGAP OS		1.2179	1.03656	1.05922	1.03254	0.619124	0.347793		anatomical structure development;associative learning;behavior;biological regulation;cell projection organization;cellular component organization;cellular component organization at cellular level;cellular component organization or biogenesis;cellular component organization or biogenesis at cellular level;cellular localization;cellular macromolecule localization;cellular membrane organization;cell…	binding;enzyme activator activity;enzyme binding;enzyme regulator activity;GTPase activator activity;GTPase regulator activity;kinase binding;nucleoside-triphosphatase regulator activity;protein binding;protein kinase binding	cell junction;cell part;cell projection part;cytoplasm;cytoskeletal part;dendritic shaft;extracellular membrane-bounded organelle;extracellular organelle;extracellular region part;extracellular vesicular exosome;intracellular organelle part;intracellular part;intrinsic to internal side of plasma membrane;intrinsic to membrane;intrinsic to plasma membrane;membrane part;membrane-bounded organelle;m…	anatomical structure development;behavior;biological regulation;cellular component organization;cellular localization;cellular membrane organization;cellular process;developmental process;localization;membrane organization;multicellular organismal process;neurological system process;response to abiotic stimulus;response to stimulus;signal transduction		3D-structure;Alternativesplicing;Celljunction;Completeproteome;Directproteinsequencing;GTPaseactivation;Membrane;Phosphoprotein;Referenceproteome;SH3-binding;Synapse	Mupp1-Dlg4-Syngap1-CamkII complex;NMDA receptor complex (NR2A, NR2B, NR1, PSD-95, SynGAP, CaMK-II);NMDA receptor complex (NR2B, NR1, PSD-95, SynGAP, CaMK-II)	64	62	59.6	144.72	0	323.31
B1WC67	Slc25a24	RCG29001 OS		NaN	F	0.810228	M	0.901625	1.12482		biological regulation;cellular process;cellular response to calcium ion;cellular response to chemical stimulus;cellular response to inorganic substance;cellular response to metal ion;cellular response to oxidative stress;cellular response to stimulus;cellular response to stress;establishment of localization;establishment of localization in cell;intracellular transport;mitochondrial transport;regu…	adenine nucleotide transmembrane transporter activity;ATP transmembrane transporter activity;binding;calcium ion binding;cation binding;ion binding;metal ion binding;nucleobase-containing compound transmembrane transporter activity;nucleotide transmembrane transporter activity;purine nucleotide transmembrane transporter activity;substrate-specific transmembrane transporter activity;substrate-spec…	cell part;cytoplasmic part;integral to membrane;intracellular organelle part;intracellular part;intrinsic to membrane;membrane;membrane part;mitochondrial inner membrane;mitochondrial membrane;mitochondrial part;organelle inner membrane;organelle membrane;organelle part	biological regulation;cellular process;establishment of localization;response to chemical stimulus;response to oxidative stress;response to stimulus;response to stress;transport		Calcium;Completeproteome;Membrane;Proteomicsidentification;Referenceproteome;Repeat;Transmembrane;Transmembranehelix;Transport		2	2	9.1	52.89	0	12.909
Q63259	Ptprn	Receptor-type tyrosine-protein phosphatase-like N OS		1.06253	M	0.908085	0.858327	NaN	NaN		biological regulation;cell surface receptor linked signaling pathway;cellular macromolecule metabolic process;cellular metabolic process;cellular process;cellular protein metabolic process;cellular response to chemical stimulus;cellular response to cytokine stimulus;cellular response to organic substance;cellular response to stimulus;cytokine-mediated signaling pathway;dephosphorylation;establish…	binding;catalytic activity;enzyme binding;GTPase binding;hydrolase activity;hydrolase activity, acting on ester bonds;phosphatase activity;phosphoric ester hydrolase activity;protein binding	cell part;integral to membrane;intrinsic to membrane;membrane;membrane part	biological regulation;cellular metabolic process;cellular process;establishment of localization;hormone transport;macromolecule metabolic process;macromolecule modification;metabolic process;peptide transport;phosphorus metabolic process;primary metabolic process;protein dephosphorylation;protein metabolic process;protein modification process;response to chemical stimulus;response to endogenous s…	Type I diabetes mellitus	Completeproteome;Glycoprotein;Membrane;Receptor;Referenceproteome;Signal;Transmembrane;Transmembranehelix		6	6	10.4	106.23	0	12.285
Q3MIF0;A0A0G2JW38	Rpe	Ribulose-5-phosphate-3-epimerase OS;Ribulose-phosphate 3-epimerase OS		NaN	NaN	NaN	NaN	NaN	F		alcohol catabolic process;alcohol metabolic process;carbohydrate catabolic process;carbohydrate metabolic process;catabolic process;cellular carbohydrate catabolic process;cellular carbohydrate metabolic process;cellular metabolic process;cellular nitrogen compound metabolic process;cellular process;coenzyme metabolic process;cofactor metabolic process;glucose catabolic process;glucose metabolic …	binding;carbohydrate binding;catalytic activity;cation binding;ion binding;isomerase activity;metal ion binding;monosaccharide binding;racemase and epimerase activity;racemase and epimerase activity, acting on carbohydrates and derivatives;ribulose-phosphate 3-epimerase activity;sugar binding	cell part;cytoplasmic part;cytosol;intracellular membrane-bounded organelle;intracellular organelle;intracellular part;membrane-bounded organelle;organelle	alcohol metabolic process;carbohydrate metabolic process;catabolic process;cellular metabolic process;cellular nitrogen compound metabolic process;cellular process;cofactor metabolic process;heterocycle metabolic process;metabolic process;nitrogen compound metabolic process;nucleobase-containing compound metabolic process;nucleobase-containing small molecule metabolic process;nucleotide metabolic…	Carbon fixation in photosynthetic organisms;Pentose and glucuronate interconversions;Pentose phosphate pathway	Completeproteome;Proteomicsidentification;Referenceproteome		2	2	26.6	21.751	0	6.2196
A0A0G2JSQ0;P56932;Z4YNW7;A0A0G2K165;P36877	Ppp2r2d	Serine/threonine-protein phosphatase 2A 55 kDa regulatory subunit B OS;Serine/threonine-protein phosphatase 2A 55 kDa regulatory subunit B delta isoform OS		NaN	NaN	M	NaN	NaN	M		anatomical structure development;apoptotic mitochondrial changes;biological regulation;brain development;cell cycle phase;cell cycle process;cell development;cell differentiation;cell division;cellular component organization;cellular component organization at cellular level;cellular component organization or biogenesis;cellular component organization or biogenesis at cellular level;cellular devel…	binding;catalytic activity;enzyme regulator activity;hydrolase activity;hydrolase activity, acting on ester bonds;phosphatase activity;phosphatase regulator activity;phosphatidate phosphatase activity;phosphoric ester hydrolase activity;protein binding;protein complex binding;protein phosphatase regulator activity;protein phosphatase type 2A regulator activity	cell part;cytoplasm;cytoplasmic part;cytoskeleton;cytosol;intracellular membrane-bounded organelle;intracellular non-membrane-bounded organelle;intracellular organelle;intracellular organelle part;intracellular part;macromolecular complex;membrane;membrane-bounded organelle;mitochondrial membrane;mitochondrial outer membrane;mitochondrial part;mitochondrion;non-membrane-bounded organelle;nuclear …	anatomical structure development;biological regulation;cell development;cell differentiation;cell division;cellular component organization;cellular metabolic process;cellular process;developmental process;establishment of localization;metabolic process;mitochondrion organization;mitosis;nuclear division;organelle fission;organelle organization;phosphorus metabolic process;protein targeting;protei…	Cell cycle - yeast;Chagas disease (American trypanosomiasis);Hepatitis C;mRNA surveillance pathway;Tight junction	Alternativesplicing;Apoptosis;Cellcycle;Celldivision;Completeproteome;Cytoplasm;Cytoskeleton;Membrane;Mitochondrion;Mitochondrionoutermembrane;Mitosis;Phosphoprotein;Referenceproteome;Repeat;WDrepeat		8	4	26	51.973	0	5.4787
A0A0G2JXI4;A0A0G2JSR4;P52632;G3V8K7;Q62771	Stat5b;Stat5a	Signal transducer and activator of transcription OS;Signal transducer and activator of transcription OS;Signal transducer and activator of transcription 5B OS;Signal transducer and activator of transcription OS		NaN	M	M	0.654198	0.825191	0.682547		2-oxoglutarate metabolic process;acute inflammatory response;acute-phase response;allantoin metabolic process;amine metabolic process;anatomical structure development;anatomical structure morphogenesis;biological regulation;biosynthetic process;body fluid secretion;branched chain family amino acid metabolic process;C21-steroid hormone metabolic process;carboxylic acid metabolic process;cell activ…	binding;chromatin binding;core promoter binding;core promoter sequence-specific DNA binding;DNA binding;double-stranded DNA binding;molecular transducer activity;nucleic acid binding;nucleic acid binding transcription factor activity;protein binding;protein dimerization activity;regulatory region DNA binding;regulatory region nucleic acid binding;RNA polymerase II core promoter sequence-specific …	cell part;cytoplasm;cytoplasmic part;cytosol;intracellular membrane-bounded organelle;intracellular organelle;intracellular part;membrane-bounded organelle;nucleus;organelle	amine metabolic process;anatomical structure development;anatomical structure morphogenesis;biological regulation;biosynthetic process;cell activation;cell differentiation;cellular amide metabolic process;cellular amino acid metabolic process;cellular ketone metabolic process;cellular lipid metabolic process;cellular metabolic process;cellular nitrogen compound metabolic process;cellular process;…	Acute myeloid leukemia;Chemokine signaling pathway;Chronic myeloid leukemia;ErbB signaling pathway;Jak-STAT signaling pathway;ko05152;Measles;Pathways in cancer	Activator;Alternativesplicing;Completeproteome;Cytoplasm;DNA-binding;Lactation;Nucleus;Phosphoprotein;Proteomicsidentification;Referenceproteome;SH2domain;Transcription;Transcriptionregulation;Ublconjugation		8	8	17.4	86.974	0	15.567
E9PTE1;F1MAQ7	Son	Son DNA-binding protein OS;Son DNA-binding protein OS		1.80851	1.18945	1.44864	F	1.24937	1.19474		biological regulation;cellular component organization;cellular component organization at cellular level;cellular component organization or biogenesis;cellular component organization or biogenesis at cellular level;cellular macromolecule metabolic process;cellular metabolic process;cellular nitrogen compound metabolic process;cellular process;cytokinesis;cytoskeleton organization;macromolecule met…		cell part;intracellular organelle part;intracellular part;nuclear body;nuclear part;nuclear speck;nucleoplasm part;organelle part	biological regulation;cellular component organization;cellular metabolic process;cellular nitrogen compound metabolic process;cellular process;cytokinesis;cytoskeleton organization;macromolecule metabolic process;metabolic process;mRNA metabolic process;mRNA processing;nitrogen compound metabolic process;nucleobase-containing compound metabolic process;organelle organization;primary metabolic pro…		Completeproteome;Proteomicsidentification;Referenceproteome		11	11	7.8	252.64	0	23.247
Q9WVJ6	Tgm2	Tissue-type transglutaminase OS		NaN	NaN	F	F	0.67385	F		activation of phospholipase C activity;activation of phospholipase C activity by G-protein coupled receptor protein signaling pathway coupled to IP3 second messenger;anatomical structure formation involved in morphogenesis;anatomical structure morphogenesis;apoptotic cell clearance;biological regulation;branching involved in salivary gland morphogenesis;calcium ion homeostasis;cation homeostasis;…	catalytic activity;protein-glutamine gamma-glutamyltransferase activity;transferase activity;transferase activity, transferring acyl groups;transferase activity, transferring amino-acyl groups	adherens junction;anchoring junction;cell junction;cell part;cell-substrate adherens junction;cell-substrate junction;cytoplasm;cytoplasmic part;cytosol;extracellular membrane-bounded organelle;extracellular organelle;extracellular region part;extracellular vesicular exosome;focal adhesion;intracellular membrane-bounded organelle;intracellular organelle;intracellular part;membrane-bounded organel…	anatomical structure formation involved in morphogenesis;anatomical structure morphogenesis;biological regulation;cellular component organization;cellular homeostasis;cellular ion homeostasis;cellular membrane organization;cellular metabolic process;cellular process;developmental process;endocytosis;establishment of localization;homeostatic process;macromolecule metabolic process;macromolecule mo…		Completeproteome;Proteomicsidentification;Referenceproteome	Itga3-Itgb1-Tgm2 complex;Itga5-Itgb1-Tgm2 complex;Itgav-Itgb3-Tgm2 complex	7	7	16	76.934	0	8.1061
Q9EQZ1	Tsc22d3	TSC22 domain family protein 3 OS		F	F	F	1.11574	1.07162	F		biological regulation;body fluid secretion;establishment of localization;multicellular organismal process;negative regulation of activation-induced cell death of T cells;negative regulation of apoptosis;negative regulation of biological process;negative regulation of biosynthetic process;negative regulation of cell death;negative regulation of cellular biosynthetic process;negative regulation of …	nucleic acid binding transcription factor activity;sequence-specific DNA binding transcription factor activity	cell part;cytoplasm;intracellular membrane-bounded organelle;intracellular organelle;intracellular part;membrane-bounded organelle;nucleus;organelle	biological regulation;establishment of localization;multicellular organismal process;regulation of body fluid levels;response to abiotic stimulus;response to osmotic stress;response to stimulus;response to stress;secretion;transport		Completeproteome;Cytoplasm;Nucleus;Referenceproteome		3	2	32.1	14.836	0	7.7257
F1M5H6;D4A6A8;A0A0G2KB61	Tp53bp2	Tumor protein p53-binding protein, 2 OS		F	0.957869	NaN	M	NaN	NaN		anatomical structure development;biological regulation;cellular process;cellular response to stimulus;central nervous system development;developmental process;embryo development;embryo development ending in birth or egg hatching;heart development;induction of apoptosis;induction of apoptosis by intracellular signals;induction of programmed cell death;intracellular signal transduction;negative reg…		cell part;cytoplasmic part;intracellular membrane-bounded organelle;intracellular organelle;intracellular organelle part;intracellular part;membrane;membrane-bounded organelle;nuclear part;nucleoplasm;nucleus;organelle;organelle part;perinuclear region of cytoplasm;plasma membrane	anatomical structure development;biological regulation;cellular process;developmental process;embryo development;regulation of cell cycle;response to abiotic stimulus;response to stimulus;signal transduction		ANKrepeat;Completeproteome;Proteomicsidentification;Referenceproteome;Repeat;SH3domain		3	3	3.3	125.31	0	7.8295
Q641Y5	Atg7	Ubiquitin-like modifier-activating enzyme ATG7 OS		0.820457	0.895211	1.09863	0.926717	0.691643	0.447171		adult behavior;adult locomotory behavior;adult walking behavior;amine metabolic process;anatomical structure development;anatomical structure morphogenesis;autophagy;axonogenesis;behavior;biological regulation;carboxylic acid metabolic process;cardiac cell development;cardiac muscle cell development;catabolic process;cell communication;cell development;cell part morphogenesis;cell projection morp…	APG12 activating enzyme activity;APG8 activating enzyme activity;catalytic activity;small protein activating enzyme activity;ubiquitin activating enzyme activity	axoneme;cell part;cell projection part;cytoplasm;cytoplasmic part;cytosol;intracellular part;organelle part;pre-autophagosomal structure	amine metabolic process;anatomical structure development;anatomical structure morphogenesis;autophagy;behavior;biological regulation;catabolic process;cell communication;cell development;cellular amino acid metabolic process;cellular component morphogenesis;cellular component organization;cellular ketone metabolic process;cellular membrane organization;cellular metabolic process;cellular nitrogen…	Regulation of autophagy	Acetylation;Autophagy;Completeproteome;Cytoplasm;Phosphoprotein;Proteintransport;Referenceproteome;Transport;Ublconjugationpathway		9	9	23.6	77.435	0	49.342
D3ZHK8;A0A0G2JY45;A0A0G2K520;D4AD99	Cpeb2;Cpeb3	Uncharacterized protein OS;Uncharacterized protein OS;Uncharacterized protein OS;Cytoplasmic polyadenylation element-binding protein 3 OS		M	1.80901	0.851159	F	NaN	M		3'-UTR-mediated mRNA destabilization;behavior;biological regulation;cellular process;cellular response to acid;cellular response to amine stimulus;cellular response to amino acid stimulus;cellular response to arsenic-containing substance;cellular response to chemical stimulus;cellular response to endogenous stimulus;cellular response to hormone stimulus;cellular response to hypoxia;cellular respo…	AU-rich element binding;binding;enzyme inhibitor activity;enzyme regulator activity;GTPase inhibitor activity;GTPase regulator activity;mRNA 3'-UTR AU-rich region binding;mRNA 3'-UTR binding;mRNA binding;nucleic acid binding;nucleoside-triphosphatase regulator activity;nucleotide binding;poly-pyrimidine tract binding;ribonucleoprotein binding;ribosomal large subunit binding;ribosomal small subuni…	CCR4-NOT complex;cell part;cytoplasm;intracellular membrane-bounded organelle;intracellular organelle;intracellular organelle part;intracellular part;macromolecular complex;membrane-bounded organelle;nuclear part;nucleoplasm part;nucleus;organelle;organelle part;polysome;protein complex;ribonucleoprotein complex;synapse;transcription factor complex	behavior;biological regulation;cellular process;multicellular organismal process;neurological system process;regulation of translation;response to chemical stimulus;response to endogenous stimulus;response to oxidative stress;response to stimulus;response to stress		Completeproteome;Proteomicsidentification;Referenceproteome		11	5	23.4	77.733	0	5.4417
E9PT53	Wfs1	Wolfram syndrome 1 homolog (Human) OS		0.531301	0.920634	1.1674	1.18394	0.866217	M		anatomical structure development;biological regulation;calcium ion homeostasis;carbohydrate homeostasis;catabolic process;cation homeostasis;cellular calcium ion homeostasis;cellular catabolic process;cellular cation homeostasis;cellular chemical homeostasis;cellular divalent inorganic cation homeostasis;cellular homeostasis;cellular ion homeostasis;cellular macromolecule catabolic process;cellul…	transporter activity	cell part;cytoplasmic part;endoplasmic reticulum part;integral to endoplasmic reticulum membrane;integral to membrane;integral to organelle membrane;intracellular organelle part;intracellular part;intrinsic to endoplasmic reticulum membrane;intrinsic to membrane;intrinsic to organelle membrane;membrane part;organelle part	anatomical structure development;biological regulation;catabolic process;cellular homeostasis;cellular ion homeostasis;cellular metabolic process;cellular process;developmental process;establishment of localization;homeostatic process;macromolecule metabolic process;metabolic process;multicellular organismal process;neurological system process;primary metabolic process;protein metabolic process;p…		Completeproteome;Proteomicsidentification;Referenceproteome		23	23	31.6	100.56	0	127.93
