# Supplementary material for: Proteome profiling of different rat brain regions reveals the modulatory effect of prolonged maternal separation on proteins involved in cell death-related processes
Source: Biol Res. 2021 Feb 8;54:4. doi: 10.1186/s40659-021-00327-5 (PMC7871601; doi:10.1186/s40659-021-00327-5)
Supplement: Supplementary file 11 — Additional file 11: Table S6. A list of similarly expressed proteins in the prefrontal cortex, hippocampus and cerebellum of control and maternally separated juvenile rats. [file 40659_2021_327_MOESM11_ESM.xlsx]

## Sheet: List1
Additional Table S6. A list of similarly expressed proteins in the prefrontal cortex, hippocampus and cerebellum of control and maternally separated juvenile rats
EXPLANATORY NOTES
Ctx	Cortex			Proteins whose expression levels differed more than 1.5-fold between two brain regions.
H	Hippocampus		NaN	Not a Number
Cb	Cerebellum
Samples of control juvenile rats							Samples of juvenile rats subjected to maternal separation
Intensities detected in each samples			Fold changes between brain regions			Similarity of brain regions	Intensities detected in each samples			Fold changes between brain regions			Similarity of brain regions
Ctx	H	Cb	Ctx/H	Ctx/Cb	H/Cb		Ctx	H	Cb	Ctx/H	Ctx/Cb	H/Cb		T: Fasta headers					C: GOBP name	C: GOMF name
25.1874	24.4379	24.6442	1.68121	1.4572	0.866757	NaN	24.8984	24.38	24.082	1.43237	1.76101	1.22944	NaN	[Pyruvate dehydrogenase (acetyl-transferring)] kinase isozyme 1, mitochondrial OS;[Pyruvate dehydrogenase (acetyl-transferring)] kinase isozyme 1, mitochondrial OS					alcohol metabolic process;biological regulation;carbohydrate metabolic process;cell proliferation;cell surface receptor linked signaling pathway;cellular carbohydrate metabolic process;cellular macromolecule metabolic process;cellular metabolic process;cellular process;cellular protein metabolic process;cellular response to stimulus;glucose metabolic process;hexose metabolic process;induction of …	adenyl nucleotide binding;adenyl ribonucleotide binding;ATP binding;binding;catalytic activity;identical protein binding;kinase activity;nucleotide binding;phosphotransferase activity, alcohol group as acceptor;protein binding;protein complex binding;protein dimerization activity;protein heterodimerization activity;protein homodimerization activity;protein kinase activity;protein serine/threonine…
25.2983	25.1085	26.4378	1.14061	0.453917	0.397961	Ctx/H	24.7996	24.4052	25.8526	1.3144	0.481965	0.366682	Ctx/H	[Pyruvate dehydrogenase (acetyl-transferring)] kinase isozyme 2, mitochondrial OS;[Pyruvate dehydrogenase (acetyl-transferring)] kinase isozyme 2, mitochondrial OS					alcohol metabolic process;biological regulation;carbohydrate homeostasis;carbohydrate metabolic process;cation homeostasis;cell communication;cell surface receptor linked signaling pathway;cellular carbohydrate metabolic process;cellular macromolecule metabolic process;cellular metabolic process;cellular process;cellular protein metabolic process;cellular response to chemical stimulus;cellular re…	adenyl nucleotide binding;adenyl ribonucleotide binding;ATP binding;binding;catalytic activity;identical protein binding;kinase activity;nucleotide binding;phosphotransferase activity, alcohol group as acceptor;protein binding;protein complex binding;protein dimerization activity;protein heterodimerization activity;protein homodimerization activity;protein kinase activity;protein serine/threonine…
24.9731	25.3184	25.6011	0.787144	0.647073	0.822051	NaN	25.2525	25.3645	25.5628	0.925304	0.806474	0.871577	NaN	26S proteasome non-ATPase regulatory subunit 9 OS;26S proteasome non-ATPase regulatory subunit 9 OS					apoptosis;biological regulation;cell death;cellular component assembly;cellular component assembly at cellular level;cellular component organization;cellular component organization at cellular level;cellular component organization or biogenesis;cellular component organization or biogenesis at cellular level;cellular macromolecular complex assembly;cellular macromolecular complex subunit organizat…	bHLH transcription factor binding;binding;protein binding;protein binding transcription factor activity;protein C-terminus binding;transcription coactivator activity;transcription cofactor activity;transcription factor binding;transcription factor binding transcription factor activity
24.1793	25.4487	24.2584	0.414832	0.946648	2.282	Ctx/Cb	24.7188	25.1795	25.1383	0.726634	0.747684	1.02897	NaN	3-phosphoinositide-dependent protein kinase 1 OS					activation of protein kinase activity;activation of protein kinase B activity;anatomical structure development;biological regulation;biosynthetic process;calcium-mediated signaling;cell development;cell junction assembly;cell junction organization;cell migration;cell motility;cell surface receptor linked signaling pathway;cell-substrate junction assembly;cellular biosynthetic process;cellular com…	3-phosphoinositide-dependent protein kinase activity;adenyl nucleotide binding;adenyl ribonucleotide binding;ATP binding;binding;catalytic activity;enzyme activator activity;enzyme binding;enzyme regulator activity;insulin receptor binding;kinase activity;kinase binding;lipase activator activity;nucleotide binding;phospholipase activator activity;phosphotransferase activity, alcohol group as acce…
28.1642	27.9136	28.1705	1.1897	0.995643	0.836884	NaN	27.9203	28.0174	28.139	0.93491	0.859339	0.919168	NaN	40S ribosomal protein S3 OS;Uncharacterized protein OS					apoptosis;biological regulation;biosynthetic process;cell cycle phase;cell cycle process;cell death;cell division;cellular biosynthetic process;cellular component organization;cellular component organization at cellular level;cellular component organization or biogenesis;cellular component organization or biogenesis at cellular level;cellular macromolecule biosynthetic process;cellular macromolec…	binding;carbon-oxygen lyase activity;catalytic activity;damaged DNA binding;DNA binding;DNA N-glycosylase activity;DNA-(apurinic or apyrimidinic site) lyase activity;hydrolase activity;hydrolase activity, acting on glycosyl bonds;hydrolase activity, hydrolyzing N-glycosyl compounds;lyase activity;nucleic acid binding;oxidized base lesion DNA N-glycosylase activity;oxidized purine base lesion DNA …
27.9919	27.7087	28.1768	1.21689	0.87971	0.722916	NaN	27.9705	27.9565	28.27	1.00975	0.812534	0.804687	NaN	40S ribosomal protein S3a OS;40S ribosomal protein S3a OS					biological regulation;biosynthetic process;cell differentiation;cellular biosynthetic process;cellular developmental process;cellular macromolecule biosynthetic process;cellular macromolecule metabolic process;cellular metabolic process;cellular process;cellular protein metabolic process;cytoplasmic translation;developmental process;macromolecule biosynthetic process;macromolecule metabolic proce…	binding;protein binding;structural constituent of ribosome;structural molecule activity;translation initiation factor binding
26.4661	26.5694	27.0443	0.930901	0.669799	0.719517	NaN	26.5139	26.6313	26.8894	0.921847	0.770838	0.836188	NaN	40S ribosomal protein S6 OS;40S ribosomal protein S6 OS					activation-induced cell death of T cells;anatomical structure development;anatomical structure morphogenesis;apoptosis;biological regulation;biosynthetic process;carbohydrate homeostasis;cell activation;cell activation involved in immune response;cell cycle checkpoint;cell cycle phase;cell cycle process;cell death;cell development;cell differentiation;cell proliferation;cellular biosynthetic proc…	structural constituent of ribosome;structural molecule activity
23.0563	23.2898	23.0067	0.850569	1.03498	1.21681	NaN	23.2904	23.2137	23.8164	1.0546	0.694478	0.65852	NaN	5-AMP-activated protein kinase catalytic subunit alpha-1 OS					activation of MAPK activity;alcohol metabolic process;autophagy;biological regulation;biosynthetic process;carbohydrate homeostasis;carbohydrate metabolic process;carboxylic acid biosynthetic process;carboxylic acid metabolic process;catabolic process;cell communication;cell surface receptor linked signaling pathway;cellular biosynthetic process;cellular carbohydrate metabolic process;cellular ca…	[acetyl-CoA carboxylase] kinase activity;[hydroxymethylglutaryl-CoA reductase (NADPH)] kinase activity;adenyl nucleotide binding;adenyl ribonucleotide binding;AMP-activated protein kinase activity;ATP binding;binding;catalytic activity;cation binding;chromatin binding;enzyme activator activity;enzyme binding;enzyme regulator activity;eukaryotic elongation factor-2 kinase activator activity;eukary…
21.4033	21.3987	22.5443	1.00319	0.453445	0.452002	Ctx/H	22.1326	21.2333	22.7689	1.86516	0.643361	0.344936	NaN	5-demethoxyubiquinone hydroxylase, mitochondrial OS;5-demethoxyubiquinone hydroxylase, mitochondrial (Fragment) OS;5-demethoxyubiquinone hydroxylase, mitochondrial (Fragment) OS					age-dependent response to oxidative stress;anatomical structure formation involved in morphogenesis;anatomical structure morphogenesis;ATP synthesis coupled electron transport;biosynthetic process;cell differentiation;cell part morphogenesis;cellular biosynthetic process;cellular component morphogenesis;cellular component organization;cellular component organization at cellular level;cellular com…	binding;catalytic activity;cation binding;ion binding;metal ion binding;monooxygenase activity;oxidoreductase activity
30.7906	30.7328	30.6673	1.04088	1.08922	1.04645	NaN	30.865	30.8871	30.7978	0.984798	1.04768	1.06385	NaN	60 kDa heat shock protein, mitochondrial OS					biological regulation;cellular macromolecule metabolic process;cellular metabolic process;cellular process;cellular protein metabolic process;chaperone mediated protein folding requiring cofactor;chaperone-mediated protein folding;'de novo' posttranslational protein folding;'de novo' protein folding;detection of chemical stimulus;detection of misfolded protein;detection of stimulus;macromolecule …	adenyl nucleotide binding;adenyl ribonucleotide binding;ATP binding;binding;enzyme binding;hormone binding;insulin binding;misfolded protein binding;nucleotide binding;peptide binding;peptide hormone binding;protease binding;protein binding;protein complex binding;protein dimerization activity;protein heterodimerization activity;purine nucleotide binding;purine ribonucleoside triphosphate binding…
26.6449	26.9218	26.9407	0.825363	0.81462	0.986985	NaN	26.8208	27.0045	27.031	0.880442	0.864417	0.981799	NaN	6-phosphogluconate dehydrogenase, decarboxylating OS;6-phosphogluconate dehydrogenase, decarboxylating OS					alcohol catabolic process;alcohol metabolic process;aldonic acid metabolic process;carbohydrate catabolic process;carbohydrate metabolic process;carboxylic acid metabolic process;catabolic process;cellular carbohydrate catabolic process;cellular carbohydrate metabolic process;cellular ketone metabolic process;cellular metabolic process;cellular nitrogen compound metabolic process;cellular process…	binding;carbohydrate binding;carboxylic acid binding;catalytic activity;coenzyme binding;cofactor binding;NADP binding;nucleotide binding;oxidoreductase activity;oxidoreductase activity, acting on CH-OH group of donors;oxidoreductase activity, acting on the CH-OH group of donors, NAD or NADP as acceptor;phosphogluconate dehydrogenase (decarboxylating) activity
27.2932	27.3791	27.7654	0.942197	0.720864	0.765089	NaN	27.3857	27.5394	27.7738	0.898942	0.764135	0.850038	NaN	6-phosphogluconolactonase OS;6-phosphogluconolactonase OS					alcohol metabolic process;carbohydrate metabolic process;cellular carbohydrate metabolic process;cellular metabolic process;cellular process;metabolic process;monosaccharide metabolic process;pentose metabolic process;pentose-phosphate shunt, oxidative branch;primary metabolic process;small molecule metabolic process	6-phosphogluconolactonase activity;binding;carbohydrate binding;carboxylic ester hydrolase activity;catalytic activity;hydrolase activity;hydrolase activity, acting on ester bonds;monosaccharide binding;sugar binding
30.1435	30.0641	30.6375	1.05658	0.710054	0.672031	NaN	30.0202	30.1137	30.5257	0.937246	0.704416	0.751581	NaN	78 kDa glucose-regulated protein OS					activation of signaling protein activity involved in unfolded protein response;anatomical structure arrangement;anatomical structure development;biological regulation;cell communication;cellular process;cellular response to antibiotic;cellular response to biotic stimulus;cellular response to chemical stimulus;cellular response to cytokine stimulus;cellular response to external stimulus;cellular r…	adenyl nucleotide binding;adenyl ribonucleotide binding;ATP binding;binding;misfolded protein binding;nucleotide binding;protein binding;purine nucleotide binding;purine ribonucleoside triphosphate binding;purine ribonucleotide binding;ribonucleoprotein binding;ribonucleotide binding;ribosome binding;unfolded protein binding
NaN	NaN	NaN	NaN	NaN	NaN	NaN	22.7777	22.892	23.7845	0.92383	0.497649	0.53868	Ctx/H	85/88 kDa calcium-independent phospholipase A2 OS					behavior;biological regulation;biosynthetic process;calcium ion homeostasis;cardiolipin biosynthetic process;cardiolipin metabolic process;catabolic process;cation homeostasis;cellular biosynthetic process;cellular calcium ion homeostasis;cellular cation homeostasis;cellular chemical homeostasis;cellular divalent inorganic cation homeostasis;cellular homeostasis;cellular ion homeostasis;cellular …	ATP-dependent protein binding;binding;calcium-independent phospholipase A2 activity;carboxylic ester hydrolase activity;catalytic activity;enzyme binding;hydrolase activity;hydrolase activity, acting on ester bonds;kinase binding;lipase activity;phospholipase A2 activity;phospholipase activity;protein binding;protein kinase binding
24.4149	24.5217	26.6427	0.928646	0.213484	0.229888	Ctx/H	24.2084	24.3133	25.2196	0.929869	0.496133	0.533552	Ctx/H	Ac1873 OS;Fibrinogen alpha chain OS					acute inflammatory response;acute-phase response;biological adhesion;biological regulation;blood coagulation;blood coagulation, common pathway;cell activation;cell adhesion;cell-cell adhesion;cell-matrix adhesion;cell-substrate adhesion;cellular component assembly;cellular component assembly at cellular level;cellular component organization;cellular component organization at cellular level;cellul…	structural molecule activity
25.0084	25.1698	26.6975	0.894157	0.31012	0.34683	Ctx/H	25.0325	24.971	26.3838	1.04355	0.391939	0.375582	Ctx/H	Acidic leucine-rich nuclear phosphoprotein 32 family member B OS;Acidic leucine-rich nuclear phosphoprotein 32 family member B OS					activation of caspase activity;anatomical structure development;biological regulation;cellular component assembly;cellular component assembly at cellular level;cellular component organization;cellular component organization at cellular level;cellular component organization or biogenesis;cellular component organization or biogenesis at cellular level;cellular macromolecular complex assembly;cellul…
31.744	32.1755	31.8539	0.74149	0.926652	1.24972	NaN	32.0081	32.0037	31.2993	1.00305	1.63444	1.62947	Ctx/H	Actin, alpha cardiac muscle 1 OS					actin cytoskeleton organization;actin filament organization;actin filament-based movement;actin filament-based process;actin-mediated cell contraction;actin-myosin filament sliding;actomyosin structure organization;anatomical structure formation involved in morphogenesis;anatomical structure morphogenesis;biological regulation;cardiac muscle contraction;cardiac muscle tissue morphogenesis;cardiac…	adenyl nucleotide binding;adenyl ribonucleotide binding;ATP binding;ATPase activity;binding;catalytic activity;hydrolase activity;hydrolase activity, acting on acid anhydrides;hydrolase activity, acting on acid anhydrides, in phosphorus-containing anhydrides;nucleoside-triphosphatase activity;nucleotide binding;purine nucleotide binding;purine ribonucleoside triphosphate binding;purine ribonucleo…
22.4733	22.7301	24.6742	0.836942	0.217502	0.259877	Ctx/H	22.4591	22.4735	24.3276	0.990068	0.273858	0.276605	Ctx/H	Activity-dependent neuroprotector homeobox protein OS					activation of protein kinase activity;behavior;biological regulation;biosynthetic process;cell communication;cellular biosynthetic process;cellular macromolecule biosynthetic process;cellular macromolecule metabolic process;cellular metabolic process;cellular nitrogen compound metabolic process;cellular process;cellular response to external stimulus;cellular response to extracellular stimulus;cel…	beta-tubulin binding;binding;cation binding;copper ion binding;cytoskeletal protein binding;DNA binding;ion binding;metal ion binding;nucleic acid binding;peptide binding;protein binding;transition metal ion binding;tubulin binding
22.482	22.2082	22.3679	1.20899	1.0823	0.895211	NaN	22.2393	22.1353	22.0964	1.07475	1.10412	1.02733	NaN	Adenomatosis polyposis coli, isoform CRA_a OS;Adenomatous polyposis coli protein OS;Adenomatous polyposis coli protein OS					anatomical structure development;anatomical structure homeostasis;anatomical structure morphogenesis;anterior/posterior pattern specification;axis specification;axonogenesis;biological regulation;canonical Wnt receptor signaling pathway;canonical Wnt receptor signaling pathway involved in negative regulation of apoptosis;canonical Wnt receptor signaling pathway involved in positive regulation of …	beta-catenin binding;binding;cytoskeletal protein binding;enzyme regulator activity;kinase regulator activity;microtubule binding;microtubule plus-end binding;protein binding;protein complex binding;protein kinase regulator activity;tubulin binding
23.8442	23.2643	24.9751	1.49475	0.456631	0.305491	Ctx/H	23.4051	23.7328	24.9564	0.796806	0.341202	0.428213	Ctx/H	Adenylate kinase 2, mitochondrial OS;Adenylate kinase 2, mitochondrial OS					2'-deoxyribonucleotide metabolic process;adenine metabolic process;ADP biosynthetic process;ADP metabolic process;AMP metabolic process;anatomical structure development;ATP metabolic process;biosynthetic process;brain development;cellular aromatic compound metabolic process;cellular biosynthetic process;cellular metabolic process;cellular nitrogen compound biosynthetic process;cellular nitrogen c…	adenyl nucleotide binding;adenyl ribonucleotide binding;adenylate kinase activity;ATP binding;binding;catalytic activity;kinase activity;nucleobase-containing compound kinase activity;nucleotide binding;nucleotide kinase activity;phosphotransferase activity, phosphate group as acceptor;purine nucleotide binding;purine ribonucleoside triphosphate binding;purine ribonucleotide binding;ribonucleotid…
31.5446	31.518	31.3989	1.01861	1.10627	1.08606	NaN	31.6622	31.6517	31.4739	1.0073	1.13942	1.13116	NaN	ADP/ATP translocase 1 OS;ADP/ATP translocase 1 OS					aging;anatomical structure development;apoptotic mitochondrial changes;biological regulation;cellular component organization;cellular component organization at cellular level;cellular component organization or biogenesis;cellular component organization or biogenesis at cellular level;cellular process;developmental process;establishment of localization;heart development;liver development;mitochond…	binding;enzyme binding;protein binding;transporter activity
NaN	21.101	NaN	NaN	NaN	NaN	NaN	21.1197	21.166	20.8405	0.968417	1.21352	1.2531	NaN	ADP-ribosyl cyclase/cyclic ADP-ribose hydrolase 1 OS					activation of immune response;antigen receptor-mediated signaling pathway;B cell receptor signaling pathway;biological regulation;calcium ion homeostasis;cation homeostasis;cell surface receptor linked signaling pathway;cellular calcium ion homeostasis;cellular cation homeostasis;cellular chemical homeostasis;cellular divalent inorganic cation homeostasis;cellular homeostasis;cellular ion homeost…	catalytic activity;hydrolase activity;hydrolase activity, acting on glycosyl bonds;hydrolase activity, hydrolyzing N-glycosyl compounds;lyase activity;NAD(P)+ nucleosidase activity;NAD+ nucleosidase activity;phosphorus-oxygen lyase activity;transferase activity
24.5937	24.7363	25.0037	0.905885	0.752623	0.830815	NaN	24.2196	24.4269	24.685	0.866157	0.72427	0.836188	NaN	ADP-ribosylation factor 4 OS					activation of phospholipase D activity;anatomical structure development;biological regulation;brain development;cell migration;cell motility;cell surface receptor linked signaling pathway;cellular component movement;cellular macromolecule metabolic process;cellular metabolic process;cellular process;cellular protein metabolic process;cellular response to stimulus;developmental process;enzyme link…	binding;GTP binding;guanyl nucleotide binding;guanyl ribonucleotide binding;nucleotide binding;purine nucleotide binding;purine ribonucleoside triphosphate binding;purine ribonucleotide binding;ribonucleotide binding
25.3749	25.2645	25.6506	1.07953	0.826049	0.765195	NaN	25.373	25.2733	25.8594	1.07155	0.713804	0.666141	NaN	ADP-ribosylation factor 6 OS					actin cytoskeleton organization;actin filament-based process;anatomical structure development;apoptosis;biological regulation;cell death;cell projection organization;cellular component organization;cellular component organization at cellular level;cellular component organization or biogenesis;cellular component organization or biogenesis at cellular level;cellular localization;cellular macromolec…	binding;GTP binding;guanyl nucleotide binding;guanyl ribonucleotide binding;nucleotide binding;purine nucleotide binding;purine ribonucleoside triphosphate binding;purine ribonucleotide binding;ribonucleotide binding
24.9558	24.9451	25.6194	1.00744	0.631301	0.626636	Ctx/H	24.8445	25.1868	25.4258	0.788783	0.668361	0.847332	NaN	ADP-ribosylhydrolase like 2 OS					cellular process;cellular response to chemical stimulus;cellular response to oxidative stress;cellular response to oxygen radical;cellular response to reactive oxygen species;cellular response to stimulus;cellular response to stress;cellular response to superoxide;response to chemical stimulus;response to inorganic substance;response to oxidative stress;response to oxygen radical;response to reac…	catalytic activity;hydrolase activity
23.8169	23.1471	22.6042	1.59085	2.31771	1.4569	NaN	23.3433	22.9077	NaN	1.35247	NaN	NaN	NaN	Agrin OS;Agrin OS;Agrin OS					biological regulation;cell communication;cell-cell signaling;cellular component assembly;cellular component assembly at cellular level;cellular component organization;cellular component organization at cellular level;cellular component organization or biogenesis;cellular component organization or biogenesis at cellular level;cellular localization;cellular macromolecule localization;cellular macro…	acetylcholine receptor regulator activity;binding;calcium ion binding;carbohydrate binding;cation binding;chondroitin sulfate binding;cytokine binding;dystroglycan binding;glycoprotein binding;glycosaminoglycan binding;growth factor binding;heparan sulfate proteoglycan binding;ion binding;metal ion binding;monosaccharide binding;pattern binding;polysaccharide binding;protein binding;proteoglycan …
23.4989	23.2963	22.5028	1.15077	1.9946	1.73327	Ctx/H	23.1561	23.1203	23.0033	1.02513	1.11173	1.08448	NaN	AKT1 substrate 1 OS					biological regulation;cell surface receptor linked signaling pathway;cellular component organization;cellular component organization or biogenesis;cellular process;cellular response to stimulus;enzyme linked receptor protein signaling pathway;negative regulation of biological process;negative regulation of catalytic activity;negative regulation of cell communication;negative regulation of cell si…
28.45	28.5292	29.069	0.946582	0.651122	0.687866	NaN	28.6551	28.5889	28.9809	1.04696	0.797856	0.762072	NaN	Alanine--tRNA ligase, cytoplasmic OS					alanyl-tRNA aminoacylation;amine metabolic process;amino acid activation;anatomical structure development;biological regulation;carboxylic acid metabolic process;cellular amine metabolic process;cellular amino acid metabolic process;cellular ketone metabolic process;cellular macromolecule metabolic process;cellular metabolic process;cellular nitrogen compound metabolic process;cellular process;ce…	adenyl nucleotide binding;adenyl ribonucleotide binding;alanine-tRNA ligase activity;amine binding;amino acid binding;aminoacyl-tRNA editing activity;aminoacyl-tRNA ligase activity;ATP binding;binding;carboxylic acid binding;carboxylic ester hydrolase activity;catalytic activity;cation binding;hydrolase activity;hydrolase activity, acting on ester bonds;ion binding;ligase activity;ligase activity…
27.8538	27.9594	28.0859	0.929418	0.851395	0.916051	NaN	28.0179	28.0567	28.3533	0.973464	0.792564	0.814169	NaN	Aldehyde dehydrogenase family 5, subfamily A1 OS;Succinate-semialdehyde dehydrogenase, mitochondrial OS					acetate metabolic process;alcohol metabolic process;amine catabolic process;amine metabolic process;anatomical structure development;biological regulation;carbohydrate metabolic process;carboxylic acid catabolic process;carboxylic acid metabolic process;catabolic process;cellular amine metabolic process;cellular amino acid catabolic process;cellular amino acid metabolic process;cellular carbohydr…	aldehyde dehydrogenase (NAD) activity;binding;carboxylic acid binding;catalytic activity;coenzyme binding;cofactor binding;NAD binding;nucleotide binding;oxidoreductase activity;oxidoreductase activity, acting on the aldehyde or oxo group of donors;oxidoreductase activity, acting on the aldehyde or oxo group of donors, NAD or NADP as acceptor;succinate-semialdehyde dehydrogenase [NAD(P)+] activit…
25.5485	25.8341	26.6773	0.8204	0.457296	0.557406	Ctx/H	25.9382	25.7036	26.8175	1.17658	0.543631	0.462043	Ctx/H	Aldehyde dehydrogenase OS;Fatty aldehyde dehydrogenase OS;Fatty aldehyde dehydrogenase OS					aging;alcohol metabolic process;anatomical structure development;biological regulation;cellular aldehyde metabolic process;cellular lipid metabolic process;cellular metabolic process;cellular process;central nervous system development;developmental process;epidermis development;formaldehyde metabolic process;isoprenoid metabolic process;lipid metabolic process;metabolic process;oxidation-reductio…	3-chloroallyl aldehyde dehydrogenase activity;alcohol dehydrogenase (NADP+) activity;aldehyde dehydrogenase (NAD) activity;aldehyde dehydrogenase [NAD(P)+] activity;aldo-keto reductase (NADP) activity;catalytic activity;long-chain-alcohol oxidase activity;long-chain-aldehyde dehydrogenase activity;oxidoreductase activity;oxidoreductase activity, acting on CH-OH group of donors;oxidoreductase acti…
27.6499	27.7624	27.8443	0.924984	0.873936	0.944813	NaN	27.7343	27.8051	27.8486	0.95211	0.92383	0.970298	NaN	Aldehyde dehydrogenase, mitochondrial OS;Aldehyde dehydrogenase, mitochondrial OS					alcohol catabolic process;alcohol metabolic process;anatomical structure development;biological regulation;catabolic process;cellular process;cellular response to chemical stimulus;cellular response to endogenous stimulus;cellular response to fatty acid;cellular response to hormone stimulus;cellular response to lipid;cellular response to organic substance;cellular response to stimulus;development…	aldehyde dehydrogenase (NAD) activity;binding;catalytic activity;coenzyme binding;cofactor binding;identical protein binding;NAD binding;NADH binding;nucleotide binding;oxidoreductase activity;oxidoreductase activity, acting on the aldehyde or oxo group of donors;oxidoreductase activity, acting on the aldehyde or oxo group of donors, NAD or NADP as acceptor;protein binding
27.3645	27.5871	27.6347	0.85702	0.829205	0.967545	NaN	27.435	27.499	27.6257	0.956608	0.87618	0.915924	NaN	Aldose reductase OS					alcohol biosynthetic process;alcohol metabolic process;alditol biosynthetic process;alditol metabolic process;amine metabolic process;anatomical structure development;anatomical structure homeostasis;benzene-containing compound metabolic process;biological regulation;biosynthetic process;carbohydrate biosynthetic process;carbohydrate metabolic process;catecholamine metabolic process;catechol-cont…	alcohol dehydrogenase (NADP+) activity;alditol:NADP+ 1-oxidoreductase activity;aldo-keto reductase (NADP) activity;catalytic activity;oxidoreductase activity;oxidoreductase activity, acting on CH-OH group of donors;oxidoreductase activity, acting on the CH-OH group of donors, NAD or NADP as acceptor
NaN	NaN	NaN	NaN	NaN	NaN	NaN	NaN	NaN	NaN	NaN	NaN	NaN	NaN	Allograft inflammatory factor 1 OS;Allograft inflammatory factor 1 OS					actin cytoskeleton organization;actin filament bundle assembly;actin filament organization;actin filament polymerization;actin filament-based process;actin polymerization or depolymerization;biological regulation;cell activation;cell communication;cellular component assembly;cellular component assembly at cellular level;cellular component organization;cellular component organization at cellular l…	actin binding;actin filament binding;binding;calcium ion binding;cation binding;cytoskeletal protein binding;ion binding;metal ion binding;protein binding
23.8059	23.093	23.5751	1.6391	1.17349	0.715935	NaN	22.446	22.9894	23.1065	0.686152	0.632659	0.922039	NaN	Alpha-actinin-4 OS;Alpha-actinin-4 OS					actin cytoskeleton organization;actin filament bundle assembly;actin filament organization;actin filament-based process;biological regulation;cell junction assembly;cell junction organization;cell-cell junction assembly;cell-cell junction organization;cellular component assembly;cellular component assembly at cellular level;cellular component organization;cellular component organization at cellul…	binding;calcium ion binding;cation binding;ion binding;ligand-dependent nuclear receptor transcription coactivator activity;metal ion binding;nucleoside binding;protein binding;protein binding transcription factor activity;protein complex binding;protein N-terminus binding;transcription coactivator activity;transcription cofactor activity;transcription factor binding transcription factor activity
NaN	23.627	NaN	NaN	NaN	NaN	NaN	NaN	NaN	23.284	NaN	NaN	NaN	NaN	Alpha-crystallin B chain OS					aging;anatomical structure development;apoptosis;apoptosis involved in morphogenesis;biological regulation;cell death;cellular component assembly;cellular component assembly at cellular level;cellular component organization;cellular component organization at cellular level;cellular component organization or biogenesis;cellular component organization or biogenesis at cellular level;cellular develo…	binding;cation binding;cytoskeletal protein binding;identical protein binding;ion binding;metal ion binding;microtubule binding;protein binding;protein dimerization activity;protein homodimerization activity;structural constituent of eye lens;structural molecule activity;tubulin binding
29.9647	29.9889	29.3271	0.983366	1.55574	1.58206	Ctx/H	29.8399	30.2238	29.2744	0.766363	1.4799	1.93107	NaN	Alpha-synuclein OS					activation of caspase activity;adult behavior;adult locomotory behavior;aging;alcohol biosynthetic process;alcohol metabolic process;amine biosynthetic process;amine metabolic process;ATP synthesis coupled electron transport;behavior;behavioral response to cocaine;benzene-containing compound metabolic process;biological regulation;biosynthetic process;carboxylic acid metabolic process;catecholami…	arachidonic acid binding;beta-tubulin binding;binding;calcium ion binding;carboxylic acid binding;caspase inhibitor activity;caspase regulator activity;catalytic activity;cation binding;copper ion binding;cysteine-type endopeptidase inhibitor activity;cytoskeletal protein binding;endopeptidase inhibitor activity;endopeptidase regulator activity;enzyme binding;enzyme inhibitor activity;enzyme regu…
25.4768	25.4995	25.5242	0.984389	0.967679	0.983025	NaN	25.5672	25.4255	25.7151	1.1032	0.902563	0.818129	NaN	Aminoacyl tRNA synthase complex-interacting multifunctional protein 2 OS;Aminoacyl tRNA synthase complex-interacting multifunctional protein 2 (Fragment) OS					apoptosis;biological regulation;biosynthetic process;cell death;cell differentiation;cellular biosynthetic process;cellular developmental process;cellular macromolecule biosynthetic process;cellular macromolecule metabolic process;cellular metabolic process;cellular process;cellular protein metabolic process;death;developmental process;epithelial cell differentiation;lung cell differentiation;lun…
NaN	21.7102	NaN	NaN	NaN	NaN	NaN	NaN	NaN	NaN	NaN	NaN	NaN	NaN	Amino-terminal enhancer of split OS;Amino-terminal enhancer of split OS					anatomical structure development;biological regulation;biosynthetic process;cell communication;cell surface receptor linked signaling pathway;cellular biosynthetic process;cellular macromolecule biosynthetic process;cellular macromolecule metabolic process;cellular metabolic process;cellular nitrogen compound metabolic process;cellular process;cellular response to external stimulus;cellular respo…	protein binding transcription factor activity;transcription cofactor activity;transcription corepressor activity;transcription factor binding transcription factor activity
23.9758	23.6726	23.885	1.23388	1.06496	0.8631	NaN	23.9366	23.8517	23.992	1.06061	0.962328	0.90733	NaN	Amyloid beta A4 precursor protein-binding family B member 1 OS;Amyloid beta A4 precursor protein-binding family B member 1 OS					apoptosis;biological regulation;biosynthetic process;cell cycle arrest;cell cycle process;cell death;cellular biosynthetic process;cellular component organization;cellular component organization at cellular level;cellular component organization or biogenesis;cellular component organization or biogenesis at cellular level;cellular macromolecule biosynthetic process;cellular macromolecule metabolic…	beta-amyloid binding;binding;protein binding;protein complex binding;transcription factor binding
27.12	27.062	26.2346	1.04102	1.84728	1.77448	Ctx/H	26.9335	26.8954	26.4328	1.02676	1.4149	1.37802	NaN	Amyloid beta A4 protein OS;Amyloid beta A4 protein OS					adult behavior;adult locomotory behavior;alcohol metabolic process;anatomical structure development;anatomical structure morphogenesis;apoptosis;associative learning;axon cargo transport;axon choice point recognition;axon midline choice point recognition;axonogenesis;behavior;behavioral interaction between organisms;biological adhesion;biological regulation;calcium ion homeostasis;cation homeosta…	binding;carbohydrate binding;cation binding;DNA binding;endopeptidase inhibitor activity;endopeptidase regulator activity;enzyme activator activity;enzyme inhibitor activity;enzyme regulator activity;glycosaminoglycan binding;growth factor receptor binding;heparin binding;ion binding;metal ion binding;nucleic acid binding;pattern binding;peptidase activator activity;peptidase inhibitor activity;p…
25.6989	25.3442	25.7794	1.27872	0.94573	0.739591	NaN	25.3392	25.2623	25.4922	1.05475	0.899378	0.852694	NaN	Anamorsin OS					anatomical structure development;apoptosis;biological regulation;biosynthetic process;cell death;cellular biosynthetic process;cellular metabolic process;cellular process;cofactor biosynthetic process;cofactor metabolic process;death;developmental process;hemopoiesis;hemopoietic or lymphoid organ development;iron-sulfur cluster assembly;metabolic process;metallo-sulfur cluster assembly;negative r…	2 iron, 2 sulfur cluster binding;binding;cation binding;electron carrier activity;ion binding;iron-sulfur cluster binding;metal cluster binding;metal ion binding
NaN	NaN	NaN	NaN	NaN	NaN	NaN	NaN	NaN	22.8131	NaN	NaN	NaN	NaN	Angiotensin-converting enzyme (Fragment) OS;Angiotensin-converting enzyme OS					aging;anatomical structure development;anatomical structure formation involved in morphogenesis;anatomical structure morphogenesis;angiogenesis;angiogenesis involved in coronary vascular morphogenesis;behavior;biological regulation;bradykinin catabolic process;brain development;carbohydrate homeostasis;catabolic process;cellular catabolic process;cellular chemical homeostasis;cellular glucose hom…	binding;carboxypeptidase activity;catalytic activity;cation binding;drug binding;exopeptidase activity;hydrolase activity;ion binding;metal ion binding;metallopeptidase activity;peptidase activity;peptidase activity, acting on L-amino acid peptides;peptidyl-dipeptidase activity
25.0691	25.659	25.817	0.664389	0.59547	0.896267	H/Cb	25.4722	25.6668	26.0357	0.873815	0.676659	0.774373	NaN	Angiotensinogen OS					activation of NF-kappaB-inducing kinase activity;activation of phospholipase C activity;activation of protein kinase activity;aging;anatomical structure development;anatomical structure morphogenesis;angiotensin mediated vasoconstriction involved in regulation of systemic arterial blood pressure;angiotensin-mediated drinking behavior;artery smooth muscle contraction;astrocyte activation;behavior;…	angiotensin receptor binding;binding;endopeptidase inhibitor activity;endopeptidase regulator activity;enzyme inhibitor activity;enzyme regulator activity;G-protein-coupled receptor binding;hormone activity;peptidase inhibitor activity;peptidase regulator activity;protein binding;receptor binding;serine-type endopeptidase inhibitor activity;type 1 angiotensin receptor binding;type 2 angiotensin r…
24.0497	24.084	23.7928	0.976505	1.19491	1.22366	NaN	24.1356	23.3966	23.6295	1.66902	1.42021	0.850923	NaN	Annexin A1 OS					acid secretion;alpha-beta T cell activation;alpha-beta T cell differentiation;anatomical structure development;arachidonic acid secretion;biological regulation;carboxylic acid transport;cell activation;cell differentiation;cell surface receptor linked signaling pathway;cellular developmental process;cellular macromolecule metabolic process;cellular metabolic process;cellular nitrogen compound met…	ATPase activity;ATPase activity, coupled;binding;calcium ion binding;calcium-dependent phospholipid binding;catalytic activity;cation binding;DNA binding;DNA-dependent ATPase activity;double-stranded DNA-dependent ATPase activity;enzyme inhibitor activity;enzyme regulator activity;helicase activity;hydrolase activity;hydrolase activity, acting on acid anhydrides;hydrolase activity, acting on acid…
26.1465	26.676	26.5316	0.692795	0.765726	1.10527	NaN	26.7807	26.4669	26.9917	1.24298	0.863938	0.695055	NaN	Annexin A5 OS;Annexin OS					biological regulation;blood coagulation;cellular component assembly;cellular component organization;cellular component organization or biogenesis;coagulation;hemostasis;macromolecular complex assembly;macromolecular complex subunit organization;multicellular organismal process;negative regulation of biological process;negative regulation of blood coagulation;negative regulation of coagulation;neg…	binding;calcium ion binding;calcium-dependent phospholipid binding;cation binding;hormone binding;ion binding;lipid binding;metal ion binding;peptide binding;peptide hormone binding;phospholipid binding;protein binding;receptor binding;receptor tyrosine kinase binding
24.9402	25.2194	27.212	0.824048	0.207071	0.251286	Ctx/H	25.466	25.4116	26.925	1.03843	0.363745	0.350285	Ctx/H	Api5 protein OS					biological regulation;negative regulation of apoptosis;negative regulation of biological process;negative regulation of cell death;negative regulation of cellular process;negative regulation of fibroblast apoptosis;negative regulation of programmed cell death;regulation of apoptosis;regulation of biological process;regulation of cell death;regulation of cellular process;regulation of fibroblast a…
28.4423	28.7748	28.3575	0.794159	1.06054	1.33543	NaN	28.4307	28.7137	27.9315	0.82188	1.41343	1.71975	NaN	Apolipoprotein E OS;Apolipoprotein E OS					acylglycerol catabolic process;acylglycerol metabolic process;aging;alcohol metabolic process;alpha-amino-3-hydroxy-5-methyl-4-isoxazole propionate receptor clustering;anatomical structure morphogenesis;artery morphogenesis;axon regeneration;axonogenesis;biological regulation;biosynthetic process;blood vessel morphogenesis;calcium ion homeostasis;carboxylic acid transport;catabolic process;cation…	antioxidant activity;beta-amyloid binding;binding;carbohydrate binding;cation binding;cholesterol binding;cholesterol transporter activity;enzyme activator activity;enzyme regulator activity;glycosaminoglycan binding;heparin binding;hydroxyapatite binding;ion binding;lipid binding;lipid transporter activity;lipoprotein particle binding;lipoprotein particle receptor binding;low-density lipoprotein…
NaN	NaN	21.8123	NaN	NaN	NaN	NaN	NaN	NaN	21.0101	NaN	NaN	NaN	NaN	Apolipoprotein H OS;Beta-2-glycoprotein 1 OS					acylglycerol metabolic process;acylglycerol transport;anatomical structure morphogenesis;biological regulation;blood coagulation;blood coagulation, intrinsic pathway;cellular lipid metabolic process;cellular metabolic process;cellular process;coagulation;developmental process;establishment of localization;glycerol ether metabolic process;glycerolipid metabolic process;hemostasis;lipid metabolic p…	binding;carbohydrate binding;enzyme activator activity;enzyme regulator activity;glycosaminoglycan binding;heparin binding;lipase activator activity;lipid binding;lipoprotein lipase activator activity;pattern binding;phospholipid binding;polysaccharide binding
22.6394	22.9781	23.7837	0.790754	0.452409	0.572124	Ctx/H	23.2186	23.3188	23.6792	0.932904	0.726684	0.778949	NaN	Apoptosis regulator BAX OS;Apoptosis regulator BAX OS;Apoptosis regulator BAX OS					activation of caspase activity;activation of caspase activity by cytochrome c;anatomical structure development;anatomical structure homeostasis;anatomical structure morphogenesis;apoptosis;apoptosis in response to endoplasmic reticulum stress;apoptotic mitochondrial changes;B cell activation;B cell apoptosis;B cell homeostasis;B cell homeostatic proliferation;B cell negative selection;B cell prol…	BH domain binding;BH3 domain binding;binding;channel activity;chaperone binding;death domain binding;heat shock protein binding;identical protein binding;lipid binding;passive transmembrane transporter activity;protein binding;protein complex binding;protein dimerization activity;protein domain specific binding;protein heterodimerization activity;protein homodimerization activity;transmembrane tr…
25.9172	25.6565	25.934	1.19806	0.988423	0.825019	NaN	25.8463	25.8807	26.304	0.976438	0.728146	0.745717	NaN	Apoptosis-inducing factor 1, mitochondrial OS;Apoptosis-inducing factor 1, mitochondrial OS					activation of caspase activity;apoptosis;apoptosis in response to endoplasmic reticulum stress;biological regulation;cell death;cell differentiation;cell redox homeostasis;cellular component assembly;cellular component assembly at cellular level;cellular component biogenesis;cellular component organization;cellular component organization at cellular level;cellular component organization or biogen…	binding;catalytic activity;coenzyme binding;cofactor binding;DNA binding;FAD binding;flavin adenine dinucleotide binding;NAD(P)H oxidase activity;nucleic acid binding;oxidoreductase activity;oxidoreductase activity, acting on NADH or NADPH;oxidoreductase activity, acting on NADH or NADPH, oxygen as acceptor
24.3458	23.9958	26.1323	1.27456	0.289874	0.227431	Ctx/H	24.2694	24.173	25.7632	1.0691	0.355076	0.332125	Ctx/H	Apoptotic chromatin condensation inducer 1 OS					apoptotic chromosome condensation;biological regulation;cell differentiation;cellular component organization;cellular component organization at cellular level;cellular component organization or biogenesis;cellular component organization or biogenesis at cellular level;cellular developmental process;cellular macromolecule metabolic process;cellular metabolic process;cellular nitrogen compound meta…	binding;nucleotide binding
NaN	22.128	22.7827	NaN	NaN	0.635208	NaN	NaN	NaN	22.2453	NaN	NaN	NaN	NaN	Aquaporin-1 OS;Aquaporin-1 OS					actin cytoskeleton organization;actin filament-based process;ammonium transmembrane transport;ammonium transport;anatomical structure development;anatomical structure morphogenesis;biological regulation;biosynthetic process;blood vessel development;body fluid secretion;camera-type eye morphogenesis;carbohydrate transport;carbon dioxide transmembrane transport;carbon dioxide transport;cation trans…	alcohol transmembrane transporter activity;ammonium transmembrane transporter activity;carbon dioxide transmembrane transporter activity;cation channel activity;cation transmembrane transporter activity;channel activity;cyclic nucleotide-gated ion channel activity;gated channel activity;glycerol channel activity;glycerol transmembrane transporter activity;inorganic cation transmembrane transporte…
25.3574	26.3196	28.389	0.513274	0.122292	0.238259	NaN	25.7391	25.8908	26.8979	0.900189	0.447885	0.497545	Ctx/H	Arachidonate 15-lipoxygenase OS					alcohol metabolic process;amine biosynthetic process;amine metabolic process;anatomical structure development;apoptotic cell clearance;arachidonic acid metabolic process;biological regulation;biomineral tissue development;biosynthetic process;bone mineralization;carboxylic acid biosynthetic process;carboxylic acid metabolic process;cell volume homeostasis;cellular amine metabolic process;cellular…	arachidonate 12-lipoxygenase activity;arachidonate 15-lipoxygenase activity;binding;catalytic activity;cation binding;channel inhibitor activity;channel regulator activity;dioxygenase activity;ether hydrolase activity;hepoxilin A3 synthase activity;hepoxilin-epoxide hydrolase activity;hydrolase activity;hydrolase activity, acting on ether bonds;ion binding;ion channel inhibitor activity;iron ion …
25.7238	25.9101	25.3911	0.878857	1.25937	1.43296	NaN	25.802	25.9755	25.4238	0.886689	1.29972	1.46581	NaN	ArfGAP with GTPase domain, ankyrin repeat and PH domain 3 OS;ArfGAP with GTPase domain, ankyrin repeat and PH domain 3 OS					catabolic process;cellular catabolic process;cellular macromolecule catabolic process;cellular macromolecule metabolic process;cellular metabolic process;cellular process;cellular response to chemical stimulus;cellular response to oxidative stress;cellular response to reactive oxygen species;cellular response to stimulus;cellular response to stress;establishment of localization;establishment of l…	binding;catalytic activity;cation binding;GTPase activity;hydrolase activity;hydrolase activity, acting on acid anhydrides;hydrolase activity, acting on acid anhydrides, in phosphorus-containing anhydrides;ion binding;metal ion binding;nucleoside-triphosphatase activity;pyrophosphatase activity;transition metal ion binding;zinc ion binding
26.7099	26.6546	22.8247	1.03908	14.7762	14.2205	Ctx/H	26.9106	26.8641	21.9561	1.03276	31.0065	30.0231	Ctx/H	Arf-GAP with GTPase, ANK repeat and PH domain-containing protein 2 OS;Arf-GAP with GTPase, ANK repeat and PH domain-containing protein 2 OS					anatomical structure development;biological regulation;cellular process;cellular response to stimulus;developmental process;intracellular signal transduction;mammary gland alveolus development;negative regulation of apoptosis;negative regulation of biological process;negative regulation of cell death;negative regulation of cellular process;negative regulation of neuron apoptosis;negative regulati…	binding;cation binding;enzyme activator activity;enzyme binding;enzyme regulator activity;GTP binding;GTPase activator activity;GTPase regulator activity;guanyl nucleotide binding;guanyl ribonucleotide binding;ion binding;kinase activator activity;kinase binding;kinase regulator activity;metal ion binding;nucleoside-triphosphatase regulator activity;nucleotide binding;protein binding;protein kina…
24.9008	25.529	25.1049	0.646983	0.86808	1.34174	NaN	24.7925	25.3742	24.9475	0.668176	0.898132	1.34416	NaN	Asparagine synthetase [glutamine-hydrolyzing] OS					amine biosynthetic process;amine metabolic process;anatomical structure development;asparagine biosynthetic process;asparagine metabolic process;aspartate family amino acid biosynthetic process;aspartate family amino acid metabolic process;biological regulation;biosynthetic process;carboxylic acid biosynthetic process;carboxylic acid metabolic process;cell communication;cellular amine metabolic p…	adenyl nucleotide binding;adenyl ribonucleotide binding;asparagine synthase (glutamine-hydrolyzing) activity;ATP binding;binding;carbon-nitrogen ligase activity, with glutamine as amido-N-donor;catalytic activity;cofactor binding;identical protein binding;ligase activity;ligase activity, forming carbon-nitrogen bonds;nucleotide binding;protein binding;protein dimerization activity;protein homodim…
27.951	27.9519	27.3832	0.999376	1.48226	1.48319	NaN	27.4058	27.4296	27.4481	0.983638	0.971106	0.987259	NaN	Astrocytic phosphoprotein PEA-15 OS					apoptosis;biological regulation;carbohydrate transport;cell cycle checkpoint;cell death;cellular process;cellular response to stimulus;cellular response to stress;death;DNA damage checkpoint;DNA integrity checkpoint;establishment of localization;negative regulation of biological process;negative regulation of glucose import;negative regulation of glucose transport;negative regulation of transport…
28.8899	28.9667	29.333	0.948158	0.735552	0.77577	NaN	29.1756	29.2784	29.319	0.931224	0.905383	0.972251	NaN	ATP synthase subunit gamma OS;ATP synthase subunit gamma, mitochondrial OS;ATP synthase subunit gamma, mitochondrial OS					ATP biosynthetic process;ATP metabolic process;ATP synthesis coupled proton transport;biosynthetic process;cation transport;cellular biosynthetic process;cellular metabolic process;cellular nitrogen compound biosynthetic process;cellular nitrogen compound metabolic process;cellular process;energy coupled proton transport, down electrochemical gradient;establishment of localization;generation of p…	active transmembrane transporter activity;ATPase activity;ATPase activity, coupled;ATPase activity, coupled to movement of substances;ATPase activity, coupled to transmembrane movement of ions;ATPase activity, coupled to transmembrane movement of substances;catalytic activity;cation transmembrane transporter activity;cation-transporting ATPase activity;hydrogen ion transmembrane transporter activ…
NaN	NaN	22.322	NaN	NaN	NaN	NaN	NaN	NaN	NaN	NaN	NaN	NaN	NaN	ATP-dependent RNA helicase SUPV3L1, mitochondrial OS;ATP-dependent RNA helicase SUPV3L1, mitochondrial OS;ATP-dependent RNA helicase SUPV3L1, mitochondrial OS					anatomical structure morphogenesis;biological regulation;catabolic process;cell part morphogenesis;cellular catabolic process;cellular component maintenance;cellular component maintenance at cellular level;cellular component morphogenesis;cellular component organization;cellular component organization at cellular level;cellular component organization or biogenesis;cellular component organization …	3'-5' RNA helicase activity;adenyl nucleotide binding;adenyl ribonucleotide binding;ATP binding;ATPase activity;ATPase activity, coupled;ATP-dependent helicase activity;ATP-dependent RNA helicase activity;binding;catalytic activity;DNA binding;DNA helicase activity;double-stranded RNA binding;helicase activity;hydrolase activity;hydrolase activity, acting on acid anhydrides;hydrolase activity, ac…
23.0066	23.0241	23.1201	0.987943	0.924343	0.935623	NaN	22.6797	22.9563	23.085	0.825534	0.755079	0.914655	NaN	Attractin OS					anatomical structure development;axon ensheathment;biological regulation;cellular process;cerebellum development;defense response;developmental process;ensheathment of neurons;inflammatory response;myelination;pigmentation;regulation of biological process;regulation of growth;regulation of multicellular organism growth;regulation of multicellular organismal process;response to chemical stimulus;r…	binding;carbohydrate binding;receptor activity
23.4778	23.1928	23.4728	1.21841	1.00347	0.823591	NaN	23.2149	23.3101	23.1394	0.936142	1.05373	1.1256	NaN	Baculoviral IAP repeat-containing 6 OS;Baculoviral IAP repeat-containing 6 OS					anatomical structure development;apoptosis;biological regulation;cell death;cellular process;death;developmental process;labyrinthine layer development;positive regulation of biological process;positive regulation of cell proliferation;positive regulation of cellular process;programmed cell death;regulation of biological process;regulation of cell division;regulation of cell proliferation;regulat…	acid-amino acid ligase activity;catalytic activity;cysteine-type endopeptidase inhibitor activity;endopeptidase inhibitor activity;endopeptidase regulator activity;enzyme inhibitor activity;enzyme regulator activity;ligase activity;ligase activity, forming carbon-nitrogen bonds;peptidase inhibitor activity;peptidase regulator activity;small conjugating protein ligase activity;ubiquitin-protein li…
24.74	24.6197	24.787	1.08696	0.967947	0.890508	NaN	24.5222	24.597	24.6727	0.949474	0.900938	0.948882	NaN	B-cell receptor-associated protein 31 OS					biological regulation;calcium ion homeostasis;calcium-mediated signaling;calcium-mediated signaling using intracellular calcium source;cation homeostasis;cellular calcium ion homeostasis;cellular cation homeostasis;cellular chemical homeostasis;cellular divalent inorganic cation homeostasis;cellular homeostasis;cellular ion homeostasis;cellular localization;cellular macromolecule localization;cel…
24.266	24.7492	25.6548	0.715389	0.381882	0.533811	NaN	24.6231	24.1609	25.861	1.37764	0.423989	0.307765	Ctx/H	BCL2-associated transcription factor 1 OS;BCL2-associated transcription factor 1 OS;BCL2-associated transcription factor 1 OS					apoptosis;biological regulation;cell death;cellular process;death;negative regulation of biological process;negative regulation of biosynthetic process;negative regulation of cellular biosynthetic process;negative regulation of cellular macromolecule biosynthetic process;negative regulation of cellular metabolic process;negative regulation of cellular process;negative regulation of gene expressio…
22.4351	23.4414	23.112	0.497821	0.625508	1.25649	H/Cb	NaN	23.0686	22.972	NaN	NaN	1.06925	NaN	Bcl-2-like protein 1 OS;Bcl-2-like protein 1 OS;Bcl-2-like protein 1 OS;Uncharacterized protein OS					anatomical structure development;anatomical structure morphogenesis;apoptosis;apoptosis in bone marrow;apoptotic mitochondrial changes;biological regulation;cell cycle checkpoint;cell death;cell development;cell part morphogenesis;cell proliferation;cellular chemical homeostasis;cellular component morphogenesis;cellular component organization;cellular component organization at cellular level;cell…	BH domain binding;binding;caspase inhibitor activity;caspase regulator activity;cysteine-type endopeptidase inhibitor activity;endopeptidase inhibitor activity;endopeptidase regulator activity;enzyme inhibitor activity;enzyme regulator activity;identical protein binding;peptidase inhibitor activity;peptidase regulator activity;protein binding;protein dimerization activity;protein domain specific …
21.7408	NaN	NaN	NaN	NaN	NaN	NaN	21.6774	NaN	NaN	NaN	NaN	NaN	NaN	Beclin-1 OS					anatomical structure development;autophagic vacuole assembly;autophagy;beta-amyloid metabolic process;biological regulation;catabolic process;cell communication;cell development;cellular catabolic process;cellular component assembly;cellular component assembly at cellular level;cellular component organization;cellular component organization at cellular level;cellular component organization or bio…
26.285	25.9551	25.3282	1.25693	1.941	1.54424	NaN	26.0361	25.9932	25.3697	1.03018	1.58711	1.54061	Ctx/H	Beta-arrestin-1 OS					activation of MAPK activity;adaptation of signaling pathway;adult behavior;adult locomotory behavior;adult walking behavior;anatomical structure development;behavior;biological regulation;biosynthetic process;brain development;cAMP-mediated signaling;catabolic process;cell chemotaxis;cell migration;cell motility;cell surface receptor linked signaling pathway;cellular biosynthetic process;cellular…	14-3-3 protein binding;adrenergic receptor binding;alpha-1A adrenergic receptor binding;alpha-1B adrenergic receptor binding;angiotensin receptor binding;AP-2 adaptor complex binding;binding;binding, bridging;clathrin adaptor activity;clathrin binding;D1 dopamine receptor binding;dopamine receptor binding;enzyme binding;estrogen receptor binding;follicle-stimulating hormone receptor binding;G-pro…
22.0625	22.0652	24.2888	0.99813	0.213706	0.214106	Ctx/H	22.2534	22.3393	24.5508	0.942197	0.203429	0.21591	Ctx/H	Beta-catenin-like protein 1 OS					apoptosis;biological regulation;cell death;cellular macromolecule metabolic process;cellular metabolic process;cellular nitrogen compound metabolic process;cellular process;death;immune system process;macromolecule metabolic process;metabolic process;mRNA metabolic process;mRNA processing;nitrogen compound metabolic process;nucleic acid metabolic process;nucleobase-containing compound metabolic p…
29.3557	29.1624	29.4266	1.14338	0.952044	0.83266	NaN	29.5777	29.2534	29.0782	1.25206	1.41372	1.12912	NaN	Beta-synuclein OS;Beta-synuclein OS					alcohol metabolic process;amine metabolic process;benzene-containing compound metabolic process;biological regulation;catecholamine metabolic process;catechol-containing compound metabolic process;cell communication;cell-cell signaling;cellular amine metabolic process;cellular aromatic compound metabolic process;cellular biogenic amine metabolic process;cellular component organization;cellular co…	alpha-tubulin binding;beta-tubulin binding;binding;calcium ion binding;cation binding;cytoskeletal protein binding;ion binding;metal ion binding;protein binding;tubulin binding
24.1538	24.4205	24.1973	0.831219	0.970298	1.16732	NaN	24.4303	24.5272	24.5064	0.93504	0.948619	1.01452	NaN	Bis(5-adenosyl)-triphosphatase OS					biological regulation;biosynthetic process;bis(5'-nucleosidyl) oligophosphate catabolic process;bis(5'-nucleosidyl) oligophosphate metabolic process;catabolic process;cellular biosynthetic process;cellular catabolic process;cellular macromolecule biosynthetic process;cellular macromolecule metabolic process;cellular metabolic process;cellular nitrogen compound catabolic process;cellular nitrogen …	binding;bis(5'-adenosyl)-triphosphatase activity;catalytic activity;cation binding;hydrolase activity;hydrolase activity, acting on acid anhydrides;hydrolase activity, acting on acid anhydrides, in phosphorus-containing anhydrides;ion binding;metal ion binding;nickel ion binding;nucleotide binding;nucleotide diphosphatase activity;pyrophosphatase activity;transition metal ion binding
23.3215	23.4689	23.0566	0.902876	1.20155	1.33081	NaN	23.101	23.2991	22.2966	0.871698	1.74642	2.00347	Ctx/H	B-Raf proto-oncogene, serine/threonine kinase OS					activation of MAPKK activity;activation of protein kinase activity;alpha-beta T cell activation;alpha-beta T cell differentiation;anatomical structure development;associative learning;behavior;biological regulation;CD4-positive, alpha-beta T cell activation;CD4-positive, alpha-beta T cell differentiation;cell activation;cell differentiation;cell surface receptor linked signaling pathway;cellular …	adenyl nucleotide binding;adenyl ribonucleotide binding;ATP binding;binding;calcium ion binding;catalytic activity;cation binding;enzyme binding;ion binding;kinase activity;kinase binding;MAP kinase kinase kinase activity;metal ion binding;mitogen-activated protein kinase kinase binding;molecular transducer activity;nucleotide binding;phosphotransferase activity, alcohol group as acceptor;protein…
23.3404	23.5672	23.843	0.854528	0.705834	0.825992	NaN	23.6295	23.6055	23.619	1.01677	1.0073	0.990686	NaN	BRISC and BRCA1-A complex member 2 OS					apoptosis;biological regulation;cell cycle checkpoint;cell death;cellular component organization;cellular component organization at cellular level;cellular component organization or biogenesis;cellular component organization or biogenesis at cellular level;cellular macromolecule metabolic process;cellular metabolic process;cellular nitrogen compound metabolic process;cellular process;cellular res…	binding;cytokine receptor binding;polyubiquitin binding;protein binding;receptor binding;small conjugating protein binding;tumor necrosis factor receptor binding;tumor necrosis factor receptor superfamily binding;ubiquitin binding
24.6923	24.5032	24.3316	1.14005	1.28405	1.12631	NaN	24.5328	24.3181	24.3862	1.16046	1.10696	0.953893	NaN	Calcineurin B homologous protein 1 OS					biological regulation;calcium ion-dependent exocytosis;calcium-mediated signaling;cation homeostasis;cellular cation homeostasis;cellular chemical homeostasis;cellular component assembly;cellular component organization;cellular component organization at cellular level;cellular component organization or biogenesis;cellular component organization or biogenesis at cellular level;cellular homeostasis…	binding;calcium ion binding;calcium-dependent protein binding;cation binding;cytoskeletal protein binding;enzyme binding;enzyme inhibitor activity;enzyme regulator activity;ion binding;kinase binding;kinase inhibitor activity;kinase regulator activity;metal ion binding;microtubule binding;protein binding;protein kinase inhibitor activity;protein kinase regulator activity;transporter activity;tubu…
27.0252	27.4104	25.7375	0.765673	2.44139	3.18855	Ctx/H	27	27.5853	25.7508	0.666511	2.3771	3.56648	NaN	Calcineurin subunit B type 1 OS;Calcineurin subunit B type 1 OS;Uncharacterized protein (Fragment) OS					cellular macromolecule metabolic process;cellular metabolic process;cellular process;cellular protein metabolic process;dephosphorylation;macromolecule metabolic process;macromolecule modification;metabolic process;phosphate-containing compound metabolic process;phosphorus metabolic process;primary metabolic process;protein dephosphorylation;protein metabolic process;protein modification process	binding;calcium ion binding;catalytic activity;cation binding;hydrolase activity;hydrolase activity, acting on ester bonds;ion binding;metal ion binding;phosphatase activity;phosphoprotein phosphatase activity;phosphoric ester hydrolase activity
21.9656	22.228	NaN	0.8337	NaN	NaN	NaN	NaN	21.9876	NaN	NaN	NaN	NaN	NaN	Calcipressin-1 OS					anatomical structure development;behavior;biological regulation;calcineurin-NFAT signaling pathway;calcium-mediated signaling;cell development;cellular developmental process;cellular process;cellular response to stimulus;cognition;developmental process;inositol phosphate-mediated signaling;intracellular signal transduction;learning or memory;locomotion;locomotion involved in locomotory behavior;m…	binding;calcium-dependent protein serine/threonine phosphatase regulator activity;enzyme binding;enzyme regulator activity;phosphatase binding;phosphatase regulator activity;protein binding;protein phosphatase 2B binding;protein phosphatase binding;protein phosphatase regulator activity
21.362	NaN	NaN	NaN	NaN	NaN	NaN	21.4245	20.9238	21.0264	1.4149	1.31777	0.931353	NaN	Calcipressin-2 OS;Calcipressin-2 OS					behavior;biological regulation;calcineurin-NFAT signaling pathway;calcium-mediated signaling;cellular process;cellular response to stimulus;cognition;inositol phosphate-mediated signaling;intracellular signal transduction;learning or memory;locomotion;locomotion involved in locomotory behavior;memory;multicellular organismal process;neurological system process;regulation of biological process;reg…	binding;calcium-dependent protein serine/threonine phosphatase regulator activity;enzyme regulator activity;nucleotide binding;phosphatase regulator activity;protein phosphatase regulator activity
25.7776	26.2799	23.7018	0.70598	4.21578	5.97153	Ctx/H	25.5737	26.2669	24.1585	0.61848	2.66697	4.31213	NaN	Calcium/calmodulin-dependent protein kinase ID OS					biological regulation;negative regulation of apoptosis;negative regulation of biological process;negative regulation of cell death;negative regulation of cellular process;negative regulation of programmed cell death;positive regulation of apoptosis;positive regulation of behavior;positive regulation of biological process;positive regulation of cell death;positive regulation of cell migration;posi…	adenyl nucleotide binding;adenyl ribonucleotide binding;ATP binding;binding;catalytic activity;kinase activity;nucleotide binding;phosphotransferase activity, alcohol group as acceptor;protein kinase activity;protein serine/threonine kinase activity;purine nucleotide binding;purine ribonucleoside triphosphate binding;purine ribonucleotide binding;ribonucleotide binding;transferase activity;transf…
31.7553	32.5755	28.7382	0.566363	8.09539	14.2936	NaN	31.7923	32.3966	28.4125	0.65779	10.4093	15.8246	NaN	Calcium/calmodulin-dependent protein kinase type II subunit alpha OS;Calcium/calmodulin-dependent protein kinase type II subunit alpha OS;Calcium/calmodulin-dependent protein kinase type II subunit alpha OS					biological regulation;calcium ion transport;cation transport;cell cycle process;cell surface receptor linked signaling pathway;cellular macromolecule metabolic process;cellular metabolic process;cellular process;cellular protein metabolic process;cellular response to stimulus;divalent inorganic cation transport;divalent metal ion transport;establishment of localization;G1/S transition of mitotic …	adenyl nucleotide binding;adenyl ribonucleotide binding;ATP binding;binding;calmodulin-dependent protein kinase activity;catalytic activity;glutamate receptor binding;GTPase activating protein binding;kinase activity;nucleotide binding;phosphotransferase activity, alcohol group as acceptor;protein binding;protein kinase activity;protein serine/threonine kinase activity;purine nucleotide binding;p…
27.434	27.0794	26.3352	1.27863	2.14176	1.67505	Ctx/H	27.7561	27.1081	26.4245	1.56699	2.51682	1.60614	NaN	Calcium/calmodulin-dependent protein kinase type II subunit gamma OS					anatomical structure development;biological regulation;cell differentiation;cellular developmental process;cellular macromolecule metabolic process;cellular metabolic process;cellular process;cellular protein metabolic process;developmental process;macromolecule metabolic process;macromolecule modification;metabolic process;nervous system development;phosphate-containing compound metabolic proces…	adenyl nucleotide binding;adenyl ribonucleotide binding;ATP binding;binding;calmodulin-dependent protein kinase activity;catalytic activity;kinase activity;nucleotide binding;phosphotransferase activity, alcohol group as acceptor;protein kinase activity;protein serine/threonine kinase activity;purine nucleotide binding;purine ribonucleoside triphosphate binding;purine ribonucleotide binding;ribon…
25.2816	24.3766	23.8821	1.87254	2.6381	1.40883	H/Cb	24.7727	24.7322	24.5218	1.02847	1.18995	1.15701	NaN	Calcium-activated potassium channel subunit alpha-1 OS;Calcium-activated potassium channel subunit alpha-1 OS;Calcium-activated potassium channel subunit alpha-1 OS					biological regulation;cation homeostasis;cation transport;cell volume homeostasis;cellular cation homeostasis;cellular chemical homeostasis;cellular component assembly;cellular component organization;cellular component organization or biogenesis;cellular homeostasis;cellular ion homeostasis;cellular metal ion homeostasis;cellular monovalent inorganic cation homeostasis;cellular potassium ion home…	binding;calcium activated cation channel activity;calcium-activated potassium channel activity;cation binding;cation channel activity;cation transmembrane transporter activity;channel activity;gated channel activity;identical protein binding;ion binding;ion channel activity;ion gated channel activity;ion transmembrane transporter activity;large conductance calcium-activated potassium channel acti…
25.7856	26.5207	26.3316	0.600776	0.684916	1.14005	NaN	25.7511	25.9553	26.3945	0.86802	0.640202	0.737543	NaN	Calpain small subunit 1 OS;Calpain small subunit 1 OS;Calpain small subunit 1-like OS					macromolecule metabolic process;metabolic process;primary metabolic process;protein metabolic process;proteolysis	binding;calcium ion binding;cation binding;ion binding;metal ion binding;protein binding;protein dimerization activity;protein heterodimerization activity
NaN	NaN	NaN	NaN	NaN	NaN	NaN	NaN	NaN	NaN	NaN	NaN	NaN	NaN	Calpain-1 catalytic subunit OS;Calpain-1 catalytic subunit OS					catabolic process;cellular catabolic process;cellular macromolecule metabolic process;cellular metabolic process;cellular process;macromolecule catabolic process;macromolecule metabolic process;metabolic process;primary metabolic process;protein autoprocessing;protein maturation;protein metabolic process;protein processing;proteolysis;receptor catabolic process;receptor metabolic process	binding;calcium ion binding;calcium-dependent cysteine-type endopeptidase activity;catalytic activity;cation binding;cysteine-type endopeptidase activity;cysteine-type peptidase activity;cytoskeletal protein binding;endopeptidase activity;hydrolase activity;ion binding;metal ion binding;peptidase activity;peptidase activity, acting on L-amino acid peptides;protein binding
26.4964	26.3953	26.96	1.07259	0.725174	0.676096	NaN	26.3043	26.4026	26.8782	0.934133	0.671798	0.719168	NaN	Calpain-2 catalytic subunit OS					anatomical structure development;anatomical structure formation involved in morphogenesis;biological regulation;blastocyst development;cellular process;cellular response to acid;cellular response to amine stimulus;cellular response to amino acid stimulus;cellular response to chemical stimulus;cellular response to endogenous stimulus;cellular response to organic nitrogen;cellular response to organ…	binding;calcium ion binding;calcium-dependent cysteine-type endopeptidase activity;catalytic activity;cation binding;cysteine-type endopeptidase activity;cysteine-type peptidase activity;cytoskeletal protein binding;endopeptidase activity;hydrolase activity;ion binding;metal ion binding;peptidase activity;peptidase activity, acting on L-amino acid peptides;protein binding;protein dimerization act…
23.1791	23.7819	23.5863	0.658475	0.754085	1.1452	NaN	23.9146	23.8545	23.2428	1.04254	1.59306	1.52806	Ctx/H	Calpain-5 OS;Calpain-5 OS;Calpain-5 OS					cell differentiation;cellular developmental process;cellular process;developmental process;granulosa cell differentiation;luteinization;macromolecule metabolic process;metabolic process;ovarian follicle development;ovulation cycle process;primary metabolic process;protein metabolic process;proteolysis;rhythmic process	calcium-dependent cysteine-type endopeptidase activity;catalytic activity;cysteine-type endopeptidase activity;cysteine-type peptidase activity;endopeptidase activity;hydrolase activity;peptidase activity;peptidase activity, acting on L-amino acid peptides
NaN	NaN	NaN	NaN	NaN	NaN	NaN	21.6341	NaN	NaN	NaN	NaN	NaN	NaN	Calpastatin OS;Calpastatin OS;Calpastatin OS;Calpastatin OS					aging;anatomical structure development;anatomical structure formation involved in morphogenesis;anatomical structure morphogenesis;biological regulation;brain development;cell activation;cell differentiation;cellular developmental process;cellular process;cellular process involved in reproduction;developmental process;egg activation;liver development;muscle cell differentiation;myoblast different…	binding;calcium-dependent cysteine-type endopeptidase inhibitor activity;cysteine-type endopeptidase inhibitor activity;endopeptidase inhibitor activity;endopeptidase regulator activity;enzyme binding;enzyme inhibitor activity;enzyme regulator activity;peptidase inhibitor activity;peptidase regulator activity;protease binding;protein binding
NaN	NaN	NaN	NaN	NaN	NaN	NaN	NaN	NaN	NaN	NaN	NaN	NaN	NaN	Cannabinoid receptor 1 OS					aging;axonal fasciculation;behavior;biological regulation;cAMP-mediated signaling;carbohydrate homeostasis;cell recognition;cell surface receptor linked signaling pathway;cellular chemical homeostasis;cellular homeostasis;cellular ion homeostasis;cellular process;cellular response to stimulus;chemical homeostasis;cognition;cyclic-nucleotide-mediated signaling;developmental process;gamete generati…	binding;cannabinoid receptor activity;drug binding;G-protein coupled receptor activity;molecular transducer activity;receptor activity;signal transducer activity;signaling receptor activity;transmembrane signaling receptor activity
NaN	22.4893	23.0689	NaN	NaN	0.669149	NaN	23.0517	22.5879	23.1888	1.37917	0.909345	0.659343	NaN	CAP-GLY domain-containing linker protein 3 OS					biological regulation;cell differentiation;cellular component biogenesis;cellular component biogenesis at cellular level;cellular component organization or biogenesis;cellular component organization or biogenesis at cellular level;cellular developmental process;cellular macromolecule metabolic process;cellular metabolic process;cellular process;cellular protein metabolic process;chaperone-mediate…	binding;cytoskeletal protein binding;ganglioside binding;glycolipid binding;glycosphingolipid binding;lipid binding;microtubule binding;protein binding;sphingolipid binding;tubulin binding
NaN	NaN	NaN	NaN	NaN	NaN	NaN	NaN	NaN	NaN	NaN	NaN	NaN	NaN	Carbonic anhydrase 3 OS					cellular metabolic process;cellular process;dephosphorylation;metabolic process;one-carbon metabolic process;phosphate-containing compound metabolic process;phosphorus metabolic process;response to chemical stimulus;response to ethanol;response to organic substance;response to oxidative stress;response to stimulus;response to stress;small molecule metabolic process	binding;carbonate dehydratase activity;carbon-oxygen lyase activity;catalytic activity;cation binding;hydrolase activity;hydrolase activity, acting on ester bonds;hydro-lyase activity;ion binding;lyase activity;metal ion binding;nickel ion binding;phosphatase activity;phosphoric ester hydrolase activity;transition metal ion binding;zinc ion binding
27.7482	27.8639	27.9478	0.922934	0.870792	0.943504	NaN	27.8469	27.9302	27.8413	0.943896	1.00389	1.06356	NaN	Casein kinase II subunit alpha OS					biological regulation;biosynthetic process;cell cycle checkpoint;cell surface receptor linked signaling pathway;cellular biosynthetic process;cellular macromolecule biosynthetic process;cellular macromolecule metabolic process;cellular metabolic process;cellular nitrogen compound metabolic process;cellular process;cellular protein metabolic process;cellular response to stimulus;macromolecule bios…	adenyl nucleotide binding;adenyl ribonucleotide binding;ATP binding;binding;catalytic activity;kinase activity;nucleotide binding;phosphotransferase activity, alcohol group as acceptor;protein kinase activity;protein serine/threonine kinase activity;purine nucleotide binding;purine ribonucleoside triphosphate binding;purine ribonucleotide binding;ribonucleotide binding;transferase activity;transf…
22.698	23.7464	23.728	0.483504	0.48971	1.01284	H/Cb	23.0267	23.5927	24.1999	0.675487	0.443437	0.65647	Ctx/H	Caspase-3 OS					anatomical structure development;apoptosis;behavior;biological regulation;cell death;cell differentiation;cellular developmental process;cellular process;cellular response to chemical stimulus;cellular response to organic cyclic compound;cellular response to organic substance;cellular response to stimulus;cognition;death;developmental process;epidermal cell differentiation;epithelial cell differe…	binding;catalytic activity;cysteine-type peptidase activity;cytokine receptor binding;death receptor binding;enzyme activator activity;enzyme binding;enzyme regulator activity;hydrolase activity;lipase activator activity;peptidase activity;peptidase activity, acting on L-amino acid peptides;phospholipase A2 activator activity;phospholipase activator activity;protease binding;protein binding;prote…
26.7704	27.2923	28.2114	0.696454	0.368312	0.528839	Ctx/H	27.4289	27.3745	28.1185	1.03843	0.620026	0.597082	Ctx/H	Catalase OS					acylglycerol metabolic process;aerobic respiration;aging;alcohol metabolic process;anatomical structure development;biological regulation;catabolic process;cell differentiation;cellular catabolic process;cellular component assembly;cellular component organization;cellular component organization or biogenesis;cellular developmental process;cellular lipid metabolic process;cellular metabolic proces…	aminoacylase activity;antioxidant activity;binding;catalase activity;catalytic activity;cation binding;coenzyme binding;cofactor binding;heme binding;hydrolase activity;hydrolase activity, acting on carbon-nitrogen (but not peptide) bonds;hydrolase activity, acting on carbon-nitrogen (but not peptide) bonds, in linear amides;ion binding;iron ion binding;metal ion binding;NADP binding;nucleotide b…
28.8016	28.6859	28.0696	1.0835	1.66094	1.53294	Ctx/H	28.7286	28.6533	27.9079	1.05358	1.76626	1.67644	Ctx/H	Catenin (Cadherin associated protein), beta 1, isoform CRA_a OS;Catenin beta-1 OS					adherens junction assembly;adherens junction organization;anatomical structure development;anatomical structure formation involved in morphogenesis;anatomical structure homeostasis;anatomical structure morphogenesis;anterior/posterior axis specification;appendage morphogenesis;axis specification;biological adhesion;biological regulation;biosynthetic process;bone resorption;branching involved in u…	alpha-catenin binding;binding;cadherin binding;cell adhesion molecule binding;DNA binding;double-stranded DNA binding;enzyme binding;glutamate receptor binding;hormone receptor binding;ionotropic glutamate receptor binding;molecular transducer activity;nitric-oxide synthase binding;nuclear hormone receptor binding;nucleic acid binding;nucleic acid binding transcription factor activity;phosphatase…
25.1748	25.657	25.0138	0.715885	1.11806	1.56179	NaN	25.5574	25.6183	25.1689	0.958666	1.30903	1.36547	NaN	Caytaxin OS					apoptosis;biological regulation;cell death;cell projection organization;cellular component organization;cellular component organization at cellular level;cellular component organization or biogenesis;cellular component organization or biogenesis at cellular level;cellular localization;cellular process;death;establishment of localization;localization;mitochondrion distribution;mitochondrion locali…	binding;protein binding;protein domain specific binding;WW domain binding
NaN	NaN	NaN	NaN	NaN	NaN	NaN	NaN	NaN	NaN	NaN	NaN	NaN	NaN	Cbl proto-oncogene OS					biological regulation;cell surface receptor linked signaling pathway;cellular process;cellular response to stimulus;negative regulation of apoptosis;negative regulation of biological process;negative regulation of cell death;negative regulation of cellular process;negative regulation of programmed cell death;positive regulation of biological process;positive regulation of cell communication;posit…	acid-amino acid ligase activity;binding;calcium ion binding;catalytic activity;cation binding;ion binding;ligase activity;ligase activity, forming carbon-nitrogen bonds;metal ion binding;molecular transducer activity;signal transducer activity;small conjugating protein ligase activity;transition metal ion binding;ubiquitin-protein ligase activity;zinc ion binding
NaN	23.5785	23.4473	NaN	NaN	1.0952	NaN	NaN	23.3616	23.3266	NaN	NaN	1.02456	NaN	CD44 antigen OS;CD44 antigen OS;CD44 antigen OS;CD44 antigen OS					amine metabolic process;aminoglycan catabolic process;aminoglycan metabolic process;anatomical structure development;anatomical structure formation involved in morphogenesis;anatomical structure maturation;anatomical structure morphogenesis;biological adhesion;biological regulation;blood vessel maturation;branching involved in prostate gland morphogenesis;branching involved in ureteric bud morpho…	binding;carbohydrate binding;catalytic activity;cytokine binding;cytokine receptor activity;enzyme binding;epidermal growth factor receptor binding;glycosaminoglycan binding;growth factor receptor binding;hexosaminidase activity;hyaluronic acid binding;hyalurononglucosaminidase activity;hydrolase activity;hydrolase activity, acting on glycosyl bonds;hydrolase activity, hydrolyzing O-glycosyl comp…
24.9489	25.3257	25.0356	0.770144	0.941674	1.22273	NaN	25.1097	25.3353	25.5498	0.855239	0.737084	0.861845	NaN	CD59 glycoprotein OS					biological regulation;cell surface receptor linked signaling pathway;cellular process;cellular response to stimulus;negative regulation of activation of membrane attack complex;negative regulation of apoptosis;negative regulation of biological process;negative regulation of cell death;negative regulation of cellular process;negative regulation of complement activation;negative regulation of humor…	binding;complement binding;protein binding
25.8851	25.9946	26.4651	0.926909	0.668964	0.721714	NaN	26.1158	25.957	26.4351	1.11636	0.801459	0.717922	NaN	Cell adhesion molecule L1-like OS					adult behavior;adult locomotory behavior;anatomical structure morphogenesis;axon guidance;axon regeneration;axonogenesis;behavior;biological regulation;cell migration;cell motility;cell part morphogenesis;cell projection morphogenesis;cell projection organization;cellular component morphogenesis;cellular component movement;cellular component organization;cellular component organization at cellula…
26.1765	26.3243	27.559	0.902626	0.383554	0.424931	Ctx/H	26.5352	26.4068	27.4363	1.09308	0.535478	0.48988	Ctx/H	Cell cycle and apoptosis regulator 2 OS					apoptotic mitochondrial changes;biological regulation;cellular component organization;cellular component organization at cellular level;cellular component organization or biogenesis;cellular component organization or biogenesis at cellular level;cellular macromolecule metabolic process;cellular metabolic process;cellular nitrogen compound metabolic process;cellular process;macromolecule metabolic…	enzyme inhibitor activity;enzyme regulator activity
27.9602	28.3037	27.9668	0.788127	0.995436	1.26304	NaN	28.1814	28.2486	27.9891	0.954489	1.14258	1.19706	NaN	Cell division control protein 42 homolog OS					actin cytoskeleton organization;actin filament branching;actin filament bundle assembly;actin filament organization;actin filament-based process;adherens junction organization;anatomical structure development;anatomical structure formation involved in morphogenesis;anatomical structure morphogenesis;angiogenesis;biological adhesion;biological regulation;canonical Wnt receptor signaling pathway;ca…	binding;catalytic activity;enzyme binding;GTP binding;GTPase activity;guanyl nucleotide binding;guanyl ribonucleotide binding;hydrolase activity;hydrolase activity, acting on acid anhydrides;hydrolase activity, acting on acid anhydrides, in phosphorus-containing anhydrides;kinase binding;mitogen-activated protein kinase kinase kinase binding;nucleoside-triphosphatase activity;nucleotide binding;p…
22.7177	22.5015	NaN	1.16167	NaN	NaN	NaN	22.5183	22.6171	22.2284	0.933809	1.22256	1.30921	NaN	Ceramide synthase 1 OS					anatomical structure development;biological regulation;BMP signaling pathway;cell development;cell surface receptor linked signaling pathway;cellular developmental process;cellular process;cellular response to stimulus;developmental process;enzyme linked receptor protein signaling pathway;positive regulation of biological process;positive regulation of cell communication;positive regulation of ce…	binding;cytokine activity;cytokine receptor binding;protein binding;receptor binding;transforming growth factor beta receptor binding
26.3559	26.2865	27.0361	1.04928	0.624079	0.594768	Ctx/H	26.1561	26.2256	26.9849	0.952968	0.562997	0.590783	Ctx/H	Ciliary neurotrophic factor receptor subunit alpha OS;Ciliary neurotrophic factor receptor subunit alpha OS					anatomical structure development;behavior;behavioral interaction between organisms;biological regulation;brainstem development;cell surface receptor linked signaling pathway;cellular process;cellular response to chemical stimulus;cellular response to cytokine stimulus;cellular response to organic substance;cellular response to stimulus;ciliary neurotrophic factor-mediated signaling pathway;cytoki…	binding;ciliary neurotrophic factor receptor activity;cytokine binding;cytokine receptor activity;molecular transducer activity;protein binding;receptor activity;signal transducer activity;signaling receptor activity;transmembrane signaling receptor activity
26.4091	26.6422	24.7073	0.850805	3.25307	3.82352	Ctx/H	26.214	26.5345	24.7124	0.800792	2.83157	3.53596	Ctx/H	Clusterin OS;Clusterin OS					aging;anatomical structure development;anatomical structure morphogenesis;biological regulation;cell activation;cell morphogenesis;cell part morphogenesis;cell projection morphogenesis;cell projection organization;cellular component assembly;cellular component assembly at cellular level;cellular component morphogenesis;cellular component organization;cellular component organization at cellular le…	binding;enzyme binding;misfolded protein binding;protein binding;protein N-terminus binding;ubiquitin protein ligase binding
25.9398	26.3031	27.9549	0.777384	0.247397	0.318243	Ctx/H	26.0456	26.1843	26.9387	0.908337	0.538456	0.592793	Ctx/H	Complement C3 OS;Complement C3 OS;Complement C3 OS					activation of immune response;biological regulation;blood coagulation;carboxylic acid metabolic process;cellular ketone metabolic process;cellular lipid metabolic process;cellular metabolic process;cellular process;chemotaxis;coagulation;complement activation;complement activation, alternative pathway;complement activation, classical pathway;defense response;fatty acid metabolic process;hemostasi…	binding;C5a anaphylatoxin chemotactic receptor binding;C5L2 anaphylatoxin chemotactic receptor binding;cofactor binding;endopeptidase inhibitor activity;endopeptidase regulator activity;enzyme inhibitor activity;enzyme regulator activity;G-protein-coupled receptor binding;lipid binding;peptidase inhibitor activity;peptidase regulator activity;protein binding;receptor binding
27.5618	27.5944	27.391	0.977657	1.12568	1.15141	NaN	27.3908	27.543	27.4367	0.899877	0.968685	1.07646	NaN	Complement component 1 Q subcomponent-binding protein, mitochondrial OS					activation of immune response;apoptosis;biological regulation;biosynthetic process;cell death;cellular biosynthetic process;cellular component assembly;cellular component assembly at cellular level;cellular component organization;cellular component organization at cellular level;cellular component organization or biogenesis;cellular component organization or biogenesis at cellular level;cellular …	adrenergic receptor binding;binding;carbohydrate binding;complement binding;complement component C1q binding;enzyme binding;glycosaminoglycan binding;G-protein-coupled receptor binding;hyaluronic acid binding;kinase binding;kininogen binding;mRNA binding;nucleic acid binding;opsonin binding;pattern binding;polysaccharide binding;protein binding;protein binding transcription factor activity;protei…
NaN	NaN	22.5354	NaN	NaN	NaN	NaN	NaN	NaN	NaN	NaN	NaN	NaN	NaN	Complement factor H OS;Complement factor H OS;Cfh protein OS					activation of immune response;biological regulation;cellular process;cellular response to biotic stimulus;cellular response to chemical stimulus;cellular response to cytokine stimulus;cellular response to hydrogen peroxide;cellular response to interferon-gamma;cellular response to lipopolysaccharide;cellular response to molecule of bacterial origin;cellular response to organic substance;cellular …
21.4618	21.2708	20.8238	1.14155	1.55617	1.3632	NaN	21.182	21.1975	21.1872	0.989314	0.996402	1.00716	NaN	Copper chaperone for superoxide dismutase OS;Copper chaperone for superoxide dismutase OS;Superoxide dismutase [Cu-Zn] OS					biological regulation;cation transport;cellular metabolic process;cellular process;cellular response to chemical stimulus;cellular response to oxidative stress;cellular response to oxygen radical;cellular response to reactive oxygen species;cellular response to stimulus;cellular response to stress;cellular response to superoxide;establishment of localization;ion transport;metabolic process;metal …	antioxidant activity;binding;catalytic activity;cation binding;copper chaperone activity;copper ion binding;enzyme binding;ion binding;metal ion binding;metallochaperone activity;oxidoreductase activity;oxidoreductase activity, acting on superoxide radicals as acceptor;protein binding;superoxide dismutase activity;superoxide dismutase copper chaperone activity;transition metal ion binding;zinc io…
26.428	25.9067	26.1202	1.43525	1.23782	0.862442	NaN	26.1448	26.0009	26.2668	1.10489	0.918913	0.83168	NaN	Copper transport protein ATOX1 OS					biological regulation;cation homeostasis;cation transport;cellular cation homeostasis;cellular chemical homeostasis;cellular copper ion homeostasis;cellular homeostasis;cellular ion homeostasis;cellular process;chemical homeostasis;copper ion homeostasis;copper ion transmembrane transport;copper ion transport;establishment of localization;establishment of localization in cell;homeostatic process;…	binding;cation binding;cation transmembrane transporter activity;copper chaperone activity;copper ion binding;copper ion transmembrane transporter activity;inorganic cation transmembrane transporter activity;ion binding;ion transmembrane transporter activity;metal ion binding;metal ion transmembrane transporter activity;metallochaperone activity;substrate-specific transmembrane transporter activi…
28.846	29.0901	27.9638	0.844342	1.84318	2.18298	Ctx/H	28.87	28.9837	27.7965	0.924215	2.10453	2.2771	Ctx/H	Coronin-1A OS					actin cytoskeleton organization;actin filament organization;actin filament-based process;anatomical structure homeostasis;biological adhesion;biological regulation;calcium ion transport;cation transport;cell activation;cell adhesion;cell chemotaxis;cell differentiation;cell migration;cell motility;cell projection organization;cell-substrate adhesion;cellular component assembly;cellular component …	actin binding;actin filament binding;binding;cytoskeletal protein binding;protein binding
NaN	21.9281	22.8605	NaN	NaN	0.523986	NaN	21.8316	21.6363	22.9413	1.14496	0.46339	0.404721	Ctx/H	Craniofacial development protein 1 OS;Craniofacial development protein 1 OS					biological adhesion;biological regulation;cell adhesion;cellular process;developmental process;multicellular organismal development;multicellular organismal process;negative regulation of apoptosis;negative regulation of biological process;negative regulation of cell death;negative regulation of cellular process;negative regulation of fibroblast apoptosis;negative regulation of programmed cell de…
21.9876	22.8448	23.9183	0.552023	0.262302	0.475165	NaN	22.3908	NaN	23.0738	NaN	0.622869	NaN	NaN	C-reactive protein OS;C-reactive protein OS					activation of immune response;acute inflammatory response;acute-phase response;aging;biological regulation;cellular component assembly;cellular component assembly at cellular level;cellular component organization;cellular component organization at cellular level;cellular component organization or biogenesis;cellular component organization or biogenesis at cellular level;cellular macromolecular co…	binding;calcium ion binding;cation binding;cholesterol binding;identical protein binding;ion binding;lipid binding;lipoprotein particle binding;low-density lipoprotein particle binding;metal ion binding;protein binding;protein dimerization activity;protein homodimerization activity;protein-lipid complex binding;steroid binding;sterol binding
30.5577	30.5724	30.5588	0.989862	0.999238	1.00947	NaN	30.7544	30.7446	30.4356	1.00682	1.24729	1.23885	NaN	Creatine kinase U-type, mitochondrial OS;Creatine kinase U-type, mitochondrial OS					amine biosynthetic process;amine metabolic process;biological regulation;biosynthetic process;carboxylic acid biosynthetic process;carboxylic acid metabolic process;cellular amine metabolic process;cellular amino acid biosynthetic process;cellular amino acid metabolic process;cellular biosynthetic process;cellular ketone metabolic process;cellular metabolic process;cellular modified amino acid bi…	adenyl nucleotide binding;adenyl ribonucleotide binding;ATP binding;binding;catalytic activity;creatine kinase activity;kinase activity;nucleotide binding;phosphotransferase activity, nitrogenous group as acceptor;purine nucleotide binding;purine ribonucleoside triphosphate binding;purine ribonucleotide binding;ribonucleotide binding;transferase activity;transferase activity, transferring phospho…
25.0669	25.0284	25.1363	1.02705	0.953034	0.927938	NaN	25.2387	25.1997	25.2859	1.0274	0.967813	0.942001	NaN	Cul1 protein OS					anatomical structure morphogenesis;apoptosis;catabolic process;cell death;cell proliferation;cellular catabolic process;cellular macromolecule catabolic process;cellular macromolecule metabolic process;cellular metabolic process;cellular process;cellular protein metabolic process;death;developmental process;macromolecule catabolic process;macromolecule metabolic process;macromolecule modification…
NaN	NaN	23.7812	NaN	NaN	NaN	NaN	NaN	NaN	22.9816	NaN	NaN	NaN	NaN	Cyclic AMP-responsive element-binding protein 1 OS					biological regulation;biosynthetic process;cell differentiation;cell surface receptor linked signaling pathway;cellular biosynthetic process;cellular developmental process;cellular macromolecule biosynthetic process;cellular macromolecule metabolic process;cellular metabolic process;cellular nitrogen compound metabolic process;cellular process;cellular response to stimulus;circadian rhythm;develo…	binding;DNA binding;double-stranded DNA binding;enzyme binding;histone acetyltransferase binding;nucleic acid binding;nucleic acid binding transcription factor activity;protein binding;regulatory region DNA binding;regulatory region nucleic acid binding;sequence-specific distal enhancer binding RNA polymerase II transcription factor activity;sequence-specific DNA binding;sequence-specific DNA bin…
22.7556	NaN	25.4966	NaN	0.149581	NaN	NaN	22.8091	NaN	25.4811	NaN	0.156909	NaN	NaN	Cyclin dependent kinase inhibitor OS					anatomical structure development;autophagic cell death;biological regulation;cation transport;cell cycle arrest;cell cycle process;cell death;cellular process;cellular response to antibiotic;cellular response to chemical stimulus;cellular response to inorganic substance;cellular response to lithium ion;cellular response to metal ion;cellular response to organic cyclic compound;cellular response t…	apoptotic protease activator activity;binding;caspase activator activity;caspase regulator activity;catalytic activity;chaperone binding;cyclin-dependent protein kinase inhibitor activity;cyclin-dependent protein kinase regulator activity;enzyme activator activity;enzyme inhibitor activity;enzyme regulator activity;heat shock protein binding;Hsp70 protein binding;kinase activity;kinase inhibitor …
26.5537	26.7273	26.4128	0.886627	1.10259	1.24358	NaN	26.7502	26.9427	26.1017	0.875088	1.56754	1.79129	Ctx/H	Cystathionine beta-synthase OS					amine biosynthetic process;amine metabolic process;anatomical structure development;anatomical structure morphogenesis;biological regulation;biosynthetic process;blood vessel remodeling;carboxylic acid biosynthetic process;carboxylic acid metabolic process;cartilage development;cartilage development involved in endochondral bone morphogenesis;cellular amine metabolic process;cellular amino acid b…	binding;carbon-oxygen lyase activity;catalytic activity;cation binding;cofactor binding;cystathionine beta-synthase activity;heme binding;hydro-lyase activity;ion binding;iron ion binding;lyase activity;metal ion binding;pyridoxal phosphate binding;tetrapyrrole binding;transition metal ion binding;vitamin B6 binding;vitamin binding
27.8027	27.563	27.7326	1.18075	1.04979	0.889089	NaN	27.6212	27.4709	27.6877	1.1098	0.954952	0.860472	NaN	Cystatin-C OS					anatomical structure development;apoptosis;behavior;biological regulation;brain development;cell activation;cell death;cell development;cellular component organization;cellular component organization at cellular level;cellular component organization or biogenesis;cellular component organization or biogenesis at cellular level;cellular developmental process;cellular process;cellular process involv…	beta-amyloid binding;binding;cysteine-type endopeptidase inhibitor activity;endopeptidase inhibitor activity;endopeptidase regulator activity;enzyme binding;enzyme inhibitor activity;enzyme regulator activity;peptidase inhibitor activity;peptidase regulator activity;protease binding;protein binding
23.4126	24.0934	25.0485	0.623819	0.32177	0.515806	NaN	23.6381	24.0233	24.5352	0.765673	0.536965	0.701298	NaN	Cytoglobin OS					biological regulation;carboxylic acid metabolic process;cellular ketone metabolic process;cellular lipid metabolic process;cellular metabolic process;cellular process;fatty acid metabolic process;fatty acid oxidation;lipid metabolic process;lipid modification;lipid oxidation;metabolic process;monocarboxylic acid metabolic process;negative regulation of biological process;negative regulation of bi…	antioxidant activity;binding;catalase activity;catalytic activity;cation binding;fatty acid peroxidase activity;heme binding;ion binding;iron ion binding;metal ion binding;oxidoreductase activity;oxidoreductase activity, acting on peroxide as acceptor;oxygen binding;oxygen transporter activity;peroxidase activity;substrate-specific transporter activity;tetrapyrrole binding;transition metal ion bi…
26.1735	25.7476	26.0177	1.34341	1.11404	0.829262	NaN	26.141	26.2017	25.2898	0.958799	1.804	1.88152	Ctx/H	Cytochrome c oxidase subunit 1 OS					aerobic respiration;aging;anatomical structure development;cellular metabolic process;cellular process;cellular respiration;cerebellum development;developmental process;energy derivation by oxidation of organic compounds;generation of precursor metabolites and energy;metabolic process;oxidation-reduction process;oxidative phosphorylation;phosphate-containing compound metabolic process;phosphorus …	binding;catalytic activity;cation binding;cation transmembrane transporter activity;cytochrome-c oxidase activity;heme binding;heme-copper terminal oxidase activity;hydrogen ion transmembrane transporter activity;inorganic cation transmembrane transporter activity;ion binding;ion transmembrane transporter activity;iron ion binding;metal ion binding;monovalent inorganic cation transmembrane transp…
28.5811	28.7122	27.6145	0.913135	1.95423	2.14013	Ctx/H	28.2977	28.6106	27.6546	0.805022	1.56168	1.93992	Ctx/H	Cytoplasmic FMR1-interacting protein 2 OS;Cytoplasmic FMR1 interacting protein 2 (Predicted) OS					apoptosis;biological adhesion;cell adhesion;cell death;cell-cell adhesion;cellular process;death;programmed cell death
24.1787	23.9955	24.2997	1.1354	0.91955	0.809891	NaN	24.5155	24.1338	24.2149	1.30288	1.23166	0.945337	NaN	Cytoplasmic polyadenylation element binding protein 4 (Predicted) OS;Cytoplasmic polyadenylation element-binding protein 4 OS					biological regulation;cell communication;cell surface receptor linked signaling pathway;cellular process;cellular response to acid;cellular response to amine stimulus;cellular response to amino acid stimulus;cellular response to chemical stimulus;cellular response to endogenous stimulus;cellular response to external stimulus;cellular response to extracellular stimulus;cellular response to glucose…	binding;nucleotide binding
24.0776	24.5175	24.6608	0.737186	0.667482	0.905446	NaN	24.2632	24.3751	24.8632	0.925369	0.659754	0.712963	NaN	DEAD (Asp-Glu-Ala-Asp) box polypeptide 19a OS					anatomical structure development;biological regulation;cell development;cellular developmental process;cellular macromolecule metabolic process;cellular metabolic process;cellular nitrogen compound metabolic process;cellular process;cellular process involved in reproduction;developmental process;developmental process involved in reproduction;establishment of localization;establishment of localiza…	adenyl nucleotide binding;adenyl ribonucleotide binding;ATP binding;ATPase activity;ATPase activity, coupled;ATP-dependent helicase activity;ATP-dependent RNA helicase activity;binding;catalytic activity;helicase activity;hydrolase activity;hydrolase activity, acting on acid anhydrides;hydrolase activity, acting on acid anhydrides, in phosphorus-containing anhydrides;nucleic acid binding;nucleosi…
28.0365	28.0446	29.6452	0.994401	0.327894	0.32974	Ctx/H	28.2539	28.1866	29.5341	1.04775	0.411738	0.392972	Ctx/H	DEAD (Asp-Glu-Ala-Asp) box polypeptide 5 OS					biological regulation;cellular macromolecule metabolic process;cellular metabolic process;cellular nitrogen compound metabolic process;cellular process;cellular response to stimulus;chordate embryonic development;circadian rhythm;developmental process;embryo development;embryo development ending in birth or egg hatching;in utero embryonic development;induction of apoptosis;induction of apoptosis …	adenyl nucleotide binding;adenyl ribonucleotide binding;ATP binding;ATPase activity;ATPase activity, coupled;ATP-dependent helicase activity;ATP-dependent RNA helicase activity;binding;calcium-dependent protein binding;calmodulin binding;catalytic activity;enzyme binding;helicase activity;hydrolase activity;hydrolase activity, acting on acid anhydrides;hydrolase activity, acting on acid anhydride…
23.3361	23.5437	23.3951	0.865977	0.959929	1.10849	NaN	23.4026	23.3831	23.6336	1.01361	0.852044	0.840605	NaN	Death-associated protein 3 OS;Death-associated protein 3 OS					apoptotic mitochondrial changes;cellular component organization;cellular component organization at cellular level;cellular component organization or biogenesis;cellular component organization or biogenesis at cellular level;cellular process;mitochondrion organization;organelle organization
23.4219	23.3516	23.1346	1.04993	1.22035	1.16231	NaN	23.3644	23.68	23.9754	0.803517	0.654743	0.814846	NaN	Dedicator of cytokinesis 7 OS;Dedicator of cytokinesis 7 OS					anatomical structure morphogenesis;axonogenesis;biological regulation;cell differentiation;cell part morphogenesis;cell projection morphogenesis;cell projection organization;cell recognition;cell-cell recognition;cellular component morphogenesis;cellular component organization;cellular component organization at cellular level;cellular component organization or biogenesis;cellular component organi…	enzyme regulator activity;GTPase regulator activity;guanyl-nucleotide exchange factor activity;nucleoside-triphosphatase regulator activity
24.2653	25.015	25.6242	0.594727	0.389879	0.65556	NaN	24.7894	25.0469	25.0874	0.836536	0.813379	0.972318	NaN	Delta-aminolevulinic acid dehydratase OS					biosynthetic process;cellular aromatic compound metabolic process;cellular biosynthetic process;cellular metabolic process;cellular nitrogen compound biosynthetic process;cellular nitrogen compound metabolic process;cellular process;cellular response to chemical stimulus;cellular response to inorganic substance;cellular response to lead ion;cellular response to metal ion;cellular response to stim…	binding;carbon-oxygen lyase activity;catalytic activity;cation binding;hydro-lyase activity;ion binding;lead ion binding;lyase activity;metal ion binding;porphobilinogen synthase activity;transition metal ion binding;zinc ion binding
NaN	22.5911	23.4823	NaN	NaN	0.539165	NaN	21.9596	22.6398	22.9118	0.624079	0.516844	0.828171	H/Cb	Diablo homolog (Drosophila) OS;Diablo-like OS					activation of caspase activity;biological regulation;positive regulation of caspase activity;positive regulation of catalytic activity;positive regulation of hydrolase activity;positive regulation of molecular function;positive regulation of peptidase activity;regulation of biological process;regulation of catalytic activity;regulation of cysteine-type endopeptidase activity;regulation of cystein…
NaN	NaN	NaN	NaN	NaN	NaN	NaN	NaN	NaN	NaN	NaN	NaN	NaN	NaN	Dihydroorotate dehydrogenase (quinone), mitochondrial OS					biological regulation;biosynthetic process;body fluid secretion;cellular aromatic compound metabolic process;cellular biosynthetic process;cellular metabolic process;cellular nitrogen compound biosynthetic process;cellular nitrogen compound metabolic process;cellular process;'de novo' pyrimidine base biosynthetic process;'de novo' UMP biosynthetic process;establishment of localization;female preg…	binding;catalytic activity;coenzyme binding;cofactor binding;dihydroorotate dehydrogenase activity;drug binding;FMN binding;nucleotide binding;oxidoreductase activity;oxidoreductase activity, acting on the CH-CH group of donors;oxidoreductase activity, acting on the CH-CH group of donors, quinone or related compound as acceptor;quinone binding;ubiquinone binding
23.1889	22.865	23.5447	1.25171	0.781436	0.624295	NaN	23.259	22.7187	23.0137	1.45427	1.18534	0.815072	NaN	Disabled homolog 2-interacting protein OS;Disabled homolog 2-interacting protein OS;Disabled homolog 2-interacting protein OS					activation of MAPKKK activity;activation of protein kinase activity;anatomical structure formation involved in morphogenesis;anatomical structure morphogenesis;angiogenesis;apoptosis;biological regulation;catabolic process;cell cycle;cell death;cell motility;cell motility involved in cerebral cortex radial glia guided migration;cell part morphogenesis;cell projection morphogenesis;cell projection…	binding;enzyme activator activity;enzyme binding;enzyme regulator activity;GTPase activator activity;GTPase regulator activity;kinase binding;lipid binding;nucleoside-triphosphatase regulator activity;phosphatidylinositol 3-kinase binding;phosphatidylinositol binding;phosphatidylinositol-3-phosphate binding;phosphatidylinositol-4-phosphate binding;phospholipid binding;protein binding;protein comp…
22.0334	22.1428	22.6044	0.926973	0.67315	0.72618	NaN	22.646	22.3426	22.3175	1.23405	1.25571	1.01755	NaN	Disco-interacting protein 2 homolog A OS;Disco-interacting protein 2 homolog A OS					biological regulation;negative regulation of biological process;negative regulation of gene expression;negative regulation of macromolecule metabolic process;negative regulation of metabolic process;regulation of apoptosis;regulation of biological process;regulation of cell death;regulation of cellular process;regulation of gene expression;regulation of macromolecule metabolic process;regulation …	catalytic activity
27.2106	27.1475	27.1118	1.04471	1.07088	1.02505	NaN	27.1506	27.1189	27.1349	1.02222	1.01094	0.988971	NaN	DNA damage-binding protein 1 OS;DNA damage-binding protein 1 OS					biological regulation;catabolic process;cell surface receptor linked signaling pathway;cellular catabolic process;cellular component organization;cellular component organization at cellular level;cellular component organization or biogenesis;cellular component organization or biogenesis at cellular level;cellular macromolecule catabolic process;cellular macromolecule metabolic process;cellular me…	binding;damaged DNA binding;DNA binding;nucleic acid binding
NaN	NaN	22.6224	NaN	NaN	NaN	NaN	NaN	NaN	23.0344	NaN	NaN	NaN	NaN	DNA polymerase beta OS					aging;apoptosis;base-excision repair;base-excision repair, gap-filling;biological regulation;biosynthetic process;cell death;cellular biosynthetic process;cellular macromolecule biosynthetic process;cellular macromolecule metabolic process;cellular metabolic process;cellular nitrogen compound metabolic process;cellular process;cellular response to stimulus;cellular response to stress;death;develo…	binding;catalytic activity;cation binding;damaged DNA binding;DNA binding;DNA polymerase activity;DNA-directed DNA polymerase activity;ion binding;lyase activity;metal ion binding;nucleic acid binding;nucleotidyltransferase activity;transferase activity;transferase activity, transferring phosphorus-containing groups
23.5362	22.7555	25.7996	1.71796	0.208281	0.121237	NaN	23.5217	23.0825	25.6863	1.35585	0.223044	0.164505	Ctx/H	DNA topoisomerase 2 OS;DNA topoisomerase 2 OS;DNA topoisomerase 2-alpha OS					aging;anatomical structure development;apoptotic chromosome condensation;biological regulation;brain development;cell cycle process;cell differentiation;cell differentiation in hindbrain;cellular component organization;cellular component organization at cellular level;cellular component organization or biogenesis;cellular component organization or biogenesis at cellular level;cellular development…	adenyl nucleotide binding;adenyl ribonucleotide binding;ATP binding;ATPase activity;ATPase activity, coupled;binding;catalytic activity;cation binding;chromatin binding;DNA bending activity;DNA binding;DNA topoisomerase (ATP-hydrolyzing) activity;DNA topoisomerase activity;DNA-dependent ATPase activity;hydrolase activity;hydrolase activity, acting on acid anhydrides;hydrolase activity, acting on …
26.4489	26.6308	27.586	0.881541	0.454673	0.51577	Ctx/H	26.4517	26.5136	27.6784	0.958002	0.427294	0.446026	Ctx/H	DNA-(apurinic or apyrimidinic site) lyase OS					aging;base-excision repair;biological regulation;biosynthetic process;cell redox homeostasis;cellular biosynthetic process;cellular homeostasis;cellular macromolecule biosynthetic process;cellular macromolecule metabolic process;cellular metabolic process;cellular nitrogen compound metabolic process;cellular process;cellular response to cAMP;cellular response to chemical stimulus;cellular respons…	3'-5' exonuclease activity;3'-5'-exodeoxyribonuclease activity;binding;carbon-oxygen lyase activity;catalytic activity;cation binding;chromatin binding;chromatin DNA binding;damaged DNA binding;deoxyribonuclease activity;DNA binding;DNA-(apurinic or apyrimidinic site) lyase activity;double-stranded DNA specific 3'-5' exodeoxyribonuclease activity;double-stranded DNA specific exodeoxyribonuclease …
24.784	24.8046	24.7755	0.985823	1.00591	1.02038	NaN	24.9632	25.032	24.8399	0.953431	1.08922	1.14243	NaN	DnaJ heat shock protein family (Hsp40) member A3 OS;DnaJ heat shock protein family (Hsp40) member A3 OS;DnaJ heat shock protein family (Hsp40) member A3 OS					activation of caspase activity;activation-induced cell death of T cells;aging;apoptosis;biological regulation;biosynthetic process;cell activation;cell aging;cell death;cell differentiation;cellular biosynthetic process;cellular component organization;cellular component organization at cellular level;cellular component organization or biogenesis;cellular component organization or biogenesis at ce…	adenyl nucleotide binding;adenyl ribonucleotide binding;ATP binding;binding;cation binding;chaperone binding;heat shock protein binding;Hsp70 protein binding;ion binding;metal ion binding;nucleotide binding;protein binding;purine nucleotide binding;purine ribonucleoside triphosphate binding;purine ribonucleotide binding;ribonucleotide binding;unfolded protein binding
26.0973	26.0511	25.7341	1.03254	1.28628	1.24574	NaN	26.0944	25.9949	25.8772	1.0714	1.16248	1.085	NaN	DnaJ homolog subfamily A member 1 OS					androgen receptor signaling pathway;biological regulation;cell motility;cellular component movement;cellular localization;cellular macromolecule localization;cellular macromolecule metabolic process;cellular metabolic process;cellular process;cellular protein localization;cellular protein metabolic process;cellular response to stimulus;cellular response to stress;detection of stimulus;DNA damage …	adenyl nucleotide binding;adenyl ribonucleotide binding;ATP binding;binding;cation binding;chaperone binding;heat shock protein binding;Hsp70 protein binding;ion binding;metal ion binding;nucleotide binding;protein binding;purine nucleotide binding;purine ribonucleoside triphosphate binding;purine ribonucleotide binding;ribonucleotide binding;unfolded protein binding
22.5912	22.7597	22.7334	0.889767	0.906136	1.0184	NaN	22.7333	22.4383	22.3573	1.22688	1.29774	1.05775	NaN	DnaJ homolog subfamily C member 10 OS					apoptosis;apoptosis in response to endoplasmic reticulum stress;biological regulation;catabolic process;cell death;cell redox homeostasis;cellular catabolic process;cellular homeostasis;cellular macromolecule catabolic process;cellular macromolecule metabolic process;cellular metabolic process;cellular process;cellular protein metabolic process;death;ER-associated protein catabolic process;homeos…	ATPase activator activity;ATPase regulator activity;catalytic activity;disulfide oxidoreductase activity;enzyme activator activity;enzyme regulator activity;nucleoside-triphosphatase regulator activity;oxidoreductase activity;oxidoreductase activity, acting on a sulfur group of donors;oxidoreductase activity, acting on a sulfur group of donors, disulfide as acceptor;protein disulfide oxidoreducta…
NaN	23.3645	24.4884	NaN	NaN	0.458852	NaN	24.2245	23.9904	24.3151	1.17617	0.939132	0.798464	NaN	DnaJ homolog subfamily C member 3 OS					biological regulation;macromolecule metabolic process;metabolic process;negative regulation of apoptosis;negative regulation of biological process;negative regulation of cell death;negative regulation of cellular metabolic process;negative regulation of cellular process;negative regulation of cellular protein metabolic process;negative regulation of macromolecule metabolic process;negative regula…
26.4798	26.4199	26.834	1.04239	0.782303	0.750488	NaN	25.9961	26.0762	26.3031	0.945992	0.808321	0.854469	NaN	DnaJ homolog subfamily C member 5 OS;DnaJ (Hsp40) homolog, subfamily C, member 5, isoform CRA_a OS					biological regulation;cell communication;cell-cell signaling;cellular process;negative regulation of apoptosis;negative regulation of biological process;negative regulation of cell death;negative regulation of cellular process;negative regulation of neuron apoptosis;negative regulation of programmed cell death;regulation of apoptosis;regulation of biological process;regulation of cell death;regul…	ATP-dependent protein binding;binding;glycoprotein binding;protein binding
23.7048	NaN	23.4629	NaN	1.18255	NaN	NaN	23.6266	NaN	23.5914	NaN	1.0247	NaN	NaN	Dolichyl-diphosphooligosaccharide--protein glycosyltransferase subunit DAD1 OS					anatomical structure development;apoptosis;biological regulation;blastocyst development;carbohydrate metabolic process;cell death;cellular carbohydrate metabolic process;cellular macromolecule metabolic process;cellular metabolic process;cellular process;cellular protein metabolic process;death;developmental process;glycosylation;macromolecule glycosylation;macromolecule metabolic process;macromo…	catalytic activity;dolichyl-diphosphooligosaccharide-protein glycotransferase activity;oligosaccharyl transferase activity;transferase activity;transferase activity, transferring glycosyl groups;transferase activity, transferring hexosyl groups
28.0489	28.4626	27.756	0.750696	1.2251	1.63195	NaN	28.0514	28.4622	27.6719	0.752206	1.30089	1.72943	NaN	Dual-specificity mitogen-activated protein kinase kinase 1 OS;Dual specificity mitogen-activated protein kinase kinase 1 OS					activation of MAPK activity;aging;anatomical structure development;anatomical structure morphogenesis;biological regulation;blood vessel development;cell aging;cell cycle arrest;cell cycle phase;cell cycle process;cell differentiation;cell motility;cell part morphogenesis;cell projection morphogenesis;cell projection organization;cell proliferation;cellular component assembly;cellular component m…	adenyl nucleotide binding;adenyl ribonucleotide binding;ATP binding;binding;catalytic activity;enzyme activator activity;enzyme binding;enzyme regulator activity;GTPase binding;hydrolase activity;hydrolase activity, acting on ester bonds;kinase activator activity;kinase activity;kinase binding;kinase regulator activity;MAP kinase kinase activity;mitogen-activated protein kinase kinase kinase bind…
29.9047	29.8076	29.7434	1.06962	1.11829	1.04551	NaN	29.9158	29.9093	29.5339	1.00452	1.30306	1.2972	NaN	Dynamin-1-like protein OS					anatomical structure morphogenesis;apoptotic mitochondrial changes;biological regulation;cell death;cell part morphogenesis;cellular component assembly;cellular component assembly at cellular level;cellular component morphogenesis;cellular component organization;cellular component organization at cellular level;cellular component organization or biogenesis;cellular component organization or bioge…	binding;catalytic activity;GTP binding;GTPase activity;guanyl nucleotide binding;guanyl ribonucleotide binding;hydrolase activity;hydrolase activity, acting on acid anhydrides;hydrolase activity, acting on acid anhydrides, in phosphorus-containing anhydrides;identical protein binding;lipid binding;nucleoside-triphosphatase activity;nucleotide binding;protein binding;protein dimerization activity;…
28.6379	28.6832	28.3855	0.969088	1.19119	1.22918	NaN	28.7811	28.6952	28.3264	1.06135	1.3705	1.29128	NaN	Dynamin-like 120 kDa protein, mitochondrial OS					activation of immune response;activation of innate immune response;aging;apoptosis;biological regulation;cell activation;cell aging;cell death;cellular component organization;cellular component organization at cellular level;cellular component organization or biogenesis;cellular component organization or biogenesis at cellular level;cellular membrane fusion;cellular membrane organization;cellular…	binding;catalytic activity;DNA binding;double-stranded RNA binding;drug binding;GTP binding;GTPase activity;guanyl nucleotide binding;guanyl ribonucleotide binding;hydrolase activity;hydrolase activity, acting on acid anhydrides;hydrolase activity, acting on acid anhydrides, in phosphorus-containing anhydrides;nucleic acid binding;nucleoside-triphosphatase activity;nucleotide binding;purine nucle…
27.0385	27.6503	27.5199	0.65438	0.716282	1.0946	NaN	27.6103	27.6288	26.8909	0.987259	1.6465	1.66775	Ctx/H	Dynein light chain 1, cytoplasmic OS;Dynein light chain 1-like OS					anatomical structure development;apoptosis;biological regulation;biosynthetic process;cell death;cellular biosynthetic process;cellular macromolecule biosynthetic process;cellular macromolecule metabolic process;cellular metabolic process;cellular nitrogen compound biosynthetic process;cellular nitrogen compound metabolic process;cellular process;death;developmental process;establishment of local…	binding;catalytic activity;enzyme binding;enzyme inhibitor activity;enzyme regulator activity;hydrolase activity;hydrolase activity, acting on acid anhydrides;hydrolase activity, acting on acid anhydrides, in phosphorus-containing anhydrides;identical protein binding;motor activity;nitric-oxide synthase regulator activity;nucleoside-triphosphatase activity;protein binding;protein dimerization act…
26.0781	26.3272	26.6554	0.841421	0.670217	0.79653	NaN	26.0746	26.386	26.4564	0.805859	0.767479	0.952374	NaN	Electron transfer flavoprotein-ubiquinone oxidoreductase, mitochondrial OS;Electron transfer flavoprotein-ubiquinone oxidoreductase, mitochondrial OS					carboxylic acid catabolic process;carboxylic acid metabolic process;catabolic process;cellular catabolic process;cellular ketone metabolic process;cellular lipid catabolic process;cellular lipid metabolic process;cellular metabolic process;cellular process;electron transport chain;fatty acid beta-oxidation;fatty acid beta-oxidation using acyl-CoA dehydrogenase;fatty acid catabolic process;fatty a…	4 iron, 4 sulfur cluster binding;binding;catalytic activity;cation binding;cofactor binding;electron carrier activity;electron-transferring-flavoprotein dehydrogenase activity;ion binding;iron-sulfur cluster binding;metal cluster binding;metal ion binding;oxidoreductase activity;oxidoreductase activity, acting on the CH-NH group of donors;oxidoreductase activity, acting on the CH-NH group of dono…
30.2771	30.4648	30.8128	0.878004	0.689824	0.785673	NaN	30.5949	30.4839	30.9176	1.07998	0.799572	0.740361	NaN	Elongation factor 1-alpha 2 OS					biological regulation;positive regulation of apoptosis;positive regulation of biological process;positive regulation of cell death;positive regulation of cellular process;positive regulation of programmed cell death;regulation of apoptosis;regulation of biological process;regulation of cell death;regulation of cellular process;regulation of programmed cell death;response to chemical stimulus;resp…	binding;catalytic activity;GTP binding;GTPase activity;guanyl nucleotide binding;guanyl ribonucleotide binding;hydrolase activity;hydrolase activity, acting on acid anhydrides;hydrolase activity, acting on acid anhydrides, in phosphorus-containing anhydrides;nucleic acid binding;nucleoside-triphosphatase activity;nucleotide binding;purine nucleotide binding;purine ribonucleoside triphosphate bind…
NaN	23.2802	24.1352	NaN	NaN	0.552865	NaN	23.2661	23.2943	23.4468	0.980643	0.882275	0.89969	NaN	Endonuclease G OS					aging;biological regulation;carbohydrate homeostasis;catabolic process;cellular catabolic process;cellular chemical homeostasis;cellular glucose homeostasis;cellular homeostasis;cellular macromolecule catabolic process;cellular macromolecule metabolic process;cellular metabolic process;cellular nitrogen compound metabolic process;cellular process;cellular response to calcium ion;cellular response…	binding;catalytic activity;cation binding;deoxyribonuclease activity;endonuclease activity;hydrolase activity;hydrolase activity, acting on ester bonds;ion binding;metal ion binding;nuclease activity;nucleic acid binding
25.0698	25.7524	26.2982	0.623041	0.426791	0.685011	H/Cb	25.3628	25.4914	26.1189	0.914719	0.592095	0.647297	Ctx/H	Endophilin-B1 OS;Endophilin-B1 OS					apoptosis;biosynthetic process;carboxylic acid biosynthetic process;carboxylic acid metabolic process;cell death;cellular biosynthetic process;cellular ketone metabolic process;cellular lipid metabolic process;cellular macromolecule metabolic process;cellular metabolic process;cellular process;cellular protein metabolic process;'de novo' posttranslational protein folding;'de novo' protein folding…	binding;carboxylic acid binding;catalytic activity;fatty acid binding;lipid binding;lysophosphatidic acid acyltransferase activity;lysophospholipid acyltransferase activity;monocarboxylic acid binding;transferase activity;transferase activity, transferring acyl groups;transferase activity, transferring acyl groups other than amino-acyl groups
23.7103	23.6927	24.1179	1.01227	0.753876	0.744735	NaN	23.9265	23.7027	23.772	1.16781	1.11304	0.9531	NaN	Eph receptor B2 OS;Eph receptor B2 OS					anatomical structure development;anatomical structure formation involved in morphogenesis;anatomical structure morphogenesis;axial mesoderm formation;axon guidance;axonogenesis;behavior;biological adhesion;biological regulation;bone remodeling;branching involved in mammary gland duct morphogenesis;branching morphogenesis of a tube;camera-type eye morphogenesis;cell adhesion;cell chemotaxis;cell d…	adenyl nucleotide binding;adenyl ribonucleotide binding;ATP binding;axon guidance receptor activity;binding;catalytic activity;ephrin receptor activity;GPI-linked ephrin receptor activity;kinase activity;molecular transducer activity;nucleotide binding;phosphotransferase activity, alcohol group as acceptor;protein kinase activity;protein tyrosine kinase activity;purine nucleotide binding;purine r…
21.5789	21.4909	NaN	1.0629	NaN	NaN	NaN	NaN	21.341	NaN	NaN	NaN	NaN	NaN	Ephrin type-A receptor 7 OS					anatomical structure development;anatomical structure morphogenesis;axon guidance;biological regulation;brain development;branching morphogenesis of a nerve;cell surface receptor linked signaling pathway;cellular macromolecule metabolic process;cellular metabolic process;cellular process;cellular protein metabolic process;cellular response to stimulus;chemotaxis;developmental process;enzyme linke…	adenyl nucleotide binding;adenyl ribonucleotide binding;ATP binding;axon guidance receptor activity;binding;catalytic activity;chemorepellent activity;ephrin receptor activity;ephrin receptor binding;GPI-linked ephrin receptor activity;kinase activity;molecular transducer activity;nucleotide binding;phosphotransferase activity, alcohol group as acceptor;protein binding;protein kinase activity;pro…
25.0887	25.3151	24.8433	0.854765	1.18542	1.38684	NaN	25.2479	25.5117	24.7029	0.832891	1.45902	1.75175	NaN	ERO1-like protein alpha OS					apoptosis;apoptosis in response to endoplasmic reticulum stress;biological regulation;calcium ion homeostasis;calcium ion transport;calcium ion transport into cytosol;cation homeostasis;cation transport;cell death;cellular calcium ion homeostasis;cellular cation homeostasis;cellular chemical homeostasis;cellular divalent inorganic cation homeostasis;cellular homeostasis;cellular ion homeostasis;c…	catalytic activity;intramolecular oxidoreductase activity;intramolecular oxidoreductase activity, interconverting keto- and enol-groups;intramolecular oxidoreductase activity, transposing S-S bonds;isomerase activity;oxidoreductase activity;oxidoreductase activity, acting on a sulfur group of donors;oxidoreductase activity, acting on a sulfur group of donors, disulfide as acceptor;protein disulfi…
25.6514	25.5198	25.4346	1.09551	1.16215	1.06083	NaN	25.8054	25.2451	25.5072	1.47458	1.22961	0.833873	NaN	ETHE1, persulfide dioxygenase OS					amine metabolic process;carboxylic acid metabolic process;cellular amine metabolic process;cellular amino acid metabolic process;cellular ketone metabolic process;cellular metabolic process;cellular modified amino acid metabolic process;cellular nitrogen compound metabolic process;cellular process;glutathione metabolic process;hydrogen sulfide metabolic process;metabolic process;nitrogen compound…	binding;catalytic activity;cation binding;dioxygenase activity;ion binding;iron ion binding;metal ion binding;oxidoreductase activity;oxidoreductase activity, acting on single donors with incorporation of molecular oxygen;oxidoreductase activity, acting on single donors with incorporation of molecular oxygen, incorporation of two atoms of oxygen;sulfur dioxygenase activity;transition metal ion bi…
27.7126	28.6896	28.7207	0.508035	0.497201	0.978674	H/Cb	28.2049	28.4896	28.6904	0.820912	0.714249	0.870068	NaN	Eukaryotic translation initiation factor 5A-1 OS					aging;biological regulation;developmental process;establishment of localization;establishment of protein localization;establishment of RNA localization;mRNA transport;negative regulation of apoptosis;negative regulation of biological process;negative regulation of cell death;negative regulation of cellular process;negative regulation of programmed cell death;nucleic acid transport;nucleobase-cont…	binding;nucleic acid binding;ribonucleoprotein binding;ribosome binding;RNA binding;translation elongation factor activity;translation factor activity, nucleic acid binding
23.9151	24.2098	25.0467	0.815242	0.456409	0.559845	Ctx/H	24.1933	24.2806	24.969	0.941283	0.584105	0.620542	Ctx/H	Farnesyltransferase, CAAX box, alpha OS;Protein farnesyltransferase/geranylgeranyltransferase type-1 subunit alpha OS					biological regulation;cellular macromolecule metabolic process;cellular metabolic process;cellular process;cellular protein metabolic process;macromolecule metabolic process;macromolecule modification;metabolic process;negative regulation of apoptosis;negative regulation of biological process;negative regulation of biosynthetic process;negative regulation of cell death;negative regulation of cell…	acetylcholine receptor regulator activity;CAAX-protein geranylgeranyltransferase activity;catalytic activity;prenyltransferase activity;protein farnesyltransferase activity;protein geranylgeranyltransferase activity;protein prenyltransferase activity;Rab geranylgeranyltransferase activity;receptor regulator activity;transferase activity;transferase activity, transferring alkyl or aryl (other than…
20.9643	NaN	21.1405	NaN	0.885031	NaN	NaN	20.5958	20.3733	20.8231	1.16675	0.854232	0.732144	NaN	FAS-associated death domain protein OS					anatomical structure development;apoptosis;biological regulation;cell activation;cell death;cell differentiation;cellular component assembly;cellular component organization;cellular component organization or biogenesis;cellular developmental process;cellular process;cellular response to abiotic stimulus;cellular response to external stimulus;cellular response to mechanical stimulus;cellular respo…	binding;cytokine receptor binding;death receptor binding;enzyme binding;protease binding;protein binding;protein complex binding;receptor binding;tumor necrosis factor receptor binding;tumor necrosis factor receptor superfamily binding
22.5222	22.9802	23.7505	0.727995	0.42682	0.586296	Ctx/H	22.4204	22.9727	23.435	0.681932	0.494966	0.725828	NaN	FAS-associated factor 1 OS;FAS-associated factor 1 OS					apoptosis;biological regulation;cell death;cellular process;cytoplasmic sequestering of NF-kappaB;cytoplasmic sequestering of protein;cytoplasmic sequestering of transcription factor;death;maintenance of location;maintenance of location in cell;maintenance of protein location;maintenance of protein location in cell;negative regulation of biological process;negative regulation of cellular process;…	binding;enzyme binding;heat shock protein binding;kinase binding;protein binding;protein kinase binding
24.6755	24.633	26.8553	1.0299	0.220706	0.214299	Ctx/H	24.5805	24.4336	25.6847	1.10719	0.46516	0.420128	Ctx/H	Fibrinogen beta chain OS					biological adhesion;biological regulation;cell adhesion;cell-cell adhesion;cell-matrix adhesion;cell-substrate adhesion;cellular component assembly;cellular component assembly at cellular level;cellular component organization;cellular component organization at cellular level;cellular component organization or biogenesis;cellular component organization or biogenesis at cellular level;cellular macr…	structural molecule activity
24.9432	24.803	26.5402	1.10206	0.330564	0.299951	Ctx/H	24.8508	24.796	25.4043	1.03872	0.681365	0.655969	NaN	Fibrinogen gamma chain OS					biological adhesion;biological regulation;cell adhesion;cell-cell adhesion;cell-matrix adhesion;cell-substrate adhesion;cellular component assembly;cellular component assembly at cellular level;cellular component organization;cellular component organization at cellular level;cellular component organization or biogenesis;cellular component organization or biogenesis at cellular level;cellular macr…	binding;cation binding;ion binding;metal ion binding;structural molecule activity
NaN	22.6166	24.1301	NaN	NaN	0.35026	NaN	21.739	22.0273	23.5837	0.818866	0.278413	0.339998	Ctx/H	Fibronectin OS;Fibronectin OS;Fibronectin OS					acute inflammatory response;acute-phase response;anatomical structure formation involved in morphogenesis;angiogenesis;biological adhesion;biological regulation;carbohydrate homeostasis;cell activation;cell adhesion;cell migration;cell motility;cell-matrix adhesion;cell-substrate adhesion;cellular chemical homeostasis;cellular component movement;cellular component organization;cellular component …	binding;carbohydrate binding;cation binding;enzyme binding;extracellular matrix structural constituent;glycosaminoglycan binding;heparin binding;ion binding;mercury ion binding;metal ion binding;pattern binding;polysaccharide binding;protease binding;protein binding;structural molecule activity;transition metal ion binding
25.0974	25.1416	23.8579	0.969827	2.36117	2.43463	NaN	25.0463	25.1445	23.8412	0.934198	2.30553	2.46793	Ctx/H	Focal adhesion kinase 1 OS;Focal adhesion kinase 1 OS					anatomical structure formation involved in morphogenesis;angiogenesis;anion homeostasis;biological regulation;cell differentiation;cell surface receptor linked signaling pathway;cellular anion homeostasis;cellular chemical homeostasis;cellular chloride ion homeostasis;cellular component assembly;cellular component assembly at cellular level;cellular component organization;cellular component organ…	adenyl nucleotide binding;adenyl ribonucleotide binding;ATP binding;binding;catalytic activity;enzyme binding;identical protein binding;integrin binding;kinase activity;kinase binding;molecular transducer activity;non-membrane spanning protein tyrosine kinase activity;nucleotide binding;phosphatidylinositol 3-kinase binding;phosphotransferase activity, alcohol group as acceptor;protein binding;pr…
23.5241	24.1422	23.9089	0.651528	0.765885	1.17552	NaN	24.6214	24.4286	24.5304	1.14298	1.06511	0.93187	NaN	Folate hydrolase OS;Glutamate carboxypeptidase 2 OS					biological regulation;catabolic process;cellular aromatic compound metabolic process;cellular catabolic process;cellular metabolic process;cellular process;coenzyme metabolic process;cofactor metabolic process;folic acid-containing compound metabolic process;heterocycle metabolic process;macromolecule metabolic process;metabolic process;neurotransmitter catabolic process;neurotransmitter metaboli…	binding;carboxypeptidase activity;catalytic activity;cation binding;dipeptidase activity;exopeptidase activity;hydrolase activity;hydrolase activity, acting on carbon-nitrogen (but not peptide) bonds;hydrolase activity, acting on carbon-nitrogen (but not peptide) bonds, in linear amides;ion binding;metal ion binding;metallopeptidase activity;N-formylglutamate deformylase activity;peptidase activi…
31.1862	31.3126	33.2306	0.916115	0.242423	0.264621	Ctx/H	31.5063	31.432	33.361	1.05285	0.27649	0.262611	Ctx/H	Fructose-bisphosphate aldolase C OS;Fructose-bisphosphate aldolase OS					aging;alcohol catabolic process;alcohol metabolic process;anatomical structure morphogenesis;apoptosis;carbohydrate catabolic process;carbohydrate metabolic process;catabolic process;cell death;cell differentiation;cellular carbohydrate catabolic process;cellular carbohydrate metabolic process;cellular component assembly;cellular component organization;cellular component organization or biogenesi…	aldehyde-lyase activity;carbon-carbon lyase activity;catalytic activity;fructose-bisphosphate aldolase activity;lyase activity
26.0762	25.9864	28.009	1.06422	0.26192	0.246114	Ctx/H	26.2272	26.096	27.6644	1.0952	0.369283	0.337182	Ctx/H	Galectin-1 OS					apoptosis;B cell activation;B cell activation involved in immune response;B cell differentiation;biological regulation;carbohydrate homeostasis;cell activation;cell activation involved in immune response;cell death;cell differentiation;cellular chemical homeostasis;cellular developmental process;cellular glucose homeostasis;cellular homeostasis;cellular process;cellular response to carbohydrate s…	binding;carbohydrate binding;disaccharide binding;extracellular matrix binding;galactoside binding;glycoprotein binding;identical protein binding;lactose binding;laminin binding;molecular transducer activity;monosaccharide binding;protein binding;protein dimerization activity;protein homodimerization activity;signal transducer activity;sugar binding
25.9581	25.2711	25.4813	1.60993	1.39165	0.864417	NaN	25.3751	25.1502	25.2386	1.1687	1.09924	0.940565	NaN	Gamma-aminobutyric acid receptor subunit beta-2 OS					anatomical structure development;biological regulation;cell communication;cell development;cell surface receptor linked signaling pathway;cell-cell signaling;cellular developmental process;cellular process;cellular response to amine stimulus;cellular response to chemical stimulus;cellular response to endogenous stimulus;cellular response to histamine;cellular response to organic nitrogen;cellular…	anion channel activity;anion transmembrane transporter activity;channel activity;chloride channel activity;extracellular ligand-gated ion channel activity;GABA receptor activity;GABA-A receptor activity;gated channel activity;inhibitory extracellular ligand-gated ion channel activity;ion channel activity;ion transmembrane transporter activity;ligand-gated channel activity;ligand-gated ion channel…
25.5787	25.7697	25.858	0.875998	0.823991	0.94063	NaN	25.8352	25.6865	25.9183	1.10857	0.944027	0.851572	NaN	Gamma-glutamyltransferase 7 OS					amine biosynthetic process;amine metabolic process;biosynthetic process;carboxylic acid biosynthetic process;carboxylic acid metabolic process;cellular amine metabolic process;cellular amino acid biosynthetic process;cellular amino acid metabolic process;cellular biosynthetic process;cellular ketone metabolic process;cellular metabolic process;cellular modified amino acid biosynthetic process;cel…	catalytic activity;gamma-glutamyltransferase activity;transferase activity;transferase activity, transferring acyl groups;transferase activity, transferring amino-acyl groups
26.1729	27.2243	26.8218	0.4825	0.637766	1.3218	H/Cb	26.2478	27.0293	26.4029	0.581762	0.89807	1.54371	Ctx/Cb	Gap junction alpha-1 protein OS					adenine nucleotide transport;adult heart development;anatomical structure development;anatomical structure morphogenesis;apoptosis;ATP transport;atrial ventricular junction remodeling;biological regulation;blood vessel morphogenesis;calcium ion homeostasis;cardiac conduction;cation homeostasis;cell communication;cell communication by chemical coupling;cell communication by electrical coupling;cel…	binding;channel activity;connexin binding;gap junction channel activity;ion transmembrane transporter activity;molecular transducer activity;passive transmembrane transporter activity;PDZ domain binding;protein binding;protein domain specific binding;SH3 domain binding;signal transducer activity;substrate-specific transmembrane transporter activity;substrate-specific transporter activity;transmem…
NaN	NaN	NaN	NaN	NaN	NaN	NaN	NaN	NaN	22.7096	NaN	NaN	NaN	NaN	Gap junction protein OS					aging;anatomical structure development;anatomical structure morphogenesis;apoptosis;biological regulation;carbohydrate homeostasis;cell communication;cell death;cellular chemical homeostasis;cellular glucose homeostasis;cellular homeostasis;cellular process;cellular response to carbohydrate stimulus;cellular response to chemical stimulus;cellular response to glucose stimulus;cellular response to …
27.5189	28.054	28.6881	0.690111	0.444668	0.644343	Ctx/H	27.8483	27.8926	28.6144	0.96976	0.588005	0.60634	Ctx/H	Gelsolin OS					actin cytoskeleton organization;actin filament capping;actin filament organization;actin filament polymerization;actin filament severing;actin filament-based process;actin nucleation;actin polymerization or depolymerization;aging;anatomical structure development;anatomical structure morphogenesis;apoptosis;barbed-end actin filament capping;biological regulation;cell death;cell development;cell pa…	actin binding;binding;calcium ion binding;cation binding;cytoskeletal protein binding;ion binding;metal ion binding;protein binding
26.3022	26.8588	27.4649	0.679903	0.446676	0.65697	Ctx/H	26.5953	26.8507	27.1459	0.837755	0.682736	0.814959	NaN	Glioblastoma amplified sequence OS					ATP biosynthetic process;ATP metabolic process;biological regulation;biosynthetic process;cellular biosynthetic process;cellular metabolic process;cellular nitrogen compound biosynthetic process;cellular nitrogen compound metabolic process;cellular process;generation of precursor metabolites and energy;heterocycle biosynthetic process;heterocycle metabolic process;metabolic process;negative regul…
NaN	NaN	NaN	NaN	NaN	NaN	NaN	NaN	NaN	NaN	NaN	NaN	NaN	NaN	Glucocorticoid receptor OS;Glucocorticoid receptor OS					adrenal gland development;aging;anatomical structure development;anatomical structure morphogenesis;androgen metabolic process;behavior;biological regulation;brain development;C21-steroid hormone metabolic process;cellular component organization;cellular component organization at cellular level;cellular component organization or biogenesis;cellular component organization or biogenesis at cellular…	binding;cation binding;chromatin binding;core promoter proximal region DNA binding;core promoter proximal region sequence-specific DNA binding;DNA binding;double-stranded DNA binding;glucocorticoid receptor activity;heat shock protein binding;hormone binding;Hsp70 protein binding;Hsp90 protein binding;identical protein binding;ion binding;ligand-dependent nuclear receptor activity;lipid binding;m…
26.6214	26.535	27.36	1.06172	0.599321	0.564482	Ctx/H	26.6824	26.681	27.2745	1.00097	0.663377	0.662733	Ctx/H	Glucose-6-phosphate 1-dehydrogenase OS					alcohol biosynthetic process;alcohol catabolic process;alcohol metabolic process;amine metabolic process;anatomical structure development;biological regulation;biosynthetic process;carbohydrate biosynthetic process;carbohydrate catabolic process;carbohydrate metabolic process;carboxylic acid metabolic process;catabolic process;cell maturation;cellular amine metabolic process;cellular amino acid m…	binding;carbohydrate binding;catalytic activity;coenzyme binding;cofactor binding;glucose binding;glucose-6-phosphate dehydrogenase activity;monosaccharide binding;NADP binding;nucleotide binding;oxidoreductase activity;oxidoreductase activity, acting on CH-OH group of donors;oxidoreductase activity, acting on the CH-OH group of donors, NAD or NADP as acceptor;sugar binding
30.7726	31.0339	30.8736	0.834336	0.932386	1.11752	NaN	30.9843	31.0755	30.8339	0.938742	1.10988	1.1823	NaN	Glucose-6-phosphate isomerase OS					alcohol biosynthetic process;alcohol catabolic process;alcohol metabolic process;aldehyde biosynthetic process;aldehyde catabolic process;anatomical structure formation involved in morphogenesis;angiogenesis;behavior;biological regulation;biosynthetic process;carbohydrate biosynthetic process;carbohydrate catabolic process;carbohydrate metabolic process;catabolic process;cellular aldehyde metabol…	binding;carbohydrate binding;catalytic activity;glucose-6-phosphate isomerase activity;intramolecular oxidoreductase activity;intramolecular oxidoreductase activity, interconverting aldoses and ketoses;intramolecular transferase activity;isomerase activity;monosaccharide binding;sugar binding
21.7885	NaN	28.0355	NaN	0.0131664	NaN	NaN	NaN	NaN	29.0265	NaN	NaN	NaN	NaN	Glutamate receptor ionotropic, delta-2 OS;Glutamate receptor ionotropic, delta-2 OS					biological adhesion;biological regulation;cell adhesion;cell communication;cell differentiation;cell differentiation in hindbrain;cell surface receptor linked signaling pathway;cell-cell adhesion;cell-cell signaling;cellular chemical homeostasis;cellular developmental process;cellular homeostasis;cellular ion homeostasis;cellular localization;cellular macromolecule localization;cellular process;c…	binding;channel activity;excitatory extracellular ligand-gated ion channel activity;extracellular ligand-gated ion channel activity;extracellular-glutamate-gated ion channel activity;gated channel activity;glutamate receptor activity;ion channel activity;ion transmembrane transporter activity;ionotropic glutamate receptor activity;ligand-gated channel activity;ligand-gated ion channel activity;mo…
NaN	22.1596	22.6562	NaN	NaN	0.708775	NaN	NaN	21.9811	23.1872	NaN	NaN	0.433439	NaN	Glutamate receptor ionotropic, kainate 2 OS;Glutamate receptor ionotropic, kainate 2 OS					apoptosis;behavior;behavioral defense response;behavioral fear response;biological regulation;calcium ion homeostasis;cation homeostasis;cell communication;cell death;cell surface receptor linked signaling pathway;cell-cell signaling;cellular calcium ion homeostasis;cellular cation homeostasis;cellular chemical homeostasis;cellular component organization;cellular component organization or biogene…	binding;channel activity;enzyme binding;excitatory extracellular ligand-gated ion channel activity;extracellular ligand-gated ion channel activity;extracellular-glutamate-gated ion channel activity;gated channel activity;glutamate receptor activity;identical protein binding;ion channel activity;ion transmembrane transporter activity;ionotropic glutamate receptor activity;kainate selective glutama…
25.9995	25.6593	23.0433	1.26593	7.76077	6.13048	Ctx/H	25.2798	25.6799	23.4628	0.757806	3.52348	4.64958	Ctx/H	Glutamate receptor ionotropic, NMDA 1 OS;Glutamate receptor ionotropic, NMDA 1 OS					adult behavior;adult locomotory behavior;anatomical structure development;anatomical structure maturation;associative learning;behavior;behavioral interaction between organisms;biological regulation;calcium ion homeostasis;cation homeostasis;cell communication;cell surface receptor linked signaling pathway;cell-cell signaling;cellular alkene metabolic process;cellular calcium ion homeostasis;cell…	amine binding;amino acid binding;binding;calcium channel activity;calcium ion binding;carboxylic acid binding;cation binding;cation channel activity;cation transmembrane transporter activity;channel activity;enzyme binding;excitatory extracellular ligand-gated ion channel activity;extracellular ligand-gated ion channel activity;extracellular-glutamate-gated ion channel activity;gated channel acti…
24.635	25.1096	NaN	0.719666	NaN	NaN	NaN	24.5624	24.9968	23.4196	0.740001	2.20809	2.9839	Ctx/H	Glutamate receptor ionotropic, NMDA 2A OS;Glutamate receptor ionotropic, NMDA 2A OS					alcohol metabolic process;amine metabolic process;anatomical structure development;associative learning;behavior;benzene-containing compound metabolic process;biological regulation;catecholamine metabolic process;catechol-containing compound metabolic process;cation transport;cell communication;cell differentiation;cell surface receptor linked signaling pathway;cell-cell signaling;cellular amine …	amine binding;amino acid binding;ATPase binding;binding;calcium channel activity;carboxylic acid binding;cation binding;cation channel activity;cation transmembrane transporter activity;cell adhesion molecule binding;channel activity;enzyme binding;excitatory extracellular ligand-gated ion channel activity;extracellular ligand-gated ion channel activity;extracellular-glutamate-gated ion channel a…
26.7001	26.7996	23.3439	0.933356	10.2404	10.9716	Ctx/H	26.582	27.0744	NaN	0.710842	NaN	NaN	NaN	Glutamate receptor ionotropic, NMDA 2B OS;Glutamate receptor ionotropic, NMDA 2B OS					anatomical structure development;associative learning;behavior;behavioral defense response;behavioral fear response;behavioral interaction between organisms;behavioral response to pain;biological regulation;cell communication;cell surface receptor linked signaling pathway;cell-cell signaling;cellular chemical homeostasis;cellular component organization;cellular component organization or biogenesi…	amine binding;amino acid binding;beta-catenin binding;binding;calcium channel activity;carboxylic acid binding;cation binding;cation channel activity;cation transmembrane transporter activity;cell adhesion molecule binding;channel activity;cytokine receptor binding;D2 dopamine receptor binding;dopamine receptor binding;drug binding;excitatory extracellular ligand-gated ion channel activity;extrac…
NaN	NaN	NaN	NaN	NaN	NaN	NaN	NaN	NaN	20.4676	NaN	NaN	NaN	NaN	Glutamate receptor ionotropic, NMDA 2C OS;Glutamate receptor ionotropic, NMDA 2C OS					biological regulation;cell communication;cell surface receptor linked signaling pathway;cell-cell signaling;cellular chemical homeostasis;cellular homeostasis;cellular ion homeostasis;cellular process;cellular response to stimulus;chemical homeostasis;directional locomotion;glutamate signaling pathway;homeostatic process;ion homeostasis;ionotropic glutamate receptor signaling pathway;localization…	binding;cation channel activity;cation transmembrane transporter activity;channel activity;excitatory extracellular ligand-gated ion channel activity;extracellular ligand-gated ion channel activity;extracellular-glutamate-gated ion channel activity;gated channel activity;glutamate receptor activity;ion channel activity;ion transmembrane transporter activity;ionotropic glutamate receptor activity;…
24.5565	24.7669	24.8044	0.864298	0.842121	0.974342	NaN	24.5926	24.7585	24.6091	0.891372	0.988628	1.10911	NaN	Glutamate--cysteine ligase catalytic subunit OS					amine biosynthetic process;amine metabolic process;apoptotic mitochondrial changes;biological regulation;biosynthetic process;carboxylic acid biosynthetic process;carboxylic acid metabolic process;cell redox homeostasis;cellular amine metabolic process;cellular amino acid biosynthetic process;cellular amino acid metabolic process;cellular biosynthetic process;cellular component organization;cellu…	acid-amino acid ligase activity;adenyl nucleotide binding;adenyl ribonucleotide binding;ADP binding;amine binding;amino acid binding;ATP binding;binding;carboxylic acid binding;catalytic activity;cation binding;coenzyme binding;cofactor binding;glutamate binding;glutamate-cysteine ligase activity;ion binding;ligase activity;ligase activity, forming carbon-nitrogen bonds;magnesium ion binding;meta…
24.1136	23.9771	24.7509	1.09924	0.642915	0.584875	Ctx/H	24.3029	23.9949	25.1141	1.23799	0.569908	0.460349	Ctx/H	Glutamate--cysteine ligase regulatory subunit OS					amine biosynthetic process;amine metabolic process;apoptotic mitochondrial changes;biological regulation;biosynthetic process;carboxylic acid biosynthetic process;carboxylic acid metabolic process;cellular amine metabolic process;cellular amino acid biosynthetic process;cellular amino acid metabolic process;cellular biosynthetic process;cellular component organization;cellular component organizat…	acid-amino acid ligase activity;binding;catalytic activity;enzyme binding;enzyme regulator activity;glutamate-cysteine ligase activity;glutamate-cysteine ligase catalytic subunit binding;ligase activity;ligase activity, forming carbon-nitrogen bonds;protein binding;protein dimerization activity;protein heterodimerization activity
NaN	NaN	NaN	NaN	NaN	NaN	NaN	NaN	NaN	24.73	NaN	NaN	NaN	NaN	Glutaminase liver isoform, mitochondrial OS;Glutaminase liver isoform, mitochondrial OS					amine metabolic process;biological regulation;carboxylic acid metabolic process;cellular amine metabolic process;cellular amino acid metabolic process;cellular ketone metabolic process;cellular metabolic process;cellular nitrogen compound metabolic process;cellular process;glutamine family amino acid metabolic process;glutamine metabolic process;metabolic process;nitrogen compound metabolic proce…	catalytic activity;glutaminase activity;hydrolase activity;hydrolase activity, acting on carbon-nitrogen (but not peptide) bonds;hydrolase activity, acting on carbon-nitrogen (but not peptide) bonds, in linear amides
22.859	NaN	22.8226	NaN	1.02555	NaN	NaN	NaN	23.1821	22.7917	NaN	NaN	1.31076	NaN	Glutaredoxin-2, mitochondrial OS					aging;biological regulation;cell redox homeostasis;cellular homeostasis;cellular process;cellular response to chemical stimulus;cellular response to oxidative stress;cellular response to oxygen radical;cellular response to reactive oxygen species;cellular response to stimulus;cellular response to stress;cellular response to superoxide;developmental process;homeostatic process;regulation of biolog…	2 iron, 2 sulfur cluster binding;binding;catalytic activity;cation binding;disulfide oxidoreductase activity;electron carrier activity;ion binding;iron-sulfur cluster binding;metal cluster binding;metal ion binding;oxidoreductase activity;oxidoreductase activity, acting on a sulfur group of donors;protein disulfide oxidoreductase activity
24.8457	25.4468	26.0461	0.659251	0.435155	0.660074	NaN	25.5356	25.3168	26.0252	1.16377	0.712223	0.611998	NaN	Glutathione peroxidase OS;Glutathione peroxidase 1 OS					acylglycerol metabolic process;aging;amine metabolic process;anatomical structure development;anatomical structure formation involved in morphogenesis;anatomical structure morphogenesis;angiogenesis;angiogenesis involved in wound healing;biological regulation;blood vessel endothelial cell migration;carboxylic acid metabolic process;catabolic process;cell development;cell differentiation;cell migr…	amine binding;amino acid binding;antioxidant activity;binding;carboxylic acid binding;catalytic activity;glutathione binding;glutathione peroxidase activity;modified amino acid binding;oxidoreductase activity;oxidoreductase activity, acting on paired donors, with incorporation or reduction of molecular oxygen;oxidoreductase activity, acting on peroxide as acceptor;peptide binding;peroxidase activ…
24.9537	23.9652	24.1319	1.98412	1.76761	0.890878	H/Cb	24.1363	24.34	24.1582	0.868321	0.984935	1.1343	NaN	Glutathione peroxidase OS;Glutathione peroxidase OS;Phospholipid hydroperoxide glutathione peroxidase, mitochondrial OS;Phospholipid hydroperoxide glutathione peroxidase, nuclear OS					aging;amine metabolic process;biological regulation;carboxylic acid metabolic process;catabolic process;cellular amine metabolic process;cellular amino acid metabolic process;cellular catabolic process;cellular component organization;cellular component organization at cellular level;cellular component organization or biogenesis;cellular component organization or biogenesis at cellular level;cellu…	amine binding;amino acid binding;antioxidant activity;binding;carboxylic acid binding;catalytic activity;glutathione binding;glutathione peroxidase activity;modified amino acid binding;oxidoreductase activity;oxidoreductase activity, acting on paired donors, with incorporation or reduction of molecular oxygen;oxidoreductase activity, acting on peroxide as acceptor;peptide binding;peroxidase activ…
26.6391	26.7152	26.554	0.948619	1.06076	1.11822	NaN	26.4413	26.7049	26.6956	0.833007	0.838394	1.00647	NaN	Glutathione reductase OS;Glutathione reductase OS;Glutathione reductase (Fragment) OS					amine metabolic process;biological regulation;carboxylic acid metabolic process;cell redox homeostasis;cellular amine metabolic process;cellular amino acid metabolic process;cellular homeostasis;cellular ketone metabolic process;cellular metabolic process;cellular modified amino acid metabolic process;cellular nitrogen compound metabolic process;cellular process;gamete generation;glutathione meta…	amine binding;amino acid binding;antioxidant activity;binding;carboxylic acid binding;catalytic activity;coenzyme binding;cofactor binding;disulfide oxidoreductase activity;flavin adenine dinucleotide binding;glutathione binding;glutathione disulfide oxidoreductase activity;glutathione-disulfide reductase activity;identical protein binding;modified amino acid binding;NADP binding;nucleotide bindi…
24.0067	23.9382	23.2403	1.04863	1.70102	1.62214	Ctx/H	23.9288	23.5502	23.2936	1.30008	1.55315	1.19466	NaN	Glutathione S-transferase A6 OS					amine metabolic process;carboxylic acid metabolic process;cellular amine metabolic process;cellular amino acid metabolic process;cellular ketone metabolic process;cellular metabolic process;cellular modified amino acid metabolic process;cellular nitrogen compound metabolic process;cellular process;glutathione metabolic process;metabolic process;nitrogen compound metabolic process;organic acid met…	catalytic activity;glutathione transferase activity;transferase activity;transferase activity, transferring alkyl or aryl (other than methyl) groups
24.5074	25.1283	25.4059	0.650265	0.536444	0.824962	H/Cb	24.7776	25.284	25.3075	0.703977	0.692603	0.983843	NaN	Glutathione S-transferase kappa 1 OS					amine metabolic process;carboxylic acid metabolic process;cell differentiation;cellular amine metabolic process;cellular amino acid metabolic process;cellular developmental process;cellular ketone metabolic process;cellular metabolic process;cellular modified amino acid metabolic process;cellular nitrogen compound metabolic process;cellular process;developmental process;epithelial cell differenti…	antioxidant activity;catalytic activity;disulfide oxidoreductase activity;glutathione peroxidase activity;glutathione transferase activity;oxidoreductase activity;oxidoreductase activity, acting on a sulfur group of donors;oxidoreductase activity, acting on peroxide as acceptor;peroxidase activity;protein disulfide oxidoreductase activity;transferase activity;transferase activity, transferring al…
28.4739	29.3261	29.1102	0.553939	0.643361	1.16143	H/Cb	28.4829	29.3039	29.1422	0.566049	0.633185	1.1186	H/Cb	Glutathione S-transferase Mu 1 OS;Glutathione S-transferase OS					amine metabolic process;carboxylic acid metabolic process;cellular amine metabolic process;cellular amino acid metabolic process;cellular ketone metabolic process;cellular metabolic process;cellular modified amino acid metabolic process;cellular nitrogen compound metabolic process;cellular process;cellular response to chemical stimulus;cellular response to drug;cellular response to stimulus;gluta…	binding;catalytic activity;cation binding;glutathione transferase activity;identical protein binding;ion binding;lipid binding;metal ion binding;nickel ion binding;protein binding;protein dimerization activity;protein homodimerization activity;steroid binding;transferase activity;transferase activity, transferring alkyl or aryl (other than methyl) groups;transition metal ion binding
26.7619	27.336	27.2281	0.671705	0.723869	1.07766	NaN	26.868	27.1	27.2385	0.851454	0.773514	0.908463	NaN	Glutathione S-transferase Mu 5 OS					amine metabolic process;carboxylic acid metabolic process;cellular amine metabolic process;cellular amino acid metabolic process;cellular ketone metabolic process;cellular metabolic process;cellular modified amino acid metabolic process;cellular nitrogen compound metabolic process;cellular process;glutathione metabolic process;metabolic process;nitrogen compound metabolic process;organic acid met…	binding;catalytic activity;glutathione transferase activity;identical protein binding;protein binding;protein dimerization activity;protein homodimerization activity;transferase activity;transferase activity, transferring alkyl or aryl (other than methyl) groups
27.7532	27.7677	28.23	0.99	0.71857	0.725828	NaN	27.4779	27.7928	28.0364	0.803907	0.679008	0.844635	NaN	Glutathione S-transferase omega-1 OS;Glutathione S-transferase omega 1 OS;Glutathione S-transferase omega 1, isoform CRA_a OS					biological regulation;biosynthetic process;carboxylic acid biosynthetic process;carboxylic acid metabolic process;catabolic process;cellular biosynthetic process;cellular catabolic process;cellular ketone metabolic process;cellular metabolic process;cellular process;cellular response to arsenic-containing substance;cellular response to chemical stimulus;cellular response to inorganic substance;ce…	antioxidant activity;catalytic activity;disulfide oxidoreductase activity;glutathione dehydrogenase (ascorbate) activity;glutathione disulfide oxidoreductase activity;glutathione transferase activity;methylarsonate reductase activity;oxidoreductase activity;oxidoreductase activity, acting on a sulfur group of donors;oxidoreductase activity, acting on a sulfur group of donors, quinone or similar c…
28.2889	28.1039	28.2721	1.13682	1.01171	0.889952	NaN	27.9484	27.9595	28.0053	0.992336	0.961328	0.968752	NaN	Glutathione S-transferase P OS					anatomical structure development;anatomical structure morphogenesis;biological regulation;cell communication;cell development;cell proliferation;cellular developmental process;cellular metabolic process;cellular process;cellular response to biotic stimulus;cellular response to cell-matrix adhesion;cellular response to chemical stimulus;cellular response to corticosteroid stimulus;cellular respons…	amine binding;amino acid binding;binding;carboxylic acid binding;catalytic activity;drug binding;enzyme binding;enzyme regulator activity;glutathione binding;glutathione transferase activity;JUN kinase binding;kinase binding;kinase regulator activity;modified amino acid binding;peptide binding;protein binding;protein kinase binding;transferase activity;transferase activity, transferring alkyl or …
24.0383	24.6538	26.0476	0.652704	0.248394	0.380561	NaN	24.3121	24.3606	26.2234	0.966941	0.265853	0.274942	Ctx/H	Glutathione S-transferase theta-2 OS;Glutathione S-transferase theta-2-like OS					amine metabolic process;carboxylic acid metabolic process;cellular amine metabolic process;cellular amino acid metabolic process;cellular ketone metabolic process;cellular metabolic process;cellular modified amino acid metabolic process;cellular nitrogen compound metabolic process;cellular process;glutathione metabolic process;metabolic process;nitrogen compound metabolic process;organic acid met…	antioxidant activity;catalytic activity;glutathione peroxidase activity;glutathione transferase activity;oxidoreductase activity;oxidoreductase activity, acting on peroxide as acceptor;peroxidase activity;transferase activity;transferase activity, transferring alkyl or aryl (other than methyl) groups
28.4793	29.1537	28.0206	0.626593	1.3743	2.1933	Ctx/Cb	28.4682	29.0831	28.0336	0.652975	1.35154	2.06981	Ctx/Cb	Glutathione S-transferase Yb-3 OS;Glutathione S-transferase Mu 2 OS					amine metabolic process;benzene-containing compound metabolic process;biological regulation;carboxylic acid metabolic process;catabolic process;cellular amine metabolic process;cellular amino acid metabolic process;cellular aromatic compound metabolic process;cellular catabolic process;cellular detoxification of nitrogen compound;cellular ketone metabolic process;cellular metabolic process;cellul…	amine binding;amino acid binding;binding;carboxylic acid binding;catalytic activity;glutathione binding;glutathione transferase activity;modified amino acid binding;peptide binding;transferase activity;transferase activity, transferring alkyl or aryl (other than methyl) groups
23.8511	24.4342	24.6074	0.667528	0.592013	0.886873	NaN	24.1121	24.2054	24.6591	0.937376	0.684442	0.730168	NaN	Glutathione synthetase OS					aging;amine biosynthetic process;amine metabolic process;biosynthetic process;carboxylic acid biosynthetic process;carboxylic acid metabolic process;cellular amine metabolic process;cellular amino acid biosynthetic process;cellular amino acid metabolic process;cellular biosynthetic process;cellular ketone metabolic process;cellular metabolic process;cellular modified amino acid biosynthetic proce…	acid-amino acid ligase activity;adenyl nucleotide binding;adenyl ribonucleotide binding;amine binding;amino acid binding;ATP binding;binding;carboxylic acid binding;catalytic activity;cation binding;glutathione binding;glutathione synthase activity;glycine binding;identical protein binding;ion binding;ligase activity;ligase activity, forming carbon-nitrogen bonds;magnesium ion binding;metal ion b…
33.5108	33.6954	33.8515	0.879893	0.789658	0.897448	NaN	33.8595	33.7572	33.9394	1.07348	0.946123	0.881358	NaN	Glyceraldehyde-3-phosphate dehydrogenase OS;Glyceraldehyde-3-phosphate dehydrogenase OS;Glyceraldehyde-3-phosphate dehydrogenase OS;Glyceraldehyde-3-phosphate dehydrogenase OS					alcohol biosynthetic process;alcohol catabolic process;alcohol metabolic process;anatomical structure development;apoptosis;biological regulation;biosynthetic process;carbohydrate biosynthetic process;carbohydrate catabolic process;carbohydrate metabolic process;catabolic process;cell death;cell development;cell motility;cellular biosynthetic process;cellular carbohydrate biosynthetic process;cel…	binding;catalytic activity;coenzyme binding;cofactor binding;cytoskeletal protein binding;glyceraldehyde-3-phosphate dehydrogenase (NAD+) (phosphorylating) activity;microtubule binding;NAD binding;NADP binding;nucleotide binding;oxidoreductase activity;oxidoreductase activity, acting on the aldehyde or oxo group of donors;oxidoreductase activity, acting on the aldehyde or oxo group of donors, NAD…
25.1241	25.399	25.6474	0.826508	0.695778	0.84183	NaN	25.4105	25.5417	25.6535	0.913072	0.844986	0.925433	NaN	Glycine amidinotransferase, mitochondrial OS;Glycine amidinotransferase, mitochondrial OS					amine biosynthetic process;amine metabolic process;anatomical structure development;anatomical structure morphogenesis;biosynthetic process;carboxylic acid biosynthetic process;carboxylic acid metabolic process;cellular amine metabolic process;cellular amino acid biosynthetic process;cellular amino acid metabolic process;cellular biosynthetic process;cellular ketone metabolic process;cellular met…	amidinotransferase activity;catalytic activity;glycine amidinotransferase activity;hydrolase activity;hydrolase activity, acting on carbon-nitrogen (but not peptide) bonds;hydrolase activity, acting on carbon-nitrogen (but not peptide) bonds, in linear amidines;transferase activity;transferase activity, transferring nitrogenous groups;transferase activity, transferring one-carbon groups
26.8355	26.4064	26.6119	1.34639	1.16764	0.867238	NaN	26.6647	26.5819	26.4227	1.05907	1.18263	1.11667	NaN	Glycogen synthase kinase 3 beta, isoform CRA_b OS;Glycogen synthase kinase-3 beta OS;Glycogen synthase kinase-3 beta OS					anatomical structure development;anatomical structure formation involved in morphogenesis;anatomical structure morphogenesis;axonogenesis;biological regulation;canonical Wnt receptor signaling pathway;canonical Wnt receptor signaling pathway involved in positive regulation of apoptosis;carbohydrate metabolic process;cell cycle process;cell differentiation;cell migration;cell morphogenesis;cell mo…	adenyl nucleotide binding;adenyl ribonucleotide binding;ATP binding;binding;catalytic activity;cytoskeletal protein binding;enzyme binding;glutamate receptor binding;integrin binding;ionotropic glutamate receptor binding;kinase activity;kinase binding;nucleotide binding;phosphotransferase activity, alcohol group as acceptor;protein binding;protein complex binding;protein kinase activity;protein k…
NaN	NaN	NaN	NaN	NaN	NaN	NaN	NaN	NaN	NaN	NaN	NaN	NaN	NaN	GON7, KEOPS complex subunit homolog OS;GON7, KEOPS complex subunit homolog OS					biological regulation;regulation of apoptosis;regulation of biological process;regulation of cell death;regulation of cellular process;regulation of programmed cell death
27.8259	27.6834	27.4578	1.10382	1.29065	1.16926	NaN	27.8001	27.6531	27.5293	1.10726	1.20648	1.0896	NaN	GTPase HRas OS					actin cytoskeleton organization;actin filament-based process;aging;anatomical structure morphogenesis;apoptosis;associative learning;behavior;behavioral interaction between organisms;biological regulation;branching morphogenesis of a tube;cell aging;cell cycle arrest;cell cycle checkpoint;cell cycle process;cell death;cell differentiation;cell proliferation;cellular component assembly;cellular co…	binding;GTP binding;guanyl nucleotide binding;guanyl ribonucleotide binding;nucleotide binding;purine nucleotide binding;purine ribonucleoside triphosphate binding;purine ribonucleotide binding;ribonucleotide binding
24.458	24.3828	24.812	1.05351	0.782412	0.742673	NaN	24.6715	24.3971	25.0103	1.20949	0.790699	0.653745	NaN	GTPase NRas OS					actin cytoskeleton organization;actin filament-based process;anatomical structure morphogenesis;associative learning;behavior;biological regulation;branching morphogenesis of a tube;cell differentiation;cellular component organization;cellular component organization at cellular level;cellular component organization or biogenesis;cellular component organization or biogenesis at cellular level;cell…	binding;GTP binding;guanyl nucleotide binding;guanyl ribonucleotide binding;nucleotide binding;purine nucleotide binding;purine ribonucleoside triphosphate binding;purine ribonucleotide binding;ribonucleotide binding
28.9158	29.0605	29.0474	0.904567	0.912819	1.00912	NaN	28.8854	29.0661	28.9601	0.882275	0.94954	1.07624	NaN	Guanine nucleotide binding protein, alpha q polypeptide, isoform CRA_a OS;Guanine nucleotide-binding protein G(q) subunit alpha OS					activation of adenylate cyclase activity;activation of adenylate cyclase activity by G-protein signaling pathway;activation of phospholipase C activity;activation of phospholipase C activity by dopamine receptor signaling pathway;activation of phospholipase C activity by G-protein coupled receptor protein signaling pathway coupled to IP3 second messenger;anatomical structure development;anatomica…	binding;catalytic activity;cation binding;enzyme activator activity;enzyme regulator activity;G-protein beta/gamma-subunit complex binding;G-protein-coupled receptor binding;GTP binding;GTPase activator activity;GTPase activity;GTPase regulator activity;guanyl nucleotide binding;guanyl ribonucleotide binding;hydrolase activity;hydrolase activity, acting on acid anhydrides;hydrolase activity, acti…
31.4003	31.5315	31.3523	0.913072	1.03383	1.13226	NaN	31.6144	31.659	31.1076	0.969559	1.4209	1.46551	NaN	Guanine nucleotide-binding protein G(I)/G(S)/G(T) subunit beta-1 OS					activation of phospholipase C activity;activation of phospholipase C activity by G-protein coupled receptor protein signaling pathway coupled to IP3 second messenger;anatomical structure development;apoptosis;biological regulation;calcium ion homeostasis;cardiac muscle cell apoptosis;cation homeostasis;cell death;cell proliferation;cell surface receptor linked signaling pathway;cellular calcium i…	binding;catalytic activity;cytoskeletal protein binding;GTPase activity;hydrolase activity;hydrolase activity, acting on acid anhydrides;hydrolase activity, acting on acid anhydrides, in phosphorus-containing anhydrides;molecular transducer activity;nucleoside-triphosphatase activity;protein binding;pyrophosphatase activity;signal transducer activity;spectrin binding
31.6972	31.4156	30.907	1.21554	1.72931	1.42267	NaN	31.506	31.3541	30.7682	1.11103	1.66763	1.50098	Ctx/H	Guanine nucleotide-binding protein G(o) subunit alpha OS					aging;anatomical structure development;behavior;biological regulation;cAMP-mediated signaling;cell projection organization;cell surface receptor linked signaling pathway;cellular component organization;cellular component organization at cellular level;cellular component organization or biogenesis;cellular component organization or biogenesis at cellular level;cellular process;cellular response to…	binding;catalytic activity;cation binding;corticotropin-releasing hormone receptor 1 binding;corticotropin-releasing hormone receptor binding;GDP binding;G-protein beta/gamma-subunit complex binding;G-protein-coupled receptor binding;GTP binding;GTPase activating protein binding;GTPase activity;guanyl nucleotide binding;guanyl ribonucleotide binding;hormone receptor binding;hydrolase activity;hyd…
26.2511	26.2114	26.7288	1.0279	0.718122	0.69863	NaN	26.9547	26.2962	26.6078	1.57844	1.27182	0.805748	NaN	Haloacid dehalogenase-like hydrolase domain-containing protein 2 OS;Haloacid dehalogenase-like hydrolase domain-containing protein 2 OS					biological regulation;regulation of apoptosis;regulation of biological process;regulation of cell death;regulation of cellular process;regulation of fibroblast apoptosis;regulation of programmed cell death	binding;cation binding;enzyme binding;ion binding;metal ion binding;protein binding
NaN	NaN	22.3797	NaN	NaN	NaN	NaN	NaN	NaN	NaN	NaN	NaN	NaN	NaN	Haptoglobin OS;Haptoglobin OS					acute inflammatory response;acute-phase response;anatomical structure development;anatomical structure morphogenesis;defense response;defense response to bacterium;developmental process;gamete generation;immune system process;inflammatory response;liver development;male gamete generation;multicellular organismal process;multicellular organismal reproductive process;multi-organism process;organ de…	antioxidant activity;binding;catalytic activity;hemoglobin binding;identical protein binding;protein binding;protein dimerization activity;protein homodimerization activity
23.669	22.6846	22.1016	1.97849	2.9637	1.49796	H/Cb	22.9015	22.3186	22.3881	1.49786	1.42741	0.952968	NaN	Heat shock 27kDa protein 1 OS;Heat shock protein beta-1 OS					anatomical structure homeostasis;biological adhesion;biological regulation;cell adhesion;cell surface receptor linked signaling pathway;cell-cell adhesion;cellular process;cellular response to chemical stimulus;cellular response to growth factor stimulus;cellular response to organic substance;cellular response to stimulus;cellular response to vascular endothelial growth factor stimulus;enzyme lin…	binding;enzyme inhibitor activity;enzyme regulator activity;kinase inhibitor activity;kinase regulator activity;protein binding;protein kinase C inhibitor activity;protein kinase inhibitor activity;protein kinase regulator activity;protein serine/threonine kinase inhibitor activity;small conjugating protein binding;ubiquitin binding
29.8683	29.9927	29.8597	0.917385	1.00598	1.09657	NaN	29.8857	29.9664	29.7533	0.945599	1.09612	1.15918	NaN	Heat shock 70 kDa protein 4 OS;Heat shock 70 kDa protein 4 OS					anatomical structure development;biological regulation;cellular component assembly;cellular component assembly at cellular level;cellular component organization;cellular component organization at cellular level;cellular component organization or biogenesis;cellular component organization or biogenesis at cellular level;cellular macromolecular complex assembly;cellular macromolecular complex subun…	activating transcription factor binding;adenyl nucleotide binding;adenyl ribonucleotide binding;ATP binding;binding;nucleotide binding;protein binding;protein complex binding;purine nucleotide binding;purine ribonucleoside triphosphate binding;purine ribonucleotide binding;ribonucleotide binding;RNA polymerase II transcription factor binding;transcription factor binding
31.8566	31.8281	32.0584	1.01995	0.869465	0.852458	NaN	31.811	31.8887	32.0111	0.947567	0.87049	0.918658	NaN	Heat shock protein HSP 90-alpha OS					apoptosis;biological regulation;cardiac muscle cell apoptosis;cell death;cell migration;cell motility;cellular component assembly;cellular component assembly at cellular level;cellular component movement;cellular component organization;cellular component organization at cellular level;cellular component organization or biogenesis;cellular component organization or biogenesis at cellular level;cel…	adenyl deoxyribonucleotide binding;adenyl nucleotide binding;adenyl ribonucleotide binding;ATP binding;ATPase activity;binding;catalytic activity;CTP binding;dATP binding;deoxyribonucleotide binding;enzyme binding;enzyme regulator activity;GDP-dissociation inhibitor binding;GTP binding;guanyl nucleotide binding;guanyl ribonucleotide binding;hydrolase activity;hydrolase activity, acting on acid an…
31.1748	31.443	31.4678	0.830355	0.816203	0.982957	NaN	31.3533	31.4852	31.5375	0.912629	0.880137	0.964398	NaN	Heat shock protein HSP 90-beta OS;Heat shock protein HSP 90-beta OS					anatomical structure development;biological regulation;cellular component organization;cellular component organization or biogenesis;cellular macromolecule metabolic process;cellular metabolic process;cellular process;cellular protein metabolic process;cellular response to chemical stimulus;cellular response to cytokine stimulus;cellular response to interleukin-4;cellular response to organic cycl…	adenyl deoxyribonucleotide binding;adenyl nucleotide binding;adenyl ribonucleotide binding;ATP binding;binding;CTP binding;dATP binding;deoxyribonucleotide binding;enzyme binding;GTP binding;guanyl nucleotide binding;guanyl ribonucleotide binding;ion channel binding;kinase binding;nucleotide binding;protein binding;protein kinase binding;purine deoxyribonucleotide binding;purine nucleotide bindin…
25.4364	25.8925	26.2934	0.728954	0.552099	0.757386	NaN	25.9398	25.7537	26.305	1.13768	0.776361	0.682405	NaN	Heme oxygenase 2 OS					cellular metabolic process;cellular process;cofactor metabolic process;heme metabolic process;heme oxidation;heterocycle metabolic process;metabolic process;nitrogen compound metabolic process;oxidation-reduction process;pigment metabolic process;porphyrin-containing compound metabolic process;response to chemical stimulus;response to oxidative stress;response to stimulus;response to stress;tetra…	binding;catalytic activity;cation binding;heme oxygenase (decyclizing) activity;ion binding;metal ion binding;oxidoreductase activity;oxidoreductase activity, acting on paired donors, with incorporation or reduction of molecular oxygen
33.6225	34.3403	35.4518	0.608024	0.281401	0.462813	NaN	33.6143	33.9472	34.6375	0.793939	0.492024	0.619725	Ctx/H	Hemoglobin subunit beta-1 OS;Globin a4 OS					amine metabolic process;biological regulation;carboxylic acid metabolic process;cellular amine metabolic process;cellular amino acid metabolic process;cellular component assembly;cellular component organization;cellular component organization or biogenesis;cellular ketone metabolic process;cellular metabolic process;cellular modified amino acid metabolic process;cellular nitrogen compound metabol…	binding;cation binding;heme binding;hemoglobin alpha binding;hemoglobin beta binding;hemoglobin binding;ion binding;iron ion binding;metal ion binding;oxygen binding;oxygen transporter activity;protein binding;substrate-specific transporter activity;tetrapyrrole binding;transition metal ion binding;transporter activity
24.5249	24.4925	23.959	1.02271	1.48031	1.44744	NaN	24.5171	24.334	24.1368	1.13532	1.30161	1.14647	NaN	Hepatitis B virus x interacting protein (Predicted), isoform CRA_a OS					biological regulation;cellular component organization;cellular component organization or biogenesis;cellular process;cellular response to acid;cellular response to amine stimulus;cellular response to amino acid stimulus;cellular response to chemical stimulus;cellular response to endogenous stimulus;cellular response to organic nitrogen;cellular response to organic substance;cellular response to s…	enzyme regulator activity;GTPase regulator activity;guanyl-nucleotide exchange factor activity;nucleoside-triphosphatase regulator activity
31.1752	31.0066	30.474	1.12397	1.62586	1.44653	NaN	30.98	31.075	30.5158	0.936272	1.37955	1.47345	NaN	Hexokinase-1 OS					alcohol catabolic process;alcohol metabolic process;biological regulation;carbohydrate catabolic process;carbohydrate metabolic process;carbohydrate phosphorylation;catabolic process;cellular carbohydrate catabolic process;cellular carbohydrate metabolic process;cellular macromolecule metabolic process;cellular metabolic process;cellular process;cellular protein metabolic process;generation of pr…	adenyl nucleotide binding;adenyl ribonucleotide binding;ATP binding;ATPase activity;binding;carbohydrate binding;carbohydrate kinase activity;catalytic activity;glucokinase activity;glucose binding;hexokinase activity;hydrolase activity;hydrolase activity, acting on acid anhydrides;hydrolase activity, acting on acid anhydrides, in phosphorus-containing anhydrides;identical protein binding;kinase …
NaN	22.4059	NaN	NaN	NaN	NaN	NaN	22.1129	NaN	NaN	NaN	NaN	NaN	NaN	HIG1 domain family member 1A, mitochondrial OS					biological regulation;cell communication;cellular process;cellular response to chemical stimulus;cellular response to external stimulus;cellular response to extracellular stimulus;cellular response to glucose starvation;cellular response to hypoxia;cellular response to nutrient levels;cellular response to oxygen levels;cellular response to starvation;cellular response to stimulus;cellular respons…
29.2467	29.2659	29.5217	0.98678	0.82645	0.837523	NaN	29.3432	29.4405	29.5413	0.934781	0.871698	0.932516	NaN	Histidine triad nucleotide-binding protein 1 OS;Uncharacterized protein OS					biological regulation;biosynthetic process;catabolic process;cellular biosynthetic process;cellular catabolic process;cellular component organization;cellular component organization at cellular level;cellular component organization or biogenesis;cellular component organization or biogenesis at cellular level;cellular macromolecule biosynthetic process;cellular macromolecule metabolic process;cell…	binding;catalytic activity;hydrolase activity;nucleotide binding
22.0729	NaN	22.3589	NaN	0.820173	NaN	NaN	NaN	NaN	NaN	NaN	NaN	NaN	NaN	Histidine-rich glycoprotein OS;Histidine-rich glycoprotein OS;Histidine-rich glycoprotein OS					biological regulation;cell activation;cellular process;cellular response to chemical stimulus;cellular response to inorganic substance;cellular response to iron ion;cellular response to metal ion;cellular response to stimulus;cofactor transport;defense response;defense response to fungus;establishment of localization;fibrinolysis;heme export;heme transport;multi-organism process;negative regulati…	binding;carbohydrate binding;cation binding;cysteine-type endopeptidase inhibitor activity;endopeptidase inhibitor activity;endopeptidase regulator activity;enzyme inhibitor activity;enzyme regulator activity;glycoprotein binding;glycosaminoglycan binding;heme binding;heparan sulfate proteoglycan binding;heparin binding;immunoglobulin binding;ion binding;iron ion binding;metal ion binding;pattern…
NaN	NaN	23.1604	NaN	NaN	NaN	NaN	NaN	NaN	23.695	NaN	NaN	NaN	NaN	Histone deacetylase 1 OS;Histone deacetylase OS					biological regulation;biosynthetic process;cellular biosynthetic process;cellular component organization;cellular component organization at cellular level;cellular component organization or biogenesis;cellular component organization or biogenesis at cellular level;cellular macromolecule biosynthetic process;cellular macromolecule metabolic process;cellular metabolic process;cellular nitrogen comp…	binding;catalytic activity;chromatin binding;deacetylase activity;DNA binding;histone deacetylase activity;histone deacetylase activity (H3-K14 specific);histone deacetylase activity (H3-K9 specific);hydrolase activity;hydrolase activity, acting on carbon-nitrogen (but not peptide) bonds;hydrolase activity, acting on carbon-nitrogen (but not peptide) bonds, in linear amides;NAD-dependent histone …
22.4867	23.2094	21.3333	0.605962	2.22437	3.67081	NaN	23.4425	23.2313	20.2438	1.15765	9.18131	7.93098	Ctx/H	Histone deacetylase 4 OS					anatomical structure development;biological regulation;biosynthetic process;calcium-mediated signaling;cell development;cellular biosynthetic process;cellular component organization;cellular component organization at cellular level;cellular component organization or biogenesis;cellular component organization or biogenesis at cellular level;cellular developmental process;cellular macromolecule bio…	alkali metal ion binding;binding;catalytic activity;cation binding;core promoter binding;deacetylase activity;DNA binding;histone deacetylase activity;histone deacetylase activity (H3-K14 specific);histone deacetylase activity (H3-K9 specific);hydrolase activity;hydrolase activity, acting on carbon-nitrogen (but not peptide) bonds;hydrolase activity, acting on carbon-nitrogen (but not peptide) bo…
24.2999	24.7766	26.2877	0.71862	0.252123	0.350844	Ctx/H	24.5919	24.8939	26.1929	0.811127	0.329648	0.406408	Ctx/H	Histone deacetylase OS					adult behavior;anatomical structure development;anatomical structure formation involved in morphogenesis;anatomical structure morphogenesis;ATP-dependent chromatin remodeling;behavior;behavioral response to ethanol;biological regulation;biosynthetic process;cardiac cell development;cardiac muscle cell development;cardiac muscle hypertrophy;cell communication;cell development;cell differentiation;…	binding;catalytic activity;chromatin binding;chromatin DNA binding;core promoter binding;core promoter proximal region DNA binding;core promoter proximal region sequence-specific DNA binding;deacetylase activity;DNA binding;enhancer binding;enhancer sequence-specific DNA binding;enzyme binding;GTPase binding;heat shock protein binding;histone deacetylase activity;histone deacetylase activity (H3-…
24.8693	25.0694	25.1361	0.87049	0.831161	0.95482	NaN	24.9466	25.032	24.9864	0.942523	0.97279	1.03211	NaN	Histone deacetylase OS;Histone deacetylase OS					axon cargo transport;axon transport of mitochondrion;biological regulation;cell differentiation;cellular component movement;cellular developmental process;cellular process;cellular response to chemical stimulus;cellular response to endogenous stimulus;cellular response to hormone stimulus;cellular response to organic substance;cellular response to oxidative stress;cellular response to parathyroid…	binding;catalytic activity;cation binding;hydrolase activity;ion binding;metal ion binding;transition metal ion binding;zinc ion binding
25.2914	25.2101	24.5424	1.05797	1.68063	1.58854	Ctx/H	24.7027	24.8909	24.4361	0.8777	1.20297	1.37059	NaN	HtrA serine peptidase 2 OS					adult behavior;adult locomotory behavior;adult walking behavior;anatomical structure development;behavior;biological regulation;catabolic process;cell communication;cell development;cellular catabolic process;cellular component organization;cellular component organization at cellular level;cellular component organization or biogenesis;cellular component organization or biogenesis at cellular leve…	catalytic activity;endopeptidase activity;hydrolase activity;peptidase activity;peptidase activity, acting on L-amino acid peptides;serine hydrolase activity;serine-type endopeptidase activity;serine-type peptidase activity
24.8934	24.633	25.4254	1.19781	0.691595	0.577383	NaN	24.8031	24.9172	25.5422	0.923959	0.599113	0.64842	Ctx/H	Huntingtin interacting protein 1, isoform CRA_a OS					activation of caspase activity;biological regulation;cellular component assembly;cellular component assembly at cellular level;cellular component organization;cellular component organization at cellular level;cellular component organization or biogenesis;cellular component organization or biogenesis at cellular level;cellular macromolecular complex assembly;cellular macromolecular complex subunit…	binding;clathrin binding;lipid binding;phosphatidylinositol binding;phospholipid binding;protein binding
25.5188	25.7376	25.9431	0.85928	0.7452	0.867238	NaN	25.6943	25.6199	25.7381	1.05292	0.970096	0.921336	NaN	Huntingtin interacting protein 2 (Predicted), isoform CRA_a OS					apoptosis;apoptosis in response to endoplasmic reticulum stress;biological regulation;catabolic process;cell death;cellular catabolic process;cellular macromolecule catabolic process;cellular macromolecule metabolic process;cellular metabolic process;cellular process;cellular protein metabolic process;death;macromolecule catabolic process;macromolecule metabolic process;macromolecule modification…	acid-amino acid ligase activity;binding;catalytic activity;enzyme binding;ligase activity;ligase activity, forming carbon-nitrogen bonds;protein binding;small conjugating protein ligase activity;ubiquitin protein ligase binding;ubiquitin-protein ligase activity;ubiquitin-ubiquitin ligase activity
25.7378	25.5879	25.5643	1.10949	1.12779	1.01649	NaN	25.7035	25.5891	25.5174	1.08252	1.13768	1.05095	NaN	Huntingtin OS;Huntingtin OS					acidic amino acid transport;aging;amide biosynthetic process;amine metabolic process;amine transport;amino acid import;amino acid transport;anatomical structure development;anatomical structure formation involved in morphogenesis;anion transport;anterior/posterior pattern specification;apoptosis;associative learning;axon cargo transport;behavior;behavioral interaction between organisms;biological…	binding;diazepam binding;drug binding;protein binding;receptor binding;transcription factor binding
26.1277	25.7714	25.7638	1.28014	1.2869	1.00528	NaN	25.9391	25.5606	25.389	1.29999	1.46419	1.12631	NaN	Huntingtin-interacting protein 1-related OS					apoptosis;cell death;cellular component organization;cellular component organization or biogenesis;cellular membrane organization;cellular process;clathrin-mediated endocytosis;death;endocytosis;establishment of localization;membrane invagination;membrane organization;programmed cell death;receptor-mediated endocytosis;transport;vesicle-mediated transport	binding;lipid binding;phosphatidylinositol binding;phospholipid binding
26.9168	26.6179	27.6546	1.23021	0.599653	0.487441	Ctx/H	26.8297	26.5241	27.1952	1.23593	0.7762	0.628028	NaN	Hydroxyacyl glutathione hydrolase OS;Hydroxyacylglutathione hydrolase, mitochondrial OS					amine biosynthetic process;amine metabolic process;biosynthetic process;carbohydrate metabolic process;carboxylic acid biosynthetic process;carboxylic acid metabolic process;cellular amine metabolic process;cellular amino acid biosynthetic process;cellular amino acid metabolic process;cellular biosynthetic process;cellular ketone metabolic process;cellular metabolic process;cellular modified amin…	binding;catalytic activity;cation binding;hydrolase activity;hydrolase activity, acting on ester bonds;hydroxyacylglutathione hydrolase activity;ion binding;metal ion binding;thiolester hydrolase activity;transition metal ion binding;zinc ion binding
25.4922	26.0639	27.0803	0.672823	0.332609	0.494348	Ctx/H	25.7808	25.8298	26.8278	0.966606	0.483974	0.500694	Ctx/H	Chloride intracellular channel protein OS;Chloride intracellular channel protein 4 OS					anatomical structure formation involved in morphogenesis;anatomical structure morphogenesis;angiogenesis;anion transport;apoptosis;biological regulation;branching morphogenesis of a tube;cation homeostasis;cell death;cell differentiation;cell morphogenesis;cell morphogenesis involved in differentiation;cellular cation homeostasis;cellular chemical homeostasis;cellular component morphogenesis;cell…	anion channel activity;anion transmembrane transporter activity;binding;channel activity;chloride channel activity;gated channel activity;ion channel activity;ion transmembrane transporter activity;passive transmembrane transporter activity;protein binding;protein complex binding;substrate-specific channel activity;substrate-specific transmembrane transporter activity;substrate-specific transport…
22.9425	NaN	22.2888	NaN	1.5732	NaN	NaN	23.2183	NaN	22.4904	NaN	1.65623	NaN	NaN	Immunoglobulin-binding protein 1 OS					B cell activation;biological regulation;cell activation;cellular process;immune system process;leukocyte activation;lymphocyte activation;negative regulation of biological process;negative regulation of biosynthetic process;negative regulation of caspase activity;negative regulation of catalytic activity;negative regulation of cell communication;negative regulation of cellular biosynthetic proces…	binding;enzyme binding;enzyme regulator activity;phosphatase binding;phosphatase regulator activity;protein binding;protein complex binding;protein phosphatase 2A binding;protein phosphatase binding;protein phosphatase regulator activity;protein phosphatase type 2A regulator activity
25.3443	25.8386	25.8517	0.709906	0.703489	0.990961	NaN	25.3632	26.0015	26.0751	0.64247	0.610516	0.950264	H/Cb	Importin subunit alpha OS					establishment of localization;establishment of localization in cell;establishment of protein localization;intracellular protein transport;intracellular transport;nuclear import;nuclear transport;nucleocytoplasmic transport;protein import;protein import into nucleus;protein targeting;protein transport;response to chemical stimulus;response to hydrogen peroxide;response to inorganic substance;respo…	protein transporter activity;substrate-specific transporter activity;transporter activity
NaN	NaN	NaN	NaN	NaN	NaN	NaN	NaN	NaN	24.3992	NaN	NaN	NaN	NaN	Inositol 1,4,5-trisphosphate receptor type 1 OS;Inositol 1,4,5-trisphosphate receptor type 1 OS					apoptosis;apoptosis in response to endoplasmic reticulum stress;biological regulation;calcium ion homeostasis;calcium ion transport;calcium ion transport into cytosol;cation homeostasis;cation transport;cell death;cellular calcium ion homeostasis;cellular cation homeostasis;cellular chemical homeostasis;cellular divalent inorganic cation homeostasis;cellular homeostasis;cellular ion homeostasis;c…	binding;calcium channel activity;calcium-release channel activity;cation channel activity;cation transmembrane transporter activity;channel activity;enzyme binding;gated channel activity;inositol 1,4,5-trisphosphate-sensitive calcium-release channel activity;intracellular ligand-gated calcium channel activity;intracellular ligand-gated ion channel activity;ion channel activity;ion transmembrane t…
NaN	NaN	NaN	NaN	NaN	NaN	NaN	NaN	NaN	NaN	NaN	NaN	NaN	NaN	Insulin receptor substrate 2 OS					anatomical structure development;biological regulation;brain development;carbohydrate homeostasis;cell proliferation;cell surface receptor linked signaling pathway;cellular chemical homeostasis;cellular glucose homeostasis;cellular homeostasis;cellular process;cellular response to carbohydrate stimulus;cellular response to chemical stimulus;cellular response to endogenous stimulus;cellular respon…	14-3-3 protein binding;binding;enzyme binding;insulin receptor binding;kinase binding;molecular transducer activity;phosphatase binding;phosphatidylinositol 3-kinase binding;protein binding;protein complex binding;protein domain specific binding;protein phosphatase binding;receptor binding;signal transducer activity
24.7314	25.1736	25.3734	0.736011	0.640824	0.870671	NaN	25.1754	24.6323	25.4675	1.4571	0.816712	0.560505	NaN	Integrin beta OS;Integrin beta-1 OS					actin cytoskeleton organization;actin filament-based process;actomyosin structure organization;anatomical structure homeostasis;anatomical structure morphogenesis;associative learning;axon extension;behavior;biological adhesion;biological regulation;blood vessel endothelial cell migration;calcium ion homeostasis;calcium-independent cell-matrix adhesion;cardiac cell differentiation;cardiac muscle …	actin binding;actinin binding;alpha-actinin binding;binding;cation binding;collagen binding;cytoskeletal protein binding;enzyme binding;extracellular matrix binding;fibronectin binding;glycoprotein binding;integrin binding;ion binding;kinase binding;laminin binding;metal ion binding;peptide binding;protease binding;protein binding;protein complex binding;protein dimerization activity;protein doma…
23.9244	23.6197	23.5064	1.23516	1.33607	1.0817	NaN	23.5853	23.2801	23.2966	1.23559	1.22154	0.988628	NaN	Integrin subunit alpha V OS;Integrin subunit alpha V OS					anatomical structure formation involved in morphogenesis;anatomical structure morphogenesis;angiogenesis;apolipoprotein A-I-mediated signaling pathway;apoptotic cell clearance;biological adhesion;biological regulation;cell adhesion;cell differentiation;cell growth;cell migration;cell morphogenesis;cell morphogenesis involved in differentiation;cell motility;cell surface receptor linked signaling …	binding;calcium channel activity;cation channel activity;cation transmembrane transporter activity;channel activity;extracellular matrix binding;gated channel activity;ion channel activity;ion transmembrane transporter activity;passive transmembrane transporter activity;substrate-specific channel activity;substrate-specific transmembrane transporter activity;substrate-specific transporter activit…
23.9261	24.1857	24.8163	0.835319	0.539539	0.645908	Ctx/H	24.4344	24.1231	24.5362	1.24083	0.93187	0.751008	NaN	Integrin-linked protein kinase OS					aging;ameboidal cell migration;anatomical structure development;anatomical structure formation involved in morphogenesis;anatomical structure morphogenesis;axon ensheathment;biological adhesion;biological regulation;branching involved in ureteric bud morphogenesis;branching morphogenesis of a tube;cell adhesion;cell aging;cell cycle arrest;cell cycle process;cell migration;cell morphogenesis;cell…	adenyl nucleotide binding;adenyl ribonucleotide binding;ATP binding;binding;catalytic activity;integrin binding;kinase activity;molecular transducer activity;nucleotide binding;phosphotransferase activity, alcohol group as acceptor;protein binding;protein complex binding;protein domain specific binding;protein kinase activity;protein serine/threonine kinase activity;purine nucleotide binding;puri…
25.1847	25.0286	26.6465	1.11427	0.36304	0.325809	Ctx/H	25.594	25.4118	26.2617	1.13461	0.629509	0.554823	Ctx/H	Interferon-inducible double-stranded RNA-dependent protein kinase activator A OS;Interferon-inducible double-stranded RNA-dependent protein kinase activator A OS					anatomical structure morphogenesis;biological regulation;cellular macromolecule metabolic process;cellular metabolic process;cellular nitrogen compound metabolic process;cellular process;cellular protein metabolic process;cellular response to chemical stimulus;cellular response to dsRNA;cellular response to organic substance;cellular response to oxidative stress;cellular response to stimulus;cell…	binding;catalytic activity;enzyme binding;kinase activity;kinase binding;nucleic acid binding;protein binding;protein kinase binding;RNA binding;transferase activity;transferase activity, transferring phosphorus-containing groups
28.0737	28.332	28.502	0.836073	0.743137	0.888843	NaN	27.8911	28.3639	28.7464	0.720565	0.55275	0.767107	NaN	Isocitrate dehydrogenase [NADP] cytoplasmic OS					2-oxoglutarate metabolic process;acetyl-CoA catabolic process;acetyl-CoA metabolic process;amine metabolic process;anatomical structure development;carbohydrate metabolic process;carboxylic acid metabolic process;catabolic process;cellular aldehyde metabolic process;cellular amine metabolic process;cellular amino acid metabolic process;cellular carbohydrate metabolic process;cellular catabolic pr…	binding;catalytic activity;cation binding;coenzyme binding;cofactor binding;ion binding;isocitrate dehydrogenase (NADP+) activity;isocitrate dehydrogenase activity;magnesium ion binding;metal ion binding;NAD binding;NADP binding;nucleotide binding;oxidoreductase activity;oxidoreductase activity, acting on CH-OH group of donors;oxidoreductase activity, acting on the CH-OH group of donors, NAD or N…
28.7001	29.0434	28.7477	0.788236	0.967545	1.22748	NaN	28.8511	29.18	28.8064	0.796143	1.03147	1.29558	NaN	Lactoylglutathione lyase OS					amine metabolic process;biological regulation;carbohydrate metabolic process;carboxylic acid metabolic process;cell differentiation;cellular aldehyde metabolic process;cellular amine metabolic process;cellular amino acid metabolic process;cellular developmental process;cellular ketone metabolic process;cellular metabolic process;cellular modified amino acid metabolic process;cellular nitrogen com…	binding;carbon-sulfur lyase activity;catalytic activity;cation binding;ion binding;lactoylglutathione lyase activity;lyase activity;metal ion binding;transition metal ion binding;zinc ion binding
27.3416	26.8315	27.7749	1.42415	0.740566	0.520006	NaN	27.2822	27.0457	27.6891	1.17813	0.754242	0.640202	NaN	Lamin A, isoform CRA_b OS;Prelamin-A/C OS;Prelamin-A/C OS;Lmna protein OS;Prelamin-A/C OS;Prelamin-A/C OS					anatomical structure development;biological regulation;cardiac cell development;cardiac muscle cell development;cell development;cellular component organization;cellular component organization at cellular level;cellular component organization or biogenesis;cellular component organization or biogenesis at cellular level;cellular developmental process;cellular localization;cellular macromolecule lo…	structural molecule activity
26.0566	25.9163	26.5687	1.10213	0.701201	0.636221	NaN	26.0999	25.9744	26.4104	1.09089	0.806362	0.739181	NaN	Large proline-rich protein BAG6 OS;Large proline-rich protein BAG6 OS					anatomical structure development;apoptosis;apoptosis in response to endoplasmic reticulum stress;biological regulation;brain development;catabolic process;cell cycle process;cell death;cell differentiation;cellular catabolic process;cellular component assembly;cellular component assembly at cellular level;cellular component organization;cellular component organization at cellular level;cellular c…	binding;polyubiquitin binding;proteasome binding;protein binding;protein complex binding;ribonucleoprotein binding;ribosome binding;small conjugating protein binding;ubiquitin binding
28.1357	28.1276	28.2023	1.00563	0.954886	0.94954	NaN	28.2047	28.2917	28.0771	0.941478	1.09247	1.16038	NaN	LDL receptor-related protein 1 OS					activation of protein kinase activity;activation of protein kinase C activity by G-protein coupled receptor protein signaling pathway;aging;alcohol metabolic process;anatomical structure morphogenesis;aorta morphogenesis;apoptotic cell clearance;artery morphogenesis;biological regulation;blood vessel morphogenesis;cell proliferation;cell surface receptor linked signaling pathway;cellular componen…	binding;calcium ion binding;cation binding;enzyme binding;ion binding;metal ion binding;protease binding;protein binding
24.6933	25.0418	24.7558	0.7854	0.957603	1.21926	NaN	24.9703	25.4136	25.2017	0.73545	0.851808	1.15821	NaN	Leucine carboxyl methyltransferase 1 OS;Leucine carboxyl methyltransferase 1 OS					biological regulation;negative regulation of biological process;negative regulation of cellular component organization;negative regulation of protein complex assembly;regulation of apoptosis;regulation of biological process;regulation of carbohydrate metabolic process;regulation of cell cycle;regulation of cell death;regulation of cellular carbohydrate metabolic process;regulation of cellular com…	carboxyl-O-methyltransferase activity;catalytic activity;methyltransferase activity;O-methyltransferase activity;protein carboxyl O-methyltransferase activity;protein C-terminal carboxyl O-methyltransferase activity;protein methyltransferase activity;transferase activity;transferase activity, transferring one-carbon groups
31.4309	31.6176	30.7469	0.878613	1.60659	1.82855	Ctx/H	31.3083	31.4576	30.6178	0.901688	1.61384	1.7898	Ctx/H	L-lactate dehydrogenase A chain OS					anatomical structure development;ATP biosynthetic process;ATP metabolic process;biological regulation;biosynthetic process;carbohydrate metabolic process;carboxylic acid biosynthetic process;carboxylic acid metabolic process;cell motility;cellular biosynthetic process;cellular component movement;cellular ketone metabolic process;cellular metabolic process;cellular nitrogen compound biosynthetic p…	binding;catalytic activity;coenzyme binding;cofactor binding;enzyme binding;identical protein binding;kinase binding;lactate dehydrogenase activity;L-lactate dehydrogenase activity;NAD binding;nucleotide binding;oxidoreductase activity;oxidoreductase activity, acting on CH-OH group of donors;oxidoreductase activity, acting on the CH-OH group of donors, NAD or NADP as acceptor;protein binding
27.2418	27.2633	27.5703	0.985208	0.796364	0.808321	NaN	27.47	27.2924	27.3167	1.131	1.11211	0.983298	NaN	Lon protease homolog, mitochondrial OS					aging;biological regulation;catabolic process;cellular catabolic process;cellular component assembly;cellular component assembly at cellular level;cellular component organization;cellular component organization at cellular level;cellular component organization or biogenesis;cellular component organization or biogenesis at cellular level;cellular macromolecular complex assembly;cellular macromolec…	adenyl nucleotide binding;adenyl ribonucleotide binding;ADP binding;ATP binding;ATPase activity;ATPase activity, coupled;ATP-dependent peptidase activity;binding;catalytic activity;DNA binding;endopeptidase activity;G-quadruplex DNA binding;hydrolase activity;hydrolase activity, acting on acid anhydrides;hydrolase activity, acting on acid anhydrides, in phosphorus-containing anhydrides;mitochondr…
27.7425	27.5956	28.1533	1.10719	0.752206	0.679384	NaN	27.76	27.7575	28.0549	1.00173	0.815129	0.813718	NaN	Long-chain-fatty-acid--CoA ligase ACSBG1 OS;Long-chain-fatty-acid--CoA ligase ACSBG1 OS					apoptosis;carboxylic acid metabolic process;cell death;cell differentiation;cellular developmental process;cellular ketone metabolic process;cellular lipid metabolic process;cellular metabolic process;cellular process;cellular process involved in reproduction;death;developmental process;fatty acid metabolic process;gamete generation;lipid metabolic process;long-chain fatty acid metabolic process;…	acyl-CoA hydrolase activity;adenyl nucleotide binding;adenyl ribonucleotide binding;ATP binding;binding;catalytic activity;CoA hydrolase activity;fatty acid ligase activity;hydrolase activity;hydrolase activity, acting on ester bonds;ligase activity;ligase activity, forming carbon-sulfur bonds;long-chain fatty acid-CoA ligase activity;nucleotide binding;purine nucleotide binding;purine ribonucleo…
24.4771	24.5168	24.5456	0.972857	0.953629	0.980235	NaN	24.4978	24.7295	24.7561	0.851631	0.836073	0.981731	NaN	Lysosome-associated membrane glycoprotein 1 OS;Lysosome-associated membrane glycoprotein 1 (Fragment) OS					autophagic cell death;autophagy;biological regulation;catabolic process;cell death;cellular catabolic process;cellular metabolic process;cellular process;death;establishment of localization;establishment of localization in cell;establishment of protein localization;establishment of protein localization to organelle;Golgi to lysosome transport;Golgi vesicle transport;induction of apoptosis;inducti…
NaN	21.3736	NaN	NaN	NaN	NaN	NaN	NaN	NaN	NaN	NaN	NaN	NaN	NaN	Macrophage erythroblast attacher OS					anatomical structure development;biological adhesion;biological regulation;cell adhesion;cell cycle;cell development;cell division;cell maturation;cellular component organization;cellular component organization at cellular level;cellular component organization or biogenesis;cellular component organization or biogenesis at cellular level;cellular developmental process;cellular process;cytoskeleton…
29.406	29.3767	29.3219	1.02052	1.06003	1.03872	NaN	29.2611	29.5199	29.2974	0.835783	0.975153	1.16675	NaN	Macrophage migration inhibitory factor OS;Uncharacterized protein OS					aging;anatomical structure development;behavior;biological regulation;brain development;brain renin-angiotensin system;cellular process;cellular response to chemical stimulus;cellular response to hydrogen peroxide;cellular response to hypoxia;cellular response to oxidative stress;cellular response to oxygen levels;cellular response to reactive oxygen species;cellular response to stimulus;cellular…	binding;catalytic activity;dopachrome isomerase activity;intramolecular oxidoreductase activity;intramolecular oxidoreductase activity, interconverting keto- and enol-groups;intramolecular oxidoreductase activity, transposing C=C bonds;isomerase activity;phenylpyruvate tautomerase activity;protein binding;protein complex binding
25.9841	26.2539	25.205	0.829435	1.71606	2.06895	Ctx/H	25.7376	26.0214	24.9708	0.821425	1.70149	2.07139	Ctx/H	Major prion protein OS					behavior;biological regulation;cellular component assembly;cellular component organization;cellular component organization or biogenesis;cellular process;cellular response to chemical stimulus;cellular response to copper ion;cellular response to inorganic substance;cellular response to metal ion;cellular response to stimulus;cognition;learning or memory;macromolecular complex assembly;macromolecu…	ATP-dependent protein binding;binding;cation binding;chaperone binding;copper ion binding;ion binding;ion channel binding;metal ion binding;protein binding;transition metal ion binding
26.3943	26.4898	26.7362	0.935948	0.789002	0.842997	NaN	26.2526	26.6341	26.7371	0.767639	0.714745	0.931095	NaN	Maleylacetoacetate isomerase OS;Maleylacetoacetate isomerase OS					amine catabolic process;amine metabolic process;aromatic amino acid family catabolic process;aromatic amino acid family metabolic process;aromatic compound catabolic process;carboxylic acid catabolic process;carboxylic acid metabolic process;catabolic process;cellular amine metabolic process;cellular amino acid catabolic process;cellular amino acid metabolic process;cellular aromatic compound met…	catalytic activity;cis-trans isomerase activity;glutathione transferase activity;isomerase activity;maleylacetoacetate isomerase activity;transferase activity;transferase activity, transferring alkyl or aryl (other than methyl) groups
23.3268	NaN	24.9093	NaN	0.333903	NaN	NaN	22.7659	22.5102	24.9809	1.19391	0.215387	0.180404	Ctx/H	Metabotropic glutamate receptor 4 OS					activation of MAPK activity;amine transport;amino acid transport;behavior;biological regulation;cAMP-mediated signaling;carboxylic acid transport;cell communication;cell projection organization;cell surface receptor linked signaling pathway;cell-cell signaling;cellular component organization;cellular component organization at cellular level;cellular component organization or biogenesis;cellular c…	adenylate cyclase inhibiting metabotropic glutamate receptor activity;binding;calcium-dependent protein binding;calmodulin binding;glutamate receptor activity;G-protein coupled receptor activity;group III metabotropic glutamate receptor activity;molecular transducer activity;protein binding;receptor activity;signal transducer activity;signaling receptor activity;transmembrane signaling receptor a…
23.9598	24.3864	24.0899	0.744013	0.913768	1.22816	NaN	24.1019	24.4005	23.9109	0.813041	1.14155	1.40406	NaN	Methylthioribulose-1-phosphate dehydratase OS					amine biosynthetic process;amine metabolic process;amino acid salvage;aspartate family amino acid biosynthetic process;aspartate family amino acid metabolic process;biological regulation;biosynthetic process;carboxylic acid biosynthetic process;carboxylic acid metabolic process;cellular amine metabolic process;cellular amino acid biosynthetic process;cellular amino acid metabolic process;cellular…	binding;cation binding;ion binding;metal ion binding
26.2809	27.2393	26.185	0.514627	1.06873	2.07671	Ctx/Cb	27.0821	27.0688	25.9255	1.00926	2.22931	2.20886	Ctx/H	Microsomal glutathione S-transferase 3 OS					metabolic process;oxidation-reduction process;response to chemical stimulus;response to endogenous stimulus;response to organic nitrogen;response to organic substance;response to stimulus	antioxidant activity;catalytic activity;glutathione peroxidase activity;glutathione transferase activity;oxidoreductase activity;oxidoreductase activity, acting on peroxide as acceptor;peroxidase activity;transferase activity;transferase activity, transferring alkyl or aryl (other than methyl) groups
NaN	NaN	NaN	NaN	NaN	NaN	NaN	NaN	NaN	NaN	NaN	NaN	NaN	NaN	Microtubule-associated protein OS					anatomical structure development;apoptosis;biological regulation;brain development;cell death;cell differentiation;cellular developmental process;cellular process;death;developmental process;female pregnancy;induction of apoptosis;induction of apoptosis by intracellular signals;induction of apoptosis by oxidative stress;induction of programmed cell death;microtubule-based process;multi-organism p…	binding;cytoskeletal protein binding;enzyme binding;kinase binding;microtubule binding;phosphatase binding;protein binding;protein complex binding;protein domain specific binding;protein kinase binding;protein phosphatase 2A binding;protein phosphatase binding;tubulin binding
29.6579	30.0096	29.3249	0.78366	1.25963	1.60737	NaN	30.0828	30.0798	29.4698	1.00208	1.52944	1.52626	Ctx/H	Microtubule-associated protein OS;Microtubule-associated protein OS;Microtubule-associated protein tau OS					anatomical structure development;apoptosis;biological regulation;brain development;cell death;cell differentiation;cellular component organization;cellular component organization at cellular level;cellular component organization or biogenesis;cellular component organization or biogenesis at cellular level;cellular developmental process;cellular process;cytoskeleton organization;death;developmenta…	binding;cytoskeletal protein binding;enzyme binding;kinase binding;microtubule binding;phosphatase binding;protein binding;protein complex binding;protein domain specific binding;protein kinase binding;protein phosphatase 2A binding;protein phosphatase binding;tubulin binding
NaN	NaN	NaN	NaN	NaN	NaN	NaN	NaN	NaN	NaN	NaN	NaN	NaN	NaN	Misshapen-like kinase 1 OS;Misshapen-like kinase 1 OS;Misshapen-like kinase 1 OS					actin cytoskeleton organization;actin cytoskeleton reorganization;actin filament-based process;activation of protein kinase activity;anatomical structure homeostasis;anatomical structure morphogenesis;biological regulation;cell communication;cell part morphogenesis;cell projection morphogenesis;cell projection organization;cell-cell signaling;cellular component morphogenesis;cellular component or…	adenyl nucleotide binding;adenyl ribonucleotide binding;ATP binding;binding;catalytic activity;kinase activity;nucleotide binding;phosphotransferase activity, alcohol group as acceptor;protein kinase activity;protein serine/threonine kinase activity;purine nucleotide binding;purine ribonucleoside triphosphate binding;purine ribonucleotide binding;ribonucleotide binding;transferase activity;transf…
24.0453	24.1542	23.7532	0.927295	1.22442	1.32042	NaN	23.9299	24.3606	23.8024	0.741902	1.0924	1.47243	NaN	Mitofusin 2 OS;Mitofusin-2-like OS;Mitofusin-2 OS					apoptosis;autophagy;biological regulation;catabolic process;cell death;cellular catabolic process;cellular component organization;cellular component organization at cellular level;cellular component organization or biogenesis;cellular component organization or biogenesis at cellular level;cellular membrane fusion;cellular membrane organization;cellular metabolic process;cellular process;death;est…	binding;catalytic activity;enzyme binding;GTP binding;GTPase activity;GTPase binding;guanyl nucleotide binding;guanyl ribonucleotide binding;hydrolase activity;hydrolase activity, acting on acid anhydrides;hydrolase activity, acting on acid anhydrides, in phosphorus-containing anhydrides;nucleoside-triphosphatase activity;nucleotide binding;protein binding;purine nucleotide binding;purine ribonuc…
29.436	29.7679	29.4109	0.794489	1.01755	1.28076	NaN	29.5334	29.8892	29.3738	0.781436	1.11698	1.42939	NaN	Mitogen-activated protein kinase 1 OS					activation of immune response;anatomical structure development;anatomical structure morphogenesis;antigen receptor-mediated signaling pathway;apoptosis;B cell receptor signaling pathway;biological regulation;blood vessel development;caveolin-mediated endocytosis;cell cycle;cell death;cell proliferation;cell surface receptor linked signaling pathway;cellular aromatic compound metabolic process;cel…	adenyl nucleotide binding;adenyl ribonucleotide binding;ATP binding;binding;catalytic activity;enzyme binding;identical protein binding;kinase activity;kinase binding;MAP kinase activity;mitogen-activated protein kinase kinase kinase binding;molecular transducer activity;nucleotide binding;phosphotransferase activity, alcohol group as acceptor;protein binding;protein dimerization activity;protein…
26.7725	27.1267	27.4796	0.782303	0.61255	0.783009	NaN	27.0121	27.306	27.3313	0.815694	0.801514	0.982616	NaN	Mitogen-activated protein kinase 3 OS					apoptosis;arachidonic acid metabolic process;biological regulation;carboxylic acid metabolic process;caveolin-mediated endocytosis;cell cycle;cell death;cellular component assembly;cellular component organization;cellular component organization or biogenesis;cellular ketone metabolic process;cellular lipid metabolic process;cellular macromolecule metabolic process;cellular membrane organization;c…	adenyl nucleotide binding;adenyl ribonucleotide binding;ATP binding;binding;catalytic activity;kinase activity;MAP kinase activity;molecular transducer activity;nucleotide binding;phosphotransferase activity, alcohol group as acceptor;protein binding;protein kinase activity;protein serine/threonine kinase activity;purine nucleotide binding;purine ribonucleoside triphosphate binding;purine ribonuc…
NaN	22.5494	NaN	NaN	NaN	NaN	NaN	NaN	22.6215	NaN	NaN	NaN	NaN	NaN	Mitogen-activated protein kinase 8 OS;Mitogen-activated protein kinase OS					apoptosis;biological regulation;cell death;cell projection organization;cellular component organization;cellular component organization at cellular level;cellular component organization or biogenesis;cellular component organization or biogenesis at cellular level;cellular macromolecule metabolic process;cellular metabolic process;cellular process;cellular protein metabolic process;cellular respon…	adenyl nucleotide binding;adenyl ribonucleotide binding;ATP binding;binding;catalytic activity;enzyme regulator activity;histone deacetylase regulator activity;JUN kinase activity;kinase activity;MAP kinase activity;molecular transducer activity;nucleotide binding;phosphotransferase activity, alcohol group as acceptor;protein kinase activity;protein serine/threonine kinase activity;purine nucleot…
25.6186	24.613	24.7814	2.00778	1.78658	0.889829	H/Cb	24.5207	24.6647	24.8008	0.905006	0.823534	0.909976	NaN	Mitogen-activated protein kinase kinase 6 OS					activation of MAPK activity;anatomical structure development;apoptosis;biological regulation;cardiac muscle contraction;cell death;cellular macromolecule metabolic process;cellular metabolic process;cellular process;cellular protein metabolic process;cellular response to biotic stimulus;cellular response to lipopolysaccharide;cellular response to molecule of bacterial origin;cellular response to …	adenyl nucleotide binding;adenyl ribonucleotide binding;ATP binding;binding;catalytic activity;kinase activity;MAP kinase kinase activity;nucleotide binding;phosphotransferase activity, alcohol group as acceptor;protein kinase activity;protein serine/threonine kinase activity;protein serine/threonine/tyrosine kinase activity;purine nucleotide binding;purine ribonucleoside triphosphate binding;pur…
23.3608	NaN	24.2772	NaN	0.529829	NaN	NaN	23.2513	22.5873	23.4397	1.58447	0.877578	0.553863	Ctx/Cb	Mitogen-activated protein kinase kinase kinase 5 OS;Mitogen-activated protein kinase kinase kinase 5 OS					activation of MAPK activity;activation of MAPKK activity;activation of protein kinase activity;biological regulation;cellular macromolecule metabolic process;cellular metabolic process;cellular process;cellular protein metabolic process;cellular response to chemical stimulus;cellular response to hydrogen peroxide;cellular response to oxidative stress;cellular response to reactive oxygen species;c…	adenyl nucleotide binding;adenyl ribonucleotide binding;apoptotic protease activator activity;ATP binding;binding;caspase activator activity;caspase regulator activity;catalytic activity;cation binding;enzyme activator activity;enzyme regulator activity;ion binding;kinase activity;magnesium ion binding;MAP kinase kinase kinase activity;metal ion binding;molecular transducer activity;nucleotide bi…
22.474	22.6369	24.0288	0.893228	0.340376	0.381063	Ctx/H	23.0998	22.9117	24.3264	1.13926	0.427323	0.375088	Ctx/H	Mitogen-activated protein kinase kinase kinase kinase 4 OS;Mitogen-activated protein kinase kinase kinase kinase 4 OS					activation of protein kinase activity;anatomical structure morphogenesis;biological regulation;cell part morphogenesis;cell projection morphogenesis;cell projection organization;cellular component morphogenesis;cellular component organization;cellular component organization at cellular level;cellular component organization or biogenesis;cellular component organization or biogenesis at cellular le…	adenyl nucleotide binding;adenyl ribonucleotide binding;ATP binding;binding;catalytic activity;kinase activity;nucleotide binding;phosphotransferase activity, alcohol group as acceptor;protein kinase activity;purine nucleotide binding;purine ribonucleoside triphosphate binding;purine ribonucleotide binding;ribonucleotide binding;transferase activity;transferase activity, transferring phosphorus-c…
NaN	NaN	21.76	NaN	NaN	NaN	NaN	NaN	NaN	NaN	NaN	NaN	NaN	NaN	Mitogen-activated protein kinase kinase kinase kinase OS					activation of MAPKKK activity;activation of protein kinase activity;biological regulation;cellular process;cellular response to stimulus;cellular response to stress;intracellular protein kinase cascade;intracellular signal transduction;MAPKKK cascade;positive regulation of catalytic activity;positive regulation of kinase activity;positive regulation of molecular function;positive regulation of pr…	adenyl nucleotide binding;adenyl ribonucleotide binding;ATP binding;binding;catalytic activity;kinase activity;MAP kinase kinase kinase kinase activity;molecular transducer activity;nucleotide binding;phosphotransferase activity, alcohol group as acceptor;protein kinase activity;protein serine/threonine kinase activity;purine nucleotide binding;purine ribonucleoside triphosphate binding;purine ri…
21.8152	21.9687	21.6603	0.899067	1.11334	1.23833	NaN	22.293	21.8436	21.7744	1.36547	1.43256	1.04913	NaN	Mitogen-activated protein kinase kinase kinase kinase OS;Mitogen-activated protein kinase kinase kinase kinase OS;Mitogen-activated protein kinase kinase kinase kinase OS;Mitogen-activated protein kinase kinase kinase kinase 3 OS					activation of MAPKKK activity;activation of protein kinase activity;biological regulation;cellular macromolecule metabolic process;cellular metabolic process;cellular process;cellular protein metabolic process;cellular response to stimulus;cellular response to stress;intracellular protein kinase cascade;intracellular signal transduction;macromolecule metabolic process;macromolecule modification;M…	adenyl nucleotide binding;adenyl ribonucleotide binding;ATP binding;binding;catalytic activity;kinase activity;MAP kinase kinase kinase kinase activity;molecular transducer activity;nucleotide binding;phosphotransferase activity, alcohol group as acceptor;protein kinase activity;protein serine/threonine kinase activity;purine nucleotide binding;purine ribonucleoside triphosphate binding;purine ri…
23.5716	23.9763	23.1669	0.755393	1.32381	1.75248	NaN	23.95	23.7088	23.248	1.18198	1.62676	1.3763	NaN	Mitogen-activated protein kinase OS;Mitogen-activated protein kinase OS;Mitogen-activated protein kinase OS;Mitogen-activated protein kinase 9 OS					activation of caspase activity;anatomical structure development;apoptotic mitochondrial changes;biological regulation;cell projection organization;cellular component organization;cellular component organization at cellular level;cellular component organization or biogenesis;cellular component organization or biogenesis at cellular level;cellular macromolecule metabolic process;cellular metabolic …	adenyl nucleotide binding;adenyl ribonucleotide binding;apoptotic protease activator activity;ATP binding;binding;caspase activator activity;caspase regulator activity;catalytic activity;enzyme activator activity;enzyme binding;enzyme regulator activity;JUN kinase activity;kinase activity;kinase binding;MAP kinase activity;mitogen-activated protein kinase kinase kinase binding;molecular transduce…
25.2982	25.0475	24.8905	1.18978	1.32657	1.11497	NaN	25.1142	25.3748	24.6558	0.834741	1.37402	1.64604	NaN	Mitochondrial carrier 1 OS;Uncharacterized protein (Fragment) OS					activation of caspase activity;biological regulation;establishment of localization;positive regulation of caspase activity;positive regulation of catalytic activity;positive regulation of hydrolase activity;positive regulation of molecular function;positive regulation of peptidase activity;regulation of biological process;regulation of catalytic activity;regulation of cysteine-type endopeptidase …
24.8506	25.6144	25.7089	0.588943	0.551602	0.936597	H/Cb	25.6839	25.2886	25.3847	1.31522	1.23046	0.935559	NaN	Mitochondrial fission 1 protein OS					anatomical structure morphogenesis;apoptotic mitochondrial changes;autophagy;biological regulation;calcium ion homeostasis;calcium-mediated signaling;calcium-mediated signaling using intracellular calcium source;catabolic process;cation homeostasis;cell part morphogenesis;cellular calcium ion homeostasis;cellular catabolic process;cellular cation homeostasis;cellular chemical homeostasis;cellular…
23.36	23.1075	24.1333	1.19127	0.585078	0.491138	Ctx/H	22.7393	22.8119	23.9494	0.950923	0.432239	0.454547	Ctx/H	Mitochondrial peptide methionine sulfoxide reductase OS;Mitochondrial peptide methionine sulfoxide reductase OS;Mitochondrial peptide methionine sulfoxide reductase OS					aging;cellular macromolecule metabolic process;cellular metabolic process;cellular process;cellular protein metabolic process;developmental process;macromolecule metabolic process;metabolic process;primary metabolic process;protein metabolic process;protein repair;response to chemical stimulus;response to oxidative stress;response to stimulus;response to stress	catalytic activity;oxidoreductase activity;oxidoreductase activity, acting on a sulfur group of donors;oxidoreductase activity, acting on a sulfur group of donors, disulfide as acceptor;peptide-methionine-(S)-S-oxide reductase activity
21.3715	21.6684	22.8965	0.814	0.34748	0.426879	Ctx/H	21.7899	21.5298	22.4802	1.19756	0.619725	0.517489	Ctx/H	Mothers against decapentaplegic homolog OS;Mothers against decapentaplegic homolog 1 OS					anatomical structure development;anatomical structure regression;biological regulation;biosynthetic process;BMP signaling pathway;bone development;cardiac muscle cell proliferation;cardiac muscle contraction;cartilage development;cell development;cell differentiation;cell fate commitment;cell fate commitment involved in formation of primary germ layers;cell proliferation;cell surface receptor lin…	binding;cation binding;core promoter binding;core promoter proximal region DNA binding;core promoter proximal region sequence-specific DNA binding;core promoter sequence-specific DNA binding;DNA binding;ion binding;metal ion binding;nucleic acid binding;nucleic acid binding transcription factor activity;regulatory region DNA binding;regulatory region nucleic acid binding;RNA polymerase II core pr…
NaN	NaN	22.1499	NaN	NaN	NaN	NaN	NaN	NaN	21.6489	NaN	NaN	NaN	NaN	Myb-binding protein 1A OS					biological regulation;biosynthetic process;cell communication;cell differentiation;cellular biosynthetic process;cellular developmental process;cellular macromolecule biosynthetic process;cellular macromolecule metabolic process;cellular metabolic process;cellular nitrogen compound metabolic process;cellular process;cellular response to external stimulus;cellular response to extracellular stimulu…	binding;catalytic activity;core promoter binding;DNA binding;DNA polymerase activity;DNA-directed DNA polymerase activity;nucleic acid binding;nucleotidyltransferase activity;protein binding transcription factor activity;regulatory region DNA binding;regulatory region nucleic acid binding;sequence-specific DNA binding;transcription cofactor activity;transcription corepressor activity;transcriptio…
28.9953	29.1979	28.6089	0.868983	1.30713	1.5042	NaN	29.1758	29.1551	28.8345	1.01445	1.2669	1.24885	NaN	Myc box-dependent-interacting protein 1 OS;Myc box-dependent-interacting protein 1 OS					biological regulation;cell differentiation;cellular component assembly;cellular component assembly at cellular level;cellular component organization;cellular component organization at cellular level;cellular component organization or biogenesis;cellular component organization or biogenesis at cellular level;cellular developmental process;cellular macromolecular complex assembly;cellular macromole…	binding;enzyme binding;GTPase binding;protein binding;protein complex binding;protein dimerization activity;protein heterodimerization activity
NaN	NaN	22.1958	NaN	NaN	NaN	NaN	NaN	NaN	NaN	NaN	NaN	NaN	NaN	Myelin protein P0 OS					biological regulation;cell junction maintenance;cell junction organization;cell-cell junction maintenance;cell-cell junction organization;cellular component maintenance;cellular component maintenance at cellular level;cellular component organization;cellular component organization at cellular level;cellular component organization or biogenesis;cellular component organization or biogenesis at cell…
22.5832	22.2424	23.3757	1.26646	0.577343	0.455872	Ctx/H	22.6051	22.713	24.1222	0.927938	0.349388	0.37652	Ctx/H	Myocardial ischemic preconditioning associated protein 7 OS;Paxillin OS;Paxillin OS					activation of MAPK activity;anatomical structure morphogenesis;biological adhesion;biological regulation;branching morphogenesis of a tube;cell adhesion;cell junction assembly;cell junction organization;cell morphogenesis;cell morphogenesis involved in differentiation;cell projection assembly;cell projection organization;cell surface receptor linked signaling pathway;cell-matrix adhesion;cell-sub…	binding;cation binding;enzyme binding;integrin binding;ion binding;kinase binding;metal ion binding;protein binding;protein complex binding;protein kinase binding;receptor binding;transition metal ion binding;zinc ion binding
NaN	NaN	NaN	NaN	NaN	NaN	NaN	NaN	NaN	NaN	NaN	NaN	NaN	NaN	Myoglobin OS					anatomical structure development;brown fat cell differentiation;cell differentiation;cellular developmental process;cellular process;developmental process;enucleate erythrocyte differentiation;erythrocyte differentiation;establishment of localization;fat cell differentiation;gas transport;heart development;multicellular organismal process;muscle contraction;muscle system process;myeloid cell diff…	binding;cation binding;heme binding;ion binding;iron ion binding;metal ion binding;oxygen binding;oxygen transporter activity;substrate-specific transporter activity;tetrapyrrole binding;transition metal ion binding;transporter activity
24.3471	24.2636	24.3233	1.05959	1.01663	0.959464	NaN	24.1177	24.5696	24.5732	0.731079	0.729257	0.997508	NaN	N(alpha)-acetyltransferase 15, NatA auxiliary subunit OS					biological regulation;cellular macromolecule metabolic process;cellular metabolic process;cellular process;cellular protein metabolic process;macromolecule metabolic process;macromolecule modification;metabolic process;negative regulation of apoptosis;negative regulation of biological process;negative regulation of cell death;negative regulation of cellular process;negative regulation of programm…	acetyltransferase activity;binding;catalytic activity;N-acetyltransferase activity;N-acyltransferase activity;peptide alpha-N-acetyltransferase activity;peptide N-acetyltransferase activity;ribonucleoprotein binding;ribosome binding;transferase activity;transferase activity, transferring acyl groups;transferase activity, transferring acyl groups other than amino-acyl groups
27.1148	26.9364	27.3718	1.13163	0.836826	0.739489	NaN	27.0013	27.0716	27.2156	0.95244	0.861964	0.905006	NaN	Na(+)/H(+) exchange regulatory cofactor NHE-RF1 OS					acid secretion;actin cytoskeleton organization;actin filament-based process;activation of adenylate cyclase activity;activation of adenylate cyclase activity by dopamine receptor signaling pathway;activation of adenylate cyclase activity by G-protein signaling pathway;activation of phospholipase C activity;activation of phospholipase C activity by dopamine receptor signaling pathway;activation of…	binding;channel regulator activity;chloride channel regulator activity;PDZ domain binding;protein binding;protein complex binding;protein complex scaffold;protein domain specific binding;structural molecule activity
23.4626	23.6721	24.9103	0.864837	0.366605	0.423901	Ctx/H	23.6769	23.9088	23.9419	0.851513	0.832199	0.977318	NaN	NAD(P)H dehydrogenase [quinone] 1 OS					aging;biological regulation;cellular metabolic process;cellular process;cellular response to chemical stimulus;cellular response to oxidative stress;cellular response to oxygen radical;cellular response to reactive oxygen species;cellular response to stimulus;cellular response to stress;cellular response to superoxide;developmental process;metabolic process;negative regulation of catalytic activi…	antioxidant activity;catalytic activity;NAD(P)H dehydrogenase (quinone) activity;oxidoreductase activity;oxidoreductase activity, acting on NADH or NADPH;oxidoreductase activity, acting on NADH or NADPH, quinone or similar compound as acceptor;oxidoreductase activity, acting on superoxide radicals as acceptor;superoxide dismutase activity
25.3306	25.5756	25.5711	0.843816	0.846452	1.00312	NaN	25.7543	25.3939	25.344	1.28378	1.32896	1.03519	NaN	NAD-dependent protein deacylase sirtuin-5, mitochondrial OS					biological regulation;cellular macromolecule metabolic process;cellular metabolic process;cellular process;cellular protein metabolic process;macromolecule metabolic process;macromolecule modification;metabolic process;negative regulation of apoptosis;negative regulation of biological process;negative regulation of cardiac muscle cell apoptosis;negative regulation of cell death;negative regulatio…	binding;cation binding;coenzyme binding;cofactor binding;ion binding;metal ion binding;NAD binding;NAD+ binding;nucleotide binding;transition metal ion binding;zinc ion binding
26.5186	26.5881	26.3327	0.952968	1.13753	1.19367	NaN	26.5454	26.6153	26.6747	0.952704	0.914275	0.959663	NaN	NADH dehydrogenase (Ubiquinone) Fe-S protein 8 (Predicted), isoform CRA_a OS					cellular component assembly;cellular component assembly at cellular level;cellular component biogenesis;cellular component organization;cellular component organization at cellular level;cellular component organization or biogenesis;cellular component organization or biogenesis at cellular level;cellular macromolecular complex assembly;cellular macromolecular complex subunit organization;cellular …	4 iron, 4 sulfur cluster binding;binding;catalytic activity;iron-sulfur cluster binding;metal cluster binding;NADH dehydrogenase activity;oxidoreductase activity;oxidoreductase activity, acting on NADH or NADPH
23.3378	NaN	23.1158	NaN	1.16635	NaN	NaN	22.3618	24.2017	NaN	0.279341	NaN	NaN	NaN	NADH dehydrogenase [ubiquinone] 1 alpha subcomplex assembly factor 4 OS					biological regulation;cellular component assembly;cellular component assembly at cellular level;cellular component biogenesis;cellular component organization;cellular component organization at cellular level;cellular component organization or biogenesis;cellular component organization or biogenesis at cellular level;cellular macromolecular complex assembly;cellular macromolecular complex subunit …
27.3148	27.5817	27.8956	0.831103	0.668593	0.804464	NaN	27.6625	27.744	27.6402	0.945075	1.01558	1.0746	NaN	NADH dehydrogenase [ubiquinone] 1 alpha subcomplex subunit 12 OS					response to chemical stimulus;response to oxidative stress;response to stimulus;response to stress	catalytic activity;electron carrier activity;NADH dehydrogenase (quinone) activity;NADH dehydrogenase (ubiquinone) activity;NADH dehydrogenase activity;oxidoreductase activity;oxidoreductase activity, acting on NADH or NADPH;oxidoreductase activity, acting on NADH or NADPH, quinone or similar compound as acceptor
26.6566	26.9781	27.2446	0.800237	0.665265	0.831334	NaN	26.9749	27.0344	26.9248	0.959597	1.03534	1.07893	NaN	NADH dehydrogenase [ubiquinone] 1 alpha subcomplex subunit 6 OS					metabolic process;oxidation-reduction process;response to chemical stimulus;response to oxidative stress;response to stimulus;response to stress
28.624	28.6227	29.0452	1.0009	0.746803	0.746131	NaN	28.7819	28.7986	28.8082	0.988491	0.981935	0.993368	NaN	NADH dehydrogenase [ubiquinone] iron-sulfur protein 2, mitochondrial OS					response to chemical stimulus;response to oxidative stress;response to stimulus;response to stress	4 iron, 4 sulfur cluster binding;binding;catalytic activity;cation binding;coenzyme binding;cofactor binding;ion binding;iron-sulfur cluster binding;metal cluster binding;metal ion binding;NAD binding;NADH dehydrogenase (quinone) activity;NADH dehydrogenase (ubiquinone) activity;NADH dehydrogenase activity;nucleotide binding;oxidoreductase activity;oxidoreductase activity, acting on NADH or NADPH…
30.1137	29.9959	30.1202	1.08508	0.995505	0.917449	NaN	30.1642	30.1057	30.2035	1.04138	0.973127	0.934457	NaN	NADH-ubiquinone oxidoreductase 75 kDa subunit, mitochondrial OS					apoptotic mitochondrial changes;ATP metabolic process;ATP synthesis coupled electron transport;biological regulation;cellular chemical homeostasis;cellular component organization;cellular component organization at cellular level;cellular component organization or biogenesis;cellular component organization or biogenesis at cellular level;cellular homeostasis;cellular ion homeostasis;cellular metab…	2 iron, 2 sulfur cluster binding;4 iron, 4 sulfur cluster binding;binding;catalytic activity;cation binding;electron carrier activity;ion binding;iron-sulfur cluster binding;metal cluster binding;metal ion binding;NADH dehydrogenase (quinone) activity;NADH dehydrogenase (ubiquinone) activity;NADH dehydrogenase activity;oxidoreductase activity;oxidoreductase activity, acting on NADH or NADPH;oxido…
24.9169	24.7718	24.8422	1.10581	1.05314	0.952374	NaN	24.3622	24.7831	24.3723	0.746959	0.993024	1.32942	NaN	NADH-ubiquinone oxidoreductase chain 1 OS					response to chemical stimulus;response to drug;response to hydroperoxide;response to organic cyclic compound;response to organic substance;response to oxidative stress;response to stimulus;response to stress	catalytic activity;NADH dehydrogenase (quinone) activity;NADH dehydrogenase (ubiquinone) activity;NADH dehydrogenase activity;oxidoreductase activity;oxidoreductase activity, acting on NADH or NADPH;oxidoreductase activity, acting on NADH or NADPH, quinone or similar compound as acceptor
NaN	NaN	NaN	NaN	NaN	NaN	NaN	NaN	NaN	NaN	NaN	NaN	NaN	NaN	NADH-ubiquinone oxidoreductase chain 3 OS					cellular process;cellular response to chemical stimulus;cellular response to corticosteroid stimulus;cellular response to endogenous stimulus;cellular response to glucocorticoid stimulus;cellular response to hormone stimulus;cellular response to organic substance;cellular response to steroid hormone stimulus;cellular response to stimulus;response to abiotic stimulus;response to chemical stimulus;…	catalytic activity;NADH dehydrogenase (quinone) activity;NADH dehydrogenase (ubiquinone) activity;NADH dehydrogenase activity;oxidoreductase activity;oxidoreductase activity, acting on NADH or NADPH;oxidoreductase activity, acting on NADH or NADPH, quinone or similar compound as acceptor
26.4284	25.981	25.7157	1.36358	1.63887	1.20189	NaN	26.0799	26.0618	26.0621	1.01262	1.01241	0.999792	NaN	NADH-ubiquinone oxidoreductase chain 5 OS					ATP synthesis coupled electron transport;cellular metabolic process;cellular process;electron transport chain;generation of precursor metabolites and energy;metabolic process;oxidation-reduction process;respiratory electron transport chain;response to chemical stimulus;response to endogenous stimulus;response to hydrogen peroxide;response to hypoxia;response to inorganic substance;response to org…	catalytic activity;NADH dehydrogenase (quinone) activity;NADH dehydrogenase (ubiquinone) activity;NADH dehydrogenase activity;oxidoreductase activity;oxidoreductase activity, acting on NADH or NADPH;oxidoreductase activity, acting on NADH or NADPH, quinone or similar compound as acceptor
27.2397	27.4401	27.0339	0.870309	1.15333	1.32519	NaN	27.5812	27.358	27.1151	1.16732	1.38137	1.18337	NaN	NADPH--cytochrome P450 reductase OS					amine metabolic process;betaine metabolic process;biological regulation;carboxylic acid metabolic process;carnitine metabolic process;catabolic process;cellular amine metabolic process;cellular amino acid metabolic process;cellular aromatic compound metabolic process;cellular catabolic process;cellular ketone metabolic process;cellular lipid metabolic process;cellular macromolecule metabolic proc…	binding;catalytic activity;cation binding;coenzyme binding;cofactor binding;cytochrome-b5 reductase activity;dioxygenase activity;electron carrier activity;enzyme binding;flavin adenine dinucleotide binding;FMN binding;hydrolase activity;ion binding;iron ion binding;iron-cytochrome-c reductase activity;metal ion binding;monooxygenase activity;NADP binding;NADPH-hemoprotein reductase activity;nitr…
28.4877	28.5933	27.831	0.929418	1.57647	1.69619	Ctx/H	28.2783	28.55	27.7165	0.828343	1.47611	1.782	NaN	Nck-associated protein 1 OS;Nck-associated protein 1 OS					actin cytoskeleton organization;actin filament-based process;actin polymerization-dependent cell motility;activation of immune response;ameboidal cell migration;anatomical structure development;anatomical structure formation involved in morphogenesis;anatomical structure morphogenesis;anterior/posterior axis specification;anterior/posterior axis specification, embryo;anterior/posterior pattern sp…	enzyme activator activity;enzyme regulator activity;kinase activator activity;kinase regulator activity;protein kinase activator activity;protein kinase regulator activity
25.0727	25.0557	25.6195	1.01185	0.684537	0.676518	NaN	25.1143	25.2475	25.4648	0.911807	0.784312	0.860174	NaN	NEDD8-activating enzyme E1 regulatory subunit OS					apoptosis;biological regulation;cell cycle checkpoint;cell death;cellular macromolecule metabolic process;cellular metabolic process;cellular process;cellular protein metabolic process;death;DNA integrity checkpoint;DNA replication checkpoint;macromolecule metabolic process;macromolecule modification;metabolic process;mitotic cell cycle checkpoint;mitotic cell cycle DNA replication checkpoint;neg…	catalytic activity;NEDD8 activating enzyme activity;small protein activating enzyme activity
NaN	NaN	NaN	NaN	NaN	NaN	NaN	NaN	21.6781	NaN	NaN	NaN	NaN	NaN	Netrin receptor DCC OS;Netrin receptor DCC OS					anatomical structure morphogenesis;anterior/posterior axon guidance;apoptosis;axon guidance;axonogenesis;biological regulation;cell death;cell migration;cell motility;cell part morphogenesis;cell projection morphogenesis;cell projection organization;cell surface receptor linked signaling pathway;cellular component morphogenesis;cellular component movement;cellular component organization;cellular …	binding;identical protein binding;molecular transducer activity;netrin receptor activity;protein binding;protein binding transcription factor activity;receptor activity;signal transducer activity;signaling receptor activity;transcription coactivator activity;transcription cofactor activity;transcription factor binding transcription factor activity;transmembrane signaling receptor activity
25.0366	24.611	24.8121	1.34313	1.16837	0.869887	NaN	24.9007	24.8848	24.8195	1.01108	1.0579	1.0463	NaN	Neurofibromin OS;Neurofibromin OS;Neurofibromin OS					actin cytoskeleton organization;actin filament-based process;adrenal gland development;anatomical structure development;anatomical structure morphogenesis;artery morphogenesis;associative learning;astrocyte development;axon ensheathment;behavior;biological regulation;blood vessel morphogenesis;brain development;camera-type eye morphogenesis;cell communication;cell development;cell differentiation…	alcohol binding;amine binding;binding;cation binding;cytoskeletal protein binding;enzyme activator activity;enzyme regulator activity;GTPase activator activity;GTPase regulator activity;ion binding;lipid binding;microtubule binding;nucleoside-triphosphatase regulator activity;phosphatidylcholine binding;phosphatidylethanolamine binding;phospholipid binding;protein binding;quaternary ammonium grou…
27.8955	28.0504	29.8512	0.898195	0.257796	0.287015	Ctx/H	28.6507	28.2266	29.8114	1.34174	0.447295	0.333371	Ctx/H	Neurofilament heavy polypeptide OS;Neurofilament heavy polypeptide OS					anatomical structure development;anatomical structure morphogenesis;apoptosis;axon regeneration;axonogenesis;brain development;cell death;cell part morphogenesis;cell projection morphogenesis;cell projection organization;cellular component assembly;cellular component assembly at cellular level;cellular component morphogenesis;cellular component organization;cellular component organization at cell…	binding;binding, bridging;protein binding;protein binding, bridging;protein dimerization activity;protein heterodimerization activity;structural constituent of cytoskeleton;structural molecule activity;toxin binding
30.1397	30.351	30.8917	0.863759	0.59378	0.687437	NaN	30.6255	30.5389	30.9048	1.06186	0.823991	0.775985	NaN	Neurofilament light polypeptide OS					anatomical structure development;anatomical structure morphogenesis;anterograde axon cargo transport;axon cargo transport;axon regeneration;axon transport of mitochondrion;axonogenesis;biological regulation;cell part morphogenesis;cell projection morphogenesis;cell projection organization;cellular component assembly;cellular component assembly at cellular level;cellular component morphogenesis;ce…	binding;enzyme binding;phospholipase binding;protein binding;protein dimerization activity;protein domain specific binding;protein heterodimerization activity;structural constituent of cytoskeleton;structural molecule activity
30.0918	30.0352	30.1269	1.04001	0.975964	0.938416	NaN	30.2618	30.0734	30.1755	1.1395	1.06164	0.931676	NaN	Neurofilament medium polypeptide OS;Neurofilament medium polypeptide OS					anatomical structure development;anatomical structure morphogenesis;axon regeneration;axonogenesis;cell part morphogenesis;cell projection morphogenesis;cell projection organization;cellular component assembly;cellular component assembly at cellular level;cellular component morphogenesis;cellular component organization;cellular component organization at cellular level;cellular component organizat…	binding;protein binding;protein dimerization activity;protein heterodimerization activity;receptor binding;structural molecule activity;toxin binding
26.8547	26.493	25.1873	1.28494	3.17642	2.47204	Ctx/H	26.6251	26.7992	24.8582	0.88632	3.40322	3.83972	Ctx/H	Neuronal pentraxin receptor OS;Neuronal pentraxin receptor OS					biological regulation;cellular process;cellular response to stimulus;regulation of biological process;regulation of cellular process;response to chemical stimulus;response to hydrogen peroxide;response to inorganic substance;response to oxidative stress;response to reactive oxygen species;response to stimulus;response to stress;signal transduction	binding;cation binding;ion binding;metal ion binding;molecular transducer activity;opsonin binding;opsonin receptor activity;pentraxin binding;pentraxin receptor activity;protein binding;protein complex binding;receptor activity;signal transducer activity;signaling receptor activity;transmembrane signaling receptor activity
25.8716	27.1388	26.652	0.415465	0.582205	1.40133	H/Cb	25.7503	27.0127	26.2626	0.41685	0.701104	1.68191	Ctx/Cb	Neuronal pentraxin-1 OS;Neuronal pentraxin-1 OS					anatomical structure morphogenesis;apoptotic mitochondrial changes;axonogenesis;axonogenesis involved in innervation;biological regulation;carbohydrate homeostasis;cell part morphogenesis;cell projection morphogenesis;cell projection organization;cellular chemical homeostasis;cellular component morphogenesis;cellular component organization;cellular component organization at cellular level;cellula…	binding;cation binding;ion binding;metal ion binding
NaN	23.0919	NaN	NaN	NaN	NaN	NaN	NaN	24.2331	NaN	NaN	NaN	NaN	NaN	Neuropilin-1 OS					anatomical structure arrangement;anatomical structure development;anatomical structure formation involved in morphogenesis;anatomical structure morphogenesis;angiogenesis;angiogenesis involved in coronary vascular morphogenesis;artery morphogenesis;axon extension;axon extension involved in axon guidance;axon guidance;axonal fasciculation;axonogenesis;axonogenesis involved in innervation;biologica…	binding;carbohydrate binding;catalytic activity;cation binding;glycosaminoglycan binding;heparin binding;ion binding;kinase activity;metal ion binding;molecular transducer activity;pattern binding;phosphotransferase activity, alcohol group as acceptor;polysaccharide binding;protein kinase activity;protein tyrosine kinase activity;receptor activity;semaphorin receptor activity;signal transducer ac…
23.5031	23.7912	24.2408	0.81898	0.599695	0.732246	NaN	24.0233	23.8732	23.7443	1.10965	1.21335	1.09346	NaN	Niban-like protein 1 OS					biological regulation;negative regulation of apoptosis;negative regulation of biological process;negative regulation of cell death;negative regulation of cellular process;negative regulation of programmed cell death;regulation of apoptosis;regulation of biological process;regulation of cell death;regulation of cellular process;regulation of programmed cell death
25.1099	25.4463	25.0441	0.792015	1.04667	1.32152	NaN	25.3333	25.2972	25.2647	1.02534	1.0487	1.02278	NaN	Nischarin OS					actin cytoskeleton organization;actin filament-based process;alcohol metabolic process;amine transport;apoptosis;biological regulation;carbohydrate metabolic process;catecholamine secretion;catecholamine transport;cell death;cellular carbohydrate metabolic process;cellular component organization;cellular component organization at cellular level;cellular component organization or biogenesis;cellul…	binding;lipid binding;phosphatidylinositol binding;phospholipid binding
24.7711	25.3545	26.967	0.667389	0.218257	0.327031	Ctx/H	25.5467	25.3183	26.5699	1.17153	0.492024	0.419982	Ctx/H	Nitric oxide synthase OS;Nitric oxide synthase, brain OS;Nitric oxide synthase, brain OS					adult behavior;aging;amine catabolic process;amine metabolic process;anatomical structure development;anatomical structure formation involved in morphogenesis;angiogenesis;arginine catabolic process;arginine metabolic process;behavior;behavioral response to cocaine;biological regulation;biosynthetic process;blood vessel remodeling;bone development;calcium ion homeostasis;carboxylic acid catabolic…	actin binding;amine binding;amino acid binding;arginine binding;ATPase binding;beta-catenin binding;binding;cadherin binding;cadmium ion binding;calmodulin binding;carboxylic acid binding;catalytic activity;cation binding;cell adhesion molecule binding;channel regulator activity;coenzyme binding;cofactor binding;cytoskeletal protein binding;enzyme binding;flavin adenine dinucleotide binding;FMN b…
24.0872	24.7895	NaN	0.614592	NaN	NaN	NaN	23.6199	24.4382	NaN	0.56711	NaN	NaN	NaN	NMDA receptor synaptonuclear-signaling and neuronal migration factor OS;NMDA receptor synaptonuclear-signaling and neuronal migration factor OS;NMDA receptor synaptonuclear-signaling and neuronal migration factor OS;NMDA receptor synaptonuclear-signaling a					biological regulation;cellular process;cellular response to abiotic stimulus;cellular response to acid;cellular response to amine stimulus;cellular response to amino acid stimulus;cellular response to chemical stimulus;cellular response to electrical stimulus;cellular response to endogenous stimulus;cellular response to gonadotropin stimulus;cellular response to hormone stimulus;cellular response…	binding;calcium-dependent protein binding;protein binding
21.8123	21.1506	NaN	1.58195	NaN	NaN	NaN	22.5127	21.8073	NaN	1.6306	NaN	NaN	NaN	Non-specific serine/threonine protein kinase OS;5-AMP-activated protein kinase catalytic subunit alpha-2 OS					alcohol metabolic process;autophagy;biological regulation;biosynthetic process;carbohydrate homeostasis;carboxylic acid biosynthetic process;carboxylic acid metabolic process;catabolic process;cell communication;cell surface receptor linked signaling pathway;cellular biosynthetic process;cellular catabolic process;cellular component assembly;cellular component organization;cellular component orga…	[acetyl-CoA carboxylase] kinase activity;[hydroxymethylglutaryl-CoA reductase (NADPH)] kinase activity;adenyl nucleotide binding;adenyl ribonucleotide binding;AMP-activated protein kinase activity;ATP binding;binding;binding, bridging;catalytic activity;cation binding;chromatin binding;histone kinase activity;histone serine kinase activity;ion binding;kinase activity;metal ion binding;nucleotide …
22.9022	23.6974	23.4427	0.576263	0.687533	1.19309	NaN	23.1351	22.7459	23.4939	1.30967	0.779813	0.595428	NaN	Nuclear pore glycoprotein p62 OS					aging;biological regulation;biosynthetic process;cell aging;cell death;cell surface receptor linked signaling pathway;cellular biosynthetic process;cellular macromolecule biosynthetic process;cellular macromolecule metabolic process;cellular metabolic process;cellular nitrogen compound metabolic process;cellular process;cellular response to stimulus;death;developmental process;establishment of lo…	binding;cytoskeletal protein binding;hormone receptor binding;kinesin binding;nuclear hormone receptor binding;protein binding;protein complex scaffold;protein domain specific binding;receptor binding;receptor signaling complex scaffold activity;SH2 domain binding;small conjugating protein binding;structural constituent of nuclear pore;structural molecule activity;thyroid hormone receptor binding…
23.8564	24.2224	24.2288	0.775931	0.772496	0.995574	NaN	23.9171	24.2547	24.0906	0.791357	0.886689	1.12047	NaN	Nuclear receptor-binding protein 2 OS;Nuclear receptor-binding protein 2 OS					biological regulation;cell differentiation;cellular developmental process;cellular process;developmental process;negative regulation of apoptosis;negative regulation of autophagy;negative regulation of biological process;negative regulation of catabolic process;negative regulation of cell communication;negative regulation of cell death;negative regulation of cellular catabolic process;negative re…	adenyl nucleotide binding;adenyl ribonucleotide binding;ATP binding;binding;catalytic activity;kinase activity;nucleotide binding;phosphotransferase activity, alcohol group as acceptor;protein kinase activity;purine nucleotide binding;purine ribonucleoside triphosphate binding;purine ribonucleotide binding;ribonucleotide binding;transferase activity;transferase activity, transferring phosphorus-c…
24.9368	24.435	26.14	1.41598	0.434311	0.306721	Ctx/H	24.1577	24.507	25.6873	0.784965	0.346373	0.44126	Ctx/H	Nuclease-sensitive element-binding protein 1 OS;Nuclease-sensitive element-binding protein 1 OS;RCG63497 OS					anatomical structure development;biological regulation;biosynthetic process;cell development;cellular biosynthetic process;cellular developmental process;cellular macromolecule biosynthetic process;cellular macromolecule metabolic process;cellular metabolic process;cellular nitrogen compound metabolic process;cellular process;cellular process involved in reproduction;CRD-mediated mRNA stabilizati…	binding;chromatin binding;DNA binding;lipid binding;mRNA 3'-UTR binding;mRNA binding;nucleic acid binding;p53 binding;protein binding;ribonucleoprotein binding;RNA binding;sequence-specific DNA binding;single-stranded DNA binding;structure-specific DNA binding;transcription factor binding;translation regulator activity
22.7898	23.1083	22.8149	0.801903	0.982752	1.22553	NaN	22.9678	22.8164	22.8324	1.11065	1.0984	0.988971	NaN	Nucleolar protein 3 OS;Nucleolar protein 3 OS					biological regulation;calcium ion homeostasis;cation homeostasis;cell differentiation;cell proliferation;cellular calcium ion homeostasis;cellular cation homeostasis;cellular chemical homeostasis;cellular component assembly;cellular component assembly at cellular level;cellular component organization;cellular component organization at cellular level;cellular component organization or biogenesis;c…	binding;caspase inhibitor activity;caspase regulator activity;cation binding;cysteine-type endopeptidase inhibitor activity;death effector domain binding;endopeptidase inhibitor activity;endopeptidase regulator activity;enzyme binding;enzyme inhibitor activity;enzyme regulator activity;ion binding;kinase binding;metal ion binding;peptidase inhibitor activity;peptidase regulator activity;phosphata…
27.5611	27.5889	28.9046	0.980915	0.394063	0.401731	Ctx/H	27.7263	27.5109	28.7937	1.16103	0.477178	0.410997	Ctx/H	Nucleolin OS;Nucleolin OS					anatomical structure formation involved in morphogenesis;angiogenesis;biological regulation;cellular component organization;cellular component organization or biogenesis;cellular membrane organization;cellular process;cellular response to biotic stimulus;cellular response to lipopolysaccharide;cellular response to molecule of bacterial origin;cellular response to stimulus;developmental process;en…	binding;calcium ion binding;cation binding;DNA binding;extracellular matrix binding;histone binding;ion binding;laminin binding;metal ion binding;mRNA binding;nucleic acid binding;nucleotide binding;protein binding;receptor binding;RNA binding;rRNA binding;rRNA primary transcript binding;selenocysteine insertion sequence binding;sequence-specific DNA binding;single-stranded DNA binding;structure-…
27.464	27.1157	28.2926	1.27306	0.563075	0.442301	Ctx/H	27.6044	27.1379	28.5989	1.38175	0.50191	0.363241	Ctx/H	Nucleophosmin OS					aging;biological regulation;cell aging;cell cycle process;cellular component assembly;cellular component organization;cellular component organization at cellular level;cellular component organization or biogenesis;cellular component organization or biogenesis at cellular level;cellular macromolecule metabolic process;cellular metabolic process;cellular nitrogen compound metabolic process;cellular…	binding;DNA binding;enzyme binding;enzyme inhibitor activity;enzyme regulator activity;kinase inhibitor activity;kinase regulator activity;lipid binding;NF-kappaB binding;nucleic acid binding;phosphatidylinositol binding;phosphatidylinositol-3,4,5-trisphosphate binding;phospholipid binding;protein binding;protein kinase inhibitor activity;protein kinase regulator activity;RNA binding;transcriptio…
22.3642	22.3017	24.0032	1.04427	0.321079	0.307466	Ctx/H	22.5419	22.7832	23.6434	0.845983	0.466032	0.550876	Ctx/H	Nucleoredoxin OS					anatomical structure development;biological regulation;cardiovascular system development;developmental process;negative regulation of biological process;negative regulation of cell communication;negative regulation of cellular metabolic process;negative regulation of cellular process;negative regulation of cellular protein metabolic process;negative regulation of macromolecule metabolic process;n…	antioxidant activity;catalytic activity;oxidoreductase activity;oxidoreductase activity, acting on a sulfur group of donors;oxidoreductase activity, acting on a sulfur group of donors, NAD or NADP as acceptor;oxidoreductase activity, acting on NADH or NADPH;thioredoxin-disulfide reductase activity
30.2608	30.398	29.9682	0.909282	1.22485	1.34705	NaN	30.4368	30.4818	29.982	0.96929	1.37059	1.41402	NaN	Nucleoside diphosphate kinase A OS					anatomical structure development;biological regulation;biosynthetic process;carbohydrate homeostasis;catabolic process;cellular biosynthetic process;cellular catabolic process;cellular chemical homeostasis;cellular component organization;cellular component organization or biogenesis;cellular glucose homeostasis;cellular homeostasis;cellular macromolecule catabolic process;cellular macromolecule m…	adenyl nucleotide binding;adenyl ribonucleotide binding;ATP binding;binding;catalytic activity;cation binding;cytoskeletal protein binding;deoxyribonuclease activity;DNA binding;enzyme binding;gamma-tubulin binding;GTP binding;guanyl nucleotide binding;guanyl ribonucleotide binding;hydrolase activity;hydrolase activity, acting on ester bonds;intermediate filament binding;ion binding;kinase activi…
29.0793	28.8244	28.7746	1.19325	1.23516	1.03512	NaN	28.969	29.0503	28.6673	0.945206	1.2326	1.30405	NaN	Nucleoside diphosphate kinase B OS					biological regulation;biosynthetic process;carbohydrate homeostasis;cell surface receptor linked signaling pathway;cellular biosynthetic process;cellular chemical homeostasis;cellular component assembly;cellular component organization;cellular component organization or biogenesis;cellular glucose homeostasis;cellular homeostasis;cellular macromolecule metabolic process;cellular metabolic process;…	adenyl nucleotide binding;adenyl ribonucleotide binding;ATP binding;binding;carboxylic acid binding;catalytic activity;cation binding;drug binding;enzyme binding;fatty acid binding;intermediate filament binding;ion binding;kinase activity;lipid binding;metal ion binding;monocarboxylic acid binding;nucleobase-containing compound kinase activity;nucleoside diphosphate kinase activity;nucleotide bin…
23.8771	NaN	NaN	NaN	NaN	NaN	NaN	NaN	23.8505	NaN	NaN	NaN	NaN	NaN	O-linked N-acetylglucosamine (GlcNAc) transferase (UDP-N-acetylglucosamine:polypeptide-N-acetylglucosaminyl transferase), isoform CRA_b OS;UDP-N-acetylglucosamine--peptide N-acetylglucosaminyltransferase 110 kDa subunit OS					alcohol metabolic process;amino sugar metabolic process;anatomical structure development;apoptosis;biological regulation;carbohydrate homeostasis;carbohydrate metabolic process;cell communication;cell death;cellular carbohydrate metabolic process;cellular chemical homeostasis;cellular component assembly;cellular component organization;cellular component organization at cellular level;cellular com…	acetylglucosaminyltransferase activity;acetyltransferase activity;binding;carbohydrate binding;catalytic activity;enzyme activator activity;enzyme regulator activity;H4 histone acetyltransferase activity;histone acetyltransferase activity;histone acetyltransferase activity (H4-K16 specific);histone acetyltransferase activity (H4-K5 specific);histone acetyltransferase activity (H4-K8 specific);lip…
22.9952	23.9013	24.284	0.533626	0.409291	0.767001	H/Cb	24.5537	24.1164	23.8061	1.35407	1.679	1.23997	NaN	Oxidative-stress responsive 1 (Predicted) OS					activation of protein kinase activity;biological regulation;cellular hypotonic response;cellular macromolecule metabolic process;cellular metabolic process;cellular process;cellular protein metabolic process;cellular response to abiotic stimulus;cellular response to osmotic stress;cellular response to stimulus;cellular response to stress;hypotonic response;intracellular protein kinase cascade;int…	adenyl nucleotide binding;adenyl ribonucleotide binding;ATP binding;binding;catalytic activity;cation binding;ion binding;kinase activity;magnesium ion binding;metal ion binding;molecular transducer activity;nucleotide binding;phosphotransferase activity, alcohol group as acceptor;protein kinase activity;protein serine/threonine kinase activity;purine nucleotide binding;purine ribonucleoside trip…
NaN	NaN	NaN	NaN	NaN	NaN	NaN	20.9171	20.6958	20.5928	1.16578	1.25206	1.074	NaN	P2X purinoceptor 7 OS;P2X purinoceptor 7 OS					activation of MAPK activity;anatomical structure homeostasis;anatomical structure morphogenesis;biological regulation;biosynthetic process;bleb assembly;calcium ion homeostasis;calcium ion transport;calcium ion transport into cytosol;catabolic process;cation homeostasis;cation transport;cell activation;cell communication;cell death;cell morphogenesis;cell projection assembly;cell projection organ…	adenyl nucleotide binding;adenyl ribonucleotide binding;ATP binding;ATP-gated ion channel activity;binding;cation binding;cation channel activity;cation transmembrane transporter activity;channel activity;copper ion binding;enzyme activator activity;enzyme regulator activity;excitatory extracellular ligand-gated ion channel activity;extracellular ATP-gated cation channel activity;extracellular li…
26.0373	25.4888	25.3978	1.46256	1.55779	1.06511	NaN	25.7719	26.0487	25.3839	0.82542	1.30858	1.58535	NaN	Palmitoyl-protein thioesterase 1 OS					adult behavior;adult locomotory behavior;anatomical structure development;associative learning;behavior;biological regulation;brain development;catabolic process;cation homeostasis;cell communication;cell-cell signaling;cellular catabolic process;cellular cation homeostasis;cellular chemical homeostasis;cellular component organization;cellular component organization or biogenesis;cellular homeost…	acyl-CoA thioesterase activity;catalytic activity;CoA hydrolase activity;hydrolase activity;hydrolase activity, acting on ester bonds;palmitoyl-(protein) hydrolase activity;palmitoyl-CoA hydrolase activity;thiolester hydrolase activity
26.075	26.0433	28.1915	1.02222	0.230606	0.225594	Ctx/H	26.2284	26.074	27.9657	1.11296	0.29993	0.269489	Ctx/H	PC4 and SFRS1 interacting protein 1 OS;PC4 and SFRS1-interacting protein OS;PC4 and SFRS1-interacting protein OS					biological regulation;biosynthetic process;cellular biosynthetic process;cellular component assembly;cellular component assembly at cellular level;cellular component organization;cellular component organization at cellular level;cellular component organization or biogenesis;cellular component organization or biogenesis at cellular level;cellular macromolecular complex assembly;cellular macromolec…	activating transcription factor binding;binding;chromatin binding;DNA binding;nucleic acid binding;protein binding;protein binding transcription factor activity;RNA polymerase II transcription coactivator activity;RNA polymerase II transcription cofactor activity;RNA polymerase II transcription factor binding transcription factor activity;RNA polymerase II transcription factor binding transcripti…
NaN	21.7864	22.4151	NaN	NaN	0.646759	NaN	21.5695	21.6263	21.984	0.961394	0.750279	0.780408	NaN	PCI domain-containing 2 OS					anatomical structure development;biological regulation;cellular macromolecule metabolic process;cellular metabolic process;cellular nitrogen compound metabolic process;cellular process;developmental process;hemopoietic or lymphoid organ development;macromolecule metabolic process;metabolic process;mRNA metabolic process;negative regulation of apoptosis;negative regulation of biological process;ne…
27.272	27.6569	27.7247	0.765832	0.730674	0.954092	NaN	27.3981	27.6049	27.7079	0.866457	0.806754	0.931095	NaN	Peptidyl-prolyl cis-trans isomerase D OS;Uncharacterized protein OS					apoptosis;biological regulation;cell death;cellular chemical homeostasis;cellular component assembly;cellular component organization;cellular component organization at cellular level;cellular component organization or biogenesis;cellular component organization or biogenesis at cellular level;cellular homeostasis;cellular ion homeostasis;cellular macromolecule metabolic process;cellular metabolic …	binding;catalytic activity;cis-trans isomerase activity;cyclosporin A binding;drug binding;enzyme binding;estrogen receptor binding;heat shock protein binding;hormone receptor binding;Hsp70 protein binding;Hsp90 protein binding;isomerase activity;nuclear hormone receptor binding;peptide binding;peptidyl-prolyl cis-trans isomerase activity;protein binding;receptor binding;steroid hormone receptor …
NaN	23.1799	22.695	NaN	NaN	1.39949	NaN	23.0402	23.1612	23.2029	0.91955	0.893352	0.971509	NaN	Peptidyl-prolyl cis-trans isomerase F, mitochondrial OS					apoptotic mitochondrial changes;biological regulation;cell death;cellular component organization;cellular component organization at cellular level;cellular component organization or biogenesis;cellular component organization or biogenesis at cellular level;cellular macromolecule metabolic process;cellular membrane organization;cellular metabolic process;cellular process;cellular protein metabolic…	binding;catalytic activity;cis-trans isomerase activity;cyclosporin A binding;drug binding;isomerase activity;peptide binding;peptidyl-prolyl cis-trans isomerase activity
NaN	23.088	NaN	NaN	NaN	NaN	NaN	23.1187	23.2552	NaN	0.909723	NaN	NaN	NaN	Peptidyl-prolyl cis-trans isomerase FKBP1B OS					biological regulation;calcium ion homeostasis;calcium ion transport;calcium ion transport into cytosol;calcium-mediated signaling;cation homeostasis;cation transport;cell activation;cell proliferation;cellular calcium ion homeostasis;cellular cation homeostasis;cellular chemical homeostasis;cellular divalent inorganic cation homeostasis;cellular homeostasis;cellular ion homeostasis;cellular macro…	binding;calcium channel inhibitor activity;calcium channel regulator activity;catalytic activity;channel inhibitor activity;channel regulator activity;cis-trans isomerase activity;cyclic nucleotide binding;drug binding;FK506 binding;ion channel inhibitor activity;isomerase activity;macrolide binding;nucleotide binding;peptidyl-prolyl cis-trans isomerase activity
25.6348	25.4648	25.4907	1.12506	1.10504	0.982208	NaN	25.4997	25.5704	25.2779	0.952176	1.16619	1.22476	NaN	Peptidyl-prolyl cis-trans isomerase FKBP8 OS					anatomical structure development;apoptosis;biological regulation;camera-type eye development;cell death;cell fate specification;cell surface receptor linked signaling pathway;cellular developmental process;cellular macromolecule metabolic process;cellular metabolic process;cellular process;cellular protein metabolic process;cellular response to stimulus;chaperone-mediated protein folding;death;de…	binding;catalytic activity;cis-trans isomerase activity;drug binding;FK506 binding;isomerase activity;macrolide binding;peptidyl-prolyl cis-trans isomerase activity
27.7739	28.2933	27.6828	0.697662	1.06518	1.52679	NaN	28.4715	28.2738	27.6519	1.14687	1.76492	1.5389	Ctx/H	Peptidyl-prolyl cis-trans isomerase OS					biological regulation;negative regulation of apoptosis;negative regulation of biological process;negative regulation of cell communication;negative regulation of cell death;negative regulation of cell motility;negative regulation of cellular component movement;negative regulation of cellular process;negative regulation of ERK1 and ERK2 cascade;negative regulation of intracellular protein kinase c…	catalytic activity;cis-trans isomerase activity;isomerase activity;peptidyl-prolyl cis-trans isomerase activity
24.307	24.6618	24.1883	0.781978	1.08576	1.38847	NaN	24.3345	24.2145	23.9402	1.08673	1.3143	1.20941	NaN	Peptidyl-tRNA hydrolase 2 OS					biological regulation;metabolic process;negative regulation of anoikis;negative regulation of apoptosis;negative regulation of biological process;negative regulation of cell death;negative regulation of cellular process;negative regulation of gene expression;negative regulation of macromolecule metabolic process;negative regulation of metabolic process;negative regulation of programmed cell death…	aminoacyl-tRNA hydrolase activity;carboxylic ester hydrolase activity;catalytic activity;hydrolase activity;hydrolase activity, acting on ester bonds
27.5617	27.8044	27.4245	0.845162	1.09977	1.30125	NaN	27.711	27.6943	27.4145	1.01164	1.22816	1.21403	NaN	Peroxiredoxin 3 OS;Thioredoxin-dependent peroxide reductase, mitochondrial OS					anatomical structure development;biological regulation;catabolic process;cell differentiation;cellular catabolic process;cellular chemical homeostasis;cellular component organization;cellular component organization at cellular level;cellular component organization or biogenesis;cellular component organization or biogenesis at cellular level;cellular developmental process;cellular homeostasis;cell…	antioxidant activity;caspase inhibitor activity;caspase regulator activity;catalytic activity;cysteine-type endopeptidase inhibitor activity;endopeptidase inhibitor activity;endopeptidase regulator activity;enzyme inhibitor activity;enzyme regulator activity;oxidoreductase activity;oxidoreductase activity, acting on paired donors, with incorporation or reduction of molecular oxygen;oxidoreductase…
29.5064	29.6492	29.6939	0.90576	0.878126	0.969491	NaN	29.7998	29.703	29.7291	1.0694	1.05023	0.982072	NaN	Peroxiredoxin 5, isoform CRA_c OS;Peroxiredoxin-5, mitochondrial OS					biological regulation;catabolic process;cellular catabolic process;cellular metabolic process;cellular nitrogen compound metabolic process;cellular process;cellular response to chemical stimulus;cellular response to hydrogen peroxide;cellular response to oxidative stress;cellular response to reactive oxygen species;cellular response to stimulus;cellular response to stress;coenzyme metabolic proce…	antioxidant activity;binding;caspase inhibitor activity;caspase regulator activity;catalytic activity;cysteine-type endopeptidase inhibitor activity;DNA binding;endopeptidase inhibitor activity;endopeptidase regulator activity;enzyme inhibitor activity;enzyme regulator activity;nucleic acid binding;oxidoreductase activity;oxidoreductase activity, acting on paired donors, with incorporation or red…
30.0672	30.3908	30.8877	0.799073	0.566246	0.708628	NaN	30.1838	30.3642	30.7472	0.882458	0.676705	0.766841	NaN	Peroxiredoxin-2 OS;Peroxiredoxin-2 OS					biological regulation;cellular metabolic process;cellular process;cellular response to chemical stimulus;cellular response to oxidative stress;cellular response to oxygen radical;cellular response to reactive oxygen species;cellular response to stimulus;cellular response to stress;cellular response to superoxide;metabolic process;negative regulation of apoptosis;negative regulation of biological …	antioxidant activity;catalytic activity;oxidoreductase activity;oxidoreductase activity, acting on paired donors, with incorporation or reduction of molecular oxygen;oxidoreductase activity, acting on peroxide as acceptor;peroxidase activity;peroxiredoxin activity
26.6155	26.4167	27.3413	1.14774	0.604662	0.526827	Ctx/H	26.5428	26.6502	27.5668	0.928259	0.491751	0.529756	Ctx/H	Peroxiredoxin-4 OS					4-hydroxyproline metabolic process;amine metabolic process;anatomical structure development;biological regulation;carboxylic acid metabolic process;cell redox homeostasis;cellular amine metabolic process;cellular amino acid metabolic process;cellular component organization;cellular component organization at cellular level;cellular component organization or biogenesis;cellular component organizati…	antioxidant activity;catalytic activity;oxidoreductase activity;oxidoreductase activity, acting on paired donors, with incorporation or reduction of molecular oxygen;oxidoreductase activity, acting on peroxide as acceptor;peroxidase activity;peroxiredoxin activity
29.3623	29.7732	29.2111	0.752154	1.11049	1.47642	NaN	29.519	29.7284	29.2981	0.864897	1.16546	1.34751	NaN	Peroxiredoxin-6 OS					catabolic process;cellular catabolic process;cellular lipid catabolic process;cellular lipid metabolic process;cellular metabolic process;cellular process;cellular response to chemical stimulus;cellular response to hydrogen peroxide;cellular response to oxidative stress;cellular response to reactive oxygen species;cellular response to stimulus;cellular response to stress;hydrogen peroxide catabol…	antioxidant activity;carboxylic ester hydrolase activity;catalytic activity;glutathione peroxidase activity;hydrolase activity;hydrolase activity, acting on ester bonds;lipase activity;oxidoreductase activity;oxidoreductase activity, acting on paired donors, with incorporation or reduction of molecular oxygen;oxidoreductase activity, acting on peroxide as acceptor;peroxidase activity;peroxiredoxi…
31.2224	31.3736	31.5689	0.900501	0.78649	0.873391	NaN	31.2885	31.5094	31.7031	0.85803	0.750227	0.87436	NaN	Phosphatidylethanolamine-binding protein 1 OS					aging;anatomical structure development;behavior;biological regulation;cell development;cell maturation;cellular developmental process;cellular process;cellular process involved in reproduction;cellular response to stimulus;developmental maturation;developmental process;developmental process involved in reproduction;eating behavior;feeding behavior;germ cell development;hippocampus development;int…	adenyl nucleotide binding;adenyl ribonucleotide binding;ATP binding;binding;endopeptidase inhibitor activity;endopeptidase regulator activity;enzyme binding;enzyme inhibitor activity;enzyme regulator activity;kinase binding;kinase inhibitor activity;kinase regulator activity;lipid binding;mitogen-activated protein kinase binding;nucleotide binding;peptidase inhibitor activity;peptidase regulator …
22.1554	22.0356	22.3836	1.08658	0.853699	0.785673	NaN	22.4782	21.8288	21.6476	1.56852	1.77842	1.13383	H/Cb	Phosphatidylinositol 3-kinase regulatory subunit alpha OS;Phosphatidylinositol 3-kinase regulatory subunit alpha OS;Phosphatidylinositol 3-kinase regulatory subunit alpha OS					aging;alcohol metabolic process;B cell activation;B cell differentiation;biological regulation;carbohydrate homeostasis;carbohydrate metabolic process;cell activation;cell differentiation;cell surface receptor linked signaling pathway;cellular carbohydrate metabolic process;cellular chemical homeostasis;cellular developmental process;cellular glucose homeostasis;cellular homeostasis;cellular lipi…	1-phosphatidylinositol-3-kinase activity;1-phosphatidylinositol-3-kinase regulator activity;ATPase binding;binding;calmodulin binding;catalytic activity;enzyme binding;enzyme regulator activity;ErbB-3 class receptor binding;estrogen receptor binding;growth factor receptor binding;hormone receptor binding;inositol or phosphatidylinositol kinase activity;insulin receptor binding;insulin receptor su…
NaN	NaN	21.9876	NaN	NaN	NaN	NaN	NaN	NaN	NaN	NaN	NaN	NaN	NaN	Phosphodiesterase OS;cGMP-specific 3,5-cyclic phosphodiesterase OS					anatomical structure development;behavior;biological regulation;catabolic process;cellular catabolic process;cellular metabolic process;cellular nitrogen compound catabolic process;cellular nitrogen compound metabolic process;cellular process;cellular response to stimulus;cGMP catabolic process;cGMP metabolic process;circulatory system process;cognition;cyclic nucleotide catabolic process;cyclic …	3',5'-cyclic-GMP phosphodiesterase activity;3',5'-cyclic-nucleotide phosphodiesterase activity;binding;catalytic activity;cation binding;cGMP binding;cyclic nucleotide binding;cyclic-nucleotide phosphodiesterase activity;GMP binding;guanyl nucleotide binding;guanyl ribonucleotide binding;hydrolase activity;hydrolase activity, acting on ester bonds;ion binding;metal ion binding;nucleotide binding;…
24.0311	23.9663	23.9305	1.04594	1.07222	1.02513	NaN	24.276	23.9492	23.8773	1.25423	1.31832	1.0511	NaN	Phosphoinositide phospholipase C OS;1-phosphatidylinositol 4,5-bisphosphate phosphodiesterase gamma-1 OS					activation of immune response;antigen receptor-mediated signaling pathway;biological regulation;biosynthetic process;calcium ion transport;calcium-mediated signaling;catabolic process;cation transport;cell migration;cell motility;cell surface receptor linked signaling pathway;cellular catabolic process;cellular component movement;cellular lipid catabolic process;cellular lipid metabolic process;c…	binding;calcium ion binding;catalytic activity;cation binding;hydrolase activity;hydrolase activity, acting on ester bonds;insulin receptor binding;ion binding;lipase activity;metal ion binding;molecular transducer activity;phosphatidylinositol phospholipase C activity;phospholipase activity;phospholipase C activity;phosphoprotein binding;phosphoric diester hydrolase activity;phosphoric ester hyd…
26.5337	26.4289	27.1563	1.07535	0.649499	0.603991	Ctx/H	26.4837	26.2796	26.9952	1.15197	0.701493	0.608952	NaN	Plasminogen activator inhibitor 1 RNA-binding protein OS					biological regulation;regulation of apoptosis;regulation of biological process;regulation of cell death;regulation of cellular process;regulation of programmed cell death	binding;mRNA 3'-UTR binding;mRNA binding;nucleic acid binding;RNA binding
27.2673	27.1177	27.7641	1.10926	0.708677	0.638873	NaN	26.9174	27.4023	28.2707	0.714547	0.391396	0.547754	Ctx/H	Poly [ADP-ribose] polymerase 1 OS					anatomical structure homeostasis;base-excision repair;biological regulation;biosynthetic process;cell surface receptor linked signaling pathway;cellular biosynthetic process;cellular component organization;cellular component organization at cellular level;cellular component organization or biogenesis;cellular component organization or biogenesis at cellular level;cellular macromolecule biosynthet…	binding;catalytic activity;cation binding;coenzyme binding;cofactor binding;DNA binding;enzyme binding;ion binding;metal ion binding;NAD binding;NAD+ ADP-ribosyltransferase activity;nucleic acid binding;nucleotide binding;protein binding;R-SMAD binding;SMAD binding;transferase activity;transferase activity, transferring glycosyl groups;transferase activity, transferring pentosyl groups;transition…
25.1482	25.1861	26.49	0.974072	0.394528	0.40503	Ctx/H	25.5185	25.2821	26.4392	1.17805	0.528253	0.448413	Ctx/H	Poly(U)-binding-splicing factor PUF60 OS;Poly(U)-binding-splicing factor PUF60 OS					apoptosis;biological regulation;biosynthetic process;cell death;cellular biosynthetic process;cellular macromolecule biosynthetic process;cellular macromolecule metabolic process;cellular metabolic process;cellular nitrogen compound metabolic process;cellular process;death;macromolecule biosynthetic process;macromolecule metabolic process;metabolic process;mRNA metabolic process;mRNA processing;n…	binding;DNA binding;nucleic acid binding;nucleotide binding
21.1963	NaN	23.2314	NaN	0.243991	NaN	NaN	NaN	NaN	21.6237	NaN	NaN	NaN	NaN	Polynucleotide kinase 3-phosphatase OS;Polynucleotide kinase 3-phosphatase OS					cellular macromolecule metabolic process;cellular metabolic process;cellular nitrogen compound metabolic process;cellular process;cellular response to stimulus;cellular response to stress;detection of stimulus;DNA damage response, detection of DNA damage;DNA metabolic process;DNA repair;macromolecule metabolic process;metabolic process;nitrogen compound metabolic process;nucleic acid metabolic pr…	ATP-dependent polydeoxyribonucleotide 5'-hydroxyl-kinase activity;ATP-dependent polynucleotide kinase activity;binding;catalytic activity;DNA binding;double-stranded DNA binding;hydrolase activity;hydrolase activity, acting on ester bonds;kinase activity;nucleic acid binding;nucleobase-containing compound kinase activity;nucleotide kinase activity;nucleotide phosphatase activity;phosphatase activ…
NaN	22.6957	NaN	NaN	NaN	NaN	NaN	22.4264	22.7442	22.764	0.802292	0.791357	0.986369	NaN	Polyribonucleotide nucleotidyltransferase 1 OS					anatomical structure morphogenesis;biological regulation;catabolic process;cell cycle arrest;cell cycle process;cell part morphogenesis;cellular catabolic process;cellular component assembly;cellular component morphogenesis;cellular component organization;cellular component organization at cellular level;cellular component organization or biogenesis;cellular component organization or biogenesis a…	3'-5' exonuclease activity;3'-5'-exoribonuclease activity;binding;catalytic activity;exonuclease activity;exonuclease activity, active with either ribo- or deoxyribonucleic acids and producing 5'-phosphomonoesters;exoribonuclease activity;exoribonuclease activity, producing 5'-phosphomonoesters;hydrolase activity;hydrolase activity, acting on ester bonds;miRNA binding;nuclease activity;nucleic ac…
26.2988	26.2981	26.4872	1.00049	0.877578	0.877153	NaN	26.0624	26.1492	26.5628	0.941609	0.706911	0.750748	NaN	PRA1 family protein OS;PRA1 family protein 3 OS					acidic amino acid transport;amine transport;amino acid transport;anion transport;biological regulation;carboxylic acid transport;cellular chemical homeostasis;cellular homeostasis;cellular ion homeostasis;cellular process;chemical homeostasis;establishment of localization;homeostatic process;induction of apoptosis;induction of apoptosis by intracellular signals;induction of apoptosis by oxidative…	binding;protein binding;protein C-terminus binding
26.7708	26.7725	26.9565	0.998822	0.879222	0.880259	NaN	26.8865	26.8637	27.0188	1.01593	0.912376	0.89807	NaN	Programmed cell death 6-interacting protein OS;Programmed cell death 6-interacting protein OS					apoptosis;biological regulation;cell cycle;cell death;cellular process;cytokinetic cell separation;cytokinetic process;death;establishment of localization;establishment of protein localization;programmed cell death;protein transport;regulation of biological process;regulation of cell cycle;regulation of cell cycle process;regulation of cellular component organization;regulation of cellular proces…	binding;protein binding;protein domain specific binding;SH3 domain binding
24.7407	24.775	24.5689	0.976505	1.12646	1.15357	NaN	24.9259	24.816	24.7019	1.07915	1.16797	1.0823	NaN	Programmed cell death protein 10 OS					anatomical structure formation involved in morphogenesis;angiogenesis;biological regulation;cell migration;cell motility;cellular component assembly;cellular component assembly at cellular level;cellular component movement;cellular component organization;cellular component organization at cellular level;cellular component organization or biogenesis;cellular component organization or biogenesis at…
25.4616	25.681	26.0352	0.858923	0.671938	0.782303	NaN	25.6654	25.7251	25.9815	0.959464	0.803238	0.837174	NaN	Programmed cell death protein 6 OS					activation of caspase activity;biological regulation;cellular process;cellular response to heat;cellular response to stimulus;cellular response to stress;establishment of localization;establishment of localization in cell;establishment of protein localization;intracellular protein transport;intracellular transport;macromolecule metabolic process;metabolic process;negative regulation of biological…	binding;binding, bridging;calcium ion binding;calcium-dependent cysteine-type endopeptidase activity;catalytic activity;cation binding;cysteine-type endopeptidase activity;cysteine-type peptidase activity;endopeptidase activity;hydrolase activity;ion binding;metal ion binding;peptidase activity;peptidase activity, acting on L-amino acid peptides
29.4335	29.1873	28.928	1.18608	1.41962	1.1969	NaN	29.364	29.401	29.1865	0.97468	1.13092	1.1603	NaN	Prohibitin OS					anatomical structure morphogenesis;apoptosis;biological regulation;biosynthetic process;cell death;cellular biosynthetic process;cellular macromolecule biosynthetic process;cellular macromolecule metabolic process;cellular metabolic process;cellular nitrogen compound metabolic process;cellular process;cellular process involved in reproduction;death;developmental process;DNA biosynthetic process;D…	nucleic acid binding transcription factor activity;sequence-specific DNA binding RNA polymerase II transcription factor activity;sequence-specific DNA binding transcription factor activity
27.5007	27.3363	28.0301	1.1207	0.692843	0.618223	NaN	27.3571	27.4568	27.8027	0.933227	0.734279	0.786817	NaN	Proliferation-associated protein 2G4 OS;Proliferation-associated protein 2G4 OS					biological regulation;biosynthetic process;cellular biosynthetic process;cellular macromolecule biosynthetic process;cellular macromolecule metabolic process;cellular metabolic process;cellular nitrogen compound metabolic process;cellular process;macromolecule biosynthetic process;macromolecule metabolic process;metabolic process;ncRNA metabolic process;ncRNA processing;negative regulation of apo…	binding;nucleic acid binding;RNA binding
27.3758	27.3018	27.3032	1.05263	1.05161	0.99903	NaN	27.4601	27.5122	27.5866	0.964531	0.916051	0.949737	NaN	Proteasome subunit beta type OS;Proteasome subunit beta type-5 OS					catabolic process;cellular catabolic process;cellular macromolecule catabolic process;cellular macromolecule metabolic process;cellular metabolic process;cellular process;macromolecule catabolic process;macromolecule metabolic process;metabolic process;modification-dependent macromolecule catabolic process;modification-dependent protein catabolic process;primary metabolic process;proteasomal prot…	catalytic activity;endopeptidase activity;hydrolase activity;peptidase activity;peptidase activity, acting on L-amino acid peptides;threonine-type endopeptidase activity;threonine-type peptidase activity
24.5147	24.9469	24.4517	0.741131	1.04464	1.40952	NaN	25.1378	24.6375	24.3795	1.41451	1.6915	1.19582	NaN	Protein AF1q OS					biological regulation;positive regulation of apoptosis;positive regulation of biological process;positive regulation of biosynthetic process;positive regulation of cell death;positive regulation of cellular biosynthetic process;positive regulation of cellular component organization;positive regulation of cellular metabolic process;positive regulation of cellular process;positive regulation of gen…
24.5213	25.0299	24.9216	0.702904	0.757701	1.07796	NaN	25.0416	25.4482	24.7464	0.754399	1.22706	1.62653	NaN	Protein CDV3 homolog OS;Protein CDV3 homolog OS					alcohol metabolic process;biological regulation;carbohydrate metabolic process;cellular carbohydrate metabolic process;cellular metabolic process;cellular process;glucose metabolic process;hexose metabolic process;metabolic process;monosaccharide metabolic process;negative regulation of apoptosis;negative regulation of biological process;negative regulation of biosynthetic process;negative regula…	binding;DNA binding;nucleic acid binding;nucleic acid binding transcription factor activity;protein binding;protein dimerization activity;sequence-specific DNA binding;sequence-specific DNA binding transcription factor activity
28.0373	28.2687	28.7103	0.851808	0.627201	0.736318	NaN	28.2321	28.2285	28.5756	1.0025	0.788127	0.786163	NaN	Protein disulfide-isomerase A6 OS;Protein disulfide-isomerase A6 OS					apoptotic cell clearance;biological adhesion;biological regulation;cell activation;cell adhesion;cell redox homeostasis;cell-cell adhesion;cellular component organization;cellular component organization or biogenesis;cellular homeostasis;cellular macromolecule metabolic process;cellular membrane organization;cellular metabolic process;cellular process;cellular protein metabolic process;cellular r…	binding;calcium ion binding;catalytic activity;cation binding;intramolecular oxidoreductase activity;intramolecular oxidoreductase activity, interconverting keto- and enol-groups;intramolecular oxidoreductase activity, transposing S-S bonds;ion binding;isomerase activity;metal ion binding;protein disulfide isomerase activity
29.132	29.2287	30.1724	0.93517	0.486193	0.519898	Ctx/H	29.3742	29.4651	30.1446	0.938937	0.586255	0.624382	Ctx/H	Protein DJ-1 OS;Park7 protein OS					alcohol biosynthetic process;alcohol metabolic process;aldehyde catabolic process;autophagy;biological regulation;biosynthetic process;carboxylic acid biosynthetic process;carboxylic acid metabolic process;catabolic process;cellular aldehyde metabolic process;cellular biosynthetic process;cellular catabolic process;cellular chemical homeostasis;cellular component organization;cellular component o…	androgen receptor binding;binding;catalytic activity;cation binding;copper chaperone activity;copper ion binding;cytokine binding;glyoxalase III activity;hormone receptor binding;hydrolase activity;identical protein binding;ion binding;mercury ion binding;metal ion binding;metallochaperone activity;mRNA binding;nuclear hormone receptor binding;nucleic acid binding;peptidase activity;protein bindi…
25.7219	25.7755	26.7915	0.963529	0.476451	0.494485	Ctx/H	25.8819	26.1271	26.694	0.843699	0.569552	0.675066	NaN	Protein FAM162A OS;Protein FAM162A OS;Protein FAM162A OS					activation of caspase activity;apoptosis;biological regulation;cell death;cellular process;cellular response to chemical stimulus;cellular response to hypoxia;cellular response to oxygen levels;cellular response to stimulus;cellular response to stress;death;neuron apoptosis;neuron death;positive regulation of apoptosis;positive regulation of biological process;positive regulation of caspase activ…
26.6687	26.9736	25.7195	0.809498	1.9308	2.38518	Ctx/H	26.4706	27.0833	25.623	0.653972	1.7995	2.75166	NaN	Protein kinase C epsilon type OS					activation of immune response;activation of innate immune response;biological adhesion;biological regulation;calcium ion homeostasis;cation homeostasis;cell adhesion;cell cycle;cell division;cell surface receptor linked signaling pathway;cellular calcium ion homeostasis;cellular cation homeostasis;cellular chemical homeostasis;cellular component organization;cellular component organization or bio…	actin binding;actin monomer binding;adenyl nucleotide binding;adenyl ribonucleotide binding;ATP binding;binding;calcium-independent protein kinase C activity;catalytic activity;cation binding;cytoskeletal protein binding;enzyme binding;ion binding;kinase activity;kinase binding;metal ion binding;nucleotide binding;phosphotransferase activity, alcohol group as acceptor;protein binding;protein doma…
28.4087	29.3366	29.1402	0.525623	0.602277	1.14584	H/Cb	28.3221	29.3778	29.2939	0.481064	0.50987	1.05988	H/Cb	Protein kinase C gamma type OS					behavior;biological regulation;cell communication;cell-cell signaling;cellular macromolecule metabolic process;cellular metabolic process;cellular process;cellular protein metabolic process;cellular response to stimulus;chemosensory behavior;cognition;developmental process;innervation;intracellular signal transduction;learning or memory;macromolecule metabolic process;macromolecule modification;m…	adenyl nucleotide binding;adenyl ribonucleotide binding;ATP binding;binding;calcium-dependent protein kinase activity;calcium-dependent protein kinase C activity;calcium-dependent protein serine/threonine kinase activity;catalytic activity;cation binding;ion binding;kinase activity;metal ion binding;nucleotide binding;phosphotransferase activity, alcohol group as acceptor;protein kinase activity;…
22.0683	22.4392	22.098	0.7733	0.979624	1.26681	NaN	22.5487	22.3918	22.3881	1.11489	1.11775	1.00257	NaN	Protein kinase C iota type OS					actin cytoskeleton organization;actin filament organization;actin filament-based process;anatomical structure development;biological regulation;cell development;cell junction organization;cell migration;cell motility;cell-cell junction organization;cellular component movement;cellular component organization;cellular component organization at cellular level;cellular component organization or bioge…	adenyl nucleotide binding;adenyl ribonucleotide binding;ATP binding;binding;catalytic activity;cation binding;ion binding;kinase activity;lipid binding;metal ion binding;nucleotide binding;phospholipid binding;phosphotransferase activity, alcohol group as acceptor;protein binding;protein domain specific binding;protein kinase activity;protein kinase C activity;protein serine/threonine kinase acti…
23.9502	22.2278	23.0801	3.29985	1.82779	0.553901	NaN	23.4089	NaN	23.3291	NaN	1.05687	NaN	NaN	Protein kinase C OS;Protein kinase C delta type OS;Protein kinase C delta type OS					acidic amino acid transport;aging;amine transport;amino acid transport;anion transport;apoptosis;aspartate transport;biological regulation;carboxylic acid transport;cell communication;cell cycle;cell death;cellular component organization;cellular component organization or biogenesis;cellular macromolecule metabolic process;cellular metabolic process;cellular process;cellular protein metabolic pro…	adenyl nucleotide binding;adenyl ribonucleotide binding;ATP binding;binding;calcium-independent protein kinase C activity;catalytic activity;cation binding;enzyme binding;ion binding;kinase activity;kinase binding;metal ion binding;nucleotide binding;phosphotransferase activity, alcohol group as acceptor;protein binding;protein domain specific binding;protein kinase activity;protein kinase bindin…
25.5741	26.8813	25.4631	0.404104	1.07998	2.67252	Ctx/Cb	25.9121	26.8596	24.8879	0.51853	2.03383	3.9223	NaN	Protein kinase C OS;Protein kinase C OS;Protein kinase C alpha type OS					aging;anatomical structure formation involved in morphogenesis;anatomical structure morphogenesis;angiogenesis;apoptosis;axonogenesis;behavior;biological adhesion;biological regulation;calcium ion homeostasis;cation homeostasis;cell adhesion;cell chemotaxis;cell death;cell differentiation;cell junction assembly;cell junction organization;cell migration;cell motility;cell part morphogenesis;cell p…	adenyl nucleotide binding;adenyl ribonucleotide binding;ATP binding;binding;calcium-dependent protein kinase activity;calcium-dependent protein kinase C activity;calcium-dependent protein serine/threonine kinase activity;catalytic activity;cation binding;histone kinase activity;histone kinase activity (H3-T6 specific);histone threonine kinase activity;ion binding;kinase activity;metal ion binding…
NaN	NaN	NaN	NaN	NaN	NaN	NaN	NaN	NaN	NaN	NaN	NaN	NaN	NaN	Protein kinase C zeta type OS					actin cytoskeleton organization;actin cytoskeleton reorganization;actin filament-based process;activation of phospholipase D activity;activation of protein kinase activity;activation of protein kinase B activity;behavior;biological regulation;cell migration;cell motility;cell surface receptor linked signaling pathway;cellular chemical homeostasis;cellular component assembly;cellular component mov…	14-3-3 protein binding;adenyl nucleotide binding;adenyl ribonucleotide binding;ATP binding;binding;catalytic activity;cation binding;channel regulator activity;enzyme binding;ion binding;kinase activity;kinase binding;metal ion binding;nucleotide binding;phospholipase binding;phosphotransferase activity, alcohol group as acceptor;potassium channel regulator activity;protein binding;protein domain…
NaN	22.3998	NaN	NaN	NaN	NaN	NaN	21.6775	NaN	21.5477	NaN	1.09414	NaN	NaN	Protein kinase LYK5, isoform CRA_c OS;STE20-related kinase adapter protein alpha OS;STE20-related kinase adapter protein alpha OS					actin cytoskeleton organization;actin filament-based process;activation of protein kinase activity;biological regulation;cell cycle;cell migration;cell motility;cellular component assembly;cellular component movement;cellular component organization;cellular component organization at cellular level;cellular component organization or biogenesis;cellular component organization or biogenesis at cellu…	adenyl nucleotide binding;adenyl ribonucleotide binding;ATP binding;binding;catalytic activity;enzyme activator activity;enzyme regulator activity;kinase activator activity;kinase activity;kinase regulator activity;nucleotide binding;phosphotransferase activity, alcohol group as acceptor;protein kinase activator activity;protein kinase activity;protein kinase regulator activity;protein serine/thr…
23.0107	22.7618	22.1057	1.1883	1.87254	1.57582	Ctx/H	22.8148	22.5562	22.0653	1.19632	1.68121	1.40532	NaN	Protein lifeguard 2-like OS;Protein lifeguard 2 OS					anatomical structure development;apoptosis;biological regulation;cell death;cell differentiation;cell differentiation in hindbrain;cellular developmental process;cellular process;central nervous system development;central nervous system neuron differentiation;cerebellar granular layer development;cerebellar Purkinje cell differentiation;cerebellar Purkinje cell layer development;cerebellum develo…
25.3879	24.6125	25.3562	1.71166	1.02222	0.597206	Ctx/Cb	24.7829	24.781	25.0874	1.00132	0.809723	0.808657	NaN	Protein LYRIC OS					biological regulation;cell junction assembly;cell junction organization;cell surface receptor linked signaling pathway;cell-cell junction assembly;cell-cell junction organization;cellular component assembly;cellular component assembly at cellular level;cellular component organization;cellular component organization at cellular level;cellular component organization or biogenesis;cellular component…	binding;double-stranded RNA binding;NF-kappaB binding;nucleic acid binding;protein binding;protein binding transcription factor activity;RNA binding;transcription coactivator activity;transcription cofactor activity;transcription factor binding;transcription factor binding transcription factor activity
NaN	21.0892	21.6307	NaN	NaN	0.687056	NaN	21.4636	21.5953	22.2749	0.912755	0.569868	0.624338	Ctx/H	Protein Mpv17 OS;Protein Mpv17 OS					anatomical structure development;biological regulation;cellular component organization;cellular component organization at cellular level;cellular component organization or biogenesis;cellular component organization or biogenesis at cellular level;cellular metabolic process;cellular process;cellular response to chemical stimulus;cellular response to oxidative stress;cellular response to reactive o…
24.5746	24.5188	24.8446	1.03944	0.82932	0.797856	NaN	24.9398	24.711	24.7312	1.17186	1.15557	0.986096	NaN	Protein phosphatase 1F OS					biological regulation;cellular component organization;cellular component organization at cellular level;cellular component organization or biogenesis;cellular component organization or biogenesis at cellular level;cellular macromolecule metabolic process;cellular metabolic process;cellular process;cellular protein metabolic process;cellular response to chemical stimulus;cellular response to drug;…	binding;calcium-dependent protein serine/threonine phosphatase activity;calmodulin-dependent protein phosphatase activity;catalytic activity;cation binding;hydrolase activity;hydrolase activity, acting on ester bonds;ion binding;metal ion binding;phosphatase activity;phosphoprotein phosphatase activity;phosphoric ester hydrolase activity;protein serine/threonine phosphatase activity
24.8413	24.9773	24.5406	0.910039	1.23174	1.3535	NaN	24.9998	24.9863	24.3213	1.0094	1.60047	1.58557	Ctx/H	Protein phosphatase 2, regulatory subunit B, gamma OS;Protein phosphatase 2, regulatory subunit B, gamma OS					biological regulation;catabolic process;cellular catabolic process;cellular macromolecule catabolic process;cellular macromolecule metabolic process;cellular metabolic process;cellular process;cellular response to stimulus;cellular response to stress;DNA damage response, signal transduction by p53 class mediator;DNA damage response, signal transduction by p53 class mediator resulting in cell cycl…	enzyme regulator activity;phosphatase regulator activity;protein phosphatase regulator activity;protein phosphatase type 2A regulator activity
NaN	22.8886	23.5423	NaN	NaN	0.635648	NaN	22.8974	23.2154	23.5735	0.802181	0.625855	0.780191	NaN	Protein prune homolog 2 OS					apoptosis;cell death;cellular process;death;programmed cell death
30.2975	30.4896	30.7514	0.875331	0.730067	0.834047	NaN	29.7678	30.3329	30.8818	0.675909	0.462011	0.683541	NaN	Protein S100-B OS					astrocyte differentiation;behavior;biological regulation;cell differentiation;cellular developmental process;cellular process;cellular response to chemical stimulus;cellular response to hypoxia;cellular response to oxygen levels;cellular response to stimulus;cellular response to stress;cognition;developmental process;glial cell differentiation;learning or memory;long-term synaptic potentiation;me…	binding;calcium ion binding;cation binding;cytoskeletal protein binding;identical protein binding;ion binding;metal ion binding;protein binding;protein dimerization activity;protein homodimerization activity;RAGE receptor binding;receptor binding;tau protein binding;transition metal ion binding;zinc ion binding
25.9139	27.2894	20.8817	0.385419	32.7222	84.9004	NaN	25.1573	26.9496	NaN	0.288711	NaN	NaN	NaN	Protein-tyrosine kinase 2-beta OS					actin cytoskeleton organization;actin filament bundle assembly;actin filament organization;actin filament-based process;activation of Janus kinase activity;activation of protein kinase activity;anatomical structure formation involved in morphogenesis;anatomical structure homeostasis;angiogenesis;B cell activation;B cell activation involved in immune response;B cell differentiation;biological adhe…	3-phosphoinositide-dependent protein kinase binding;adenyl nucleotide binding;adenyl ribonucleotide binding;ATP binding;binding;calmodulin-dependent protein kinase activity;catalytic activity;enzyme binding;kinase activity;kinase binding;molecular transducer activity;non-membrane spanning protein tyrosine kinase activity;nucleotide binding;phosphotransferase activity, alcohol group as acceptor;pr…
25.2281	23.1965	NaN	4.08858	NaN	NaN	NaN	23.4598	23.7349	25.0897	0.826393	0.323111	0.390989	Ctx/H	Prothymosin alpha OS					biological regulation;cell differentiation;cell proliferation;cellular developmental process;cellular process;developmental process;negative regulation of apoptosis;negative regulation of biological process;negative regulation of caspase activity;negative regulation of catalytic activity;negative regulation of cell death;negative regulation of cellular process;negative regulation of hydrolase act…
24.3298	24.4164	24.535	0.94174	0.867418	0.921081	NaN	24.4544	24.6387	24.123	0.880076	1.25823	1.42969	NaN	Proto-oncogene tyrosine-protein kinase Src OS					actin cytoskeleton organization;actin filament bundle assembly;actin filament organization;actin filament-based process;activation of protein kinase activity;activation of protein kinase B activity;adherens junction organization;aging;anatomical structure development;anatomical structure homeostasis;anatomical structure morphogenesis;biological adhesion;biological regulation;body fluid secretion;…	adenyl nucleotide binding;adenyl ribonucleotide binding;ATP binding;beta-catenin binding;binding;catalytic activity;cation binding;cell adhesion molecule binding;enzyme binding;estrogen receptor binding;growth factor receptor binding;heme binding;hepatocyte growth factor-activated receptor activity;hormone receptor binding;insulin receptor binding;ion binding;ion channel binding;iron ion binding;…
27.7907	27.8915	28.3616	0.932516	0.673197	0.721915	NaN	28.1276	27.8841	28.1286	1.18386	0.999307	0.844108	NaN	Pyridoxal kinase OS					biological regulation;biosynthetic process;cellular biosynthetic process;cellular metabolic compound salvage;cellular metabolic process;cellular process;coenzyme biosynthetic process;coenzyme metabolic process;cofactor biosynthetic process;cofactor metabolic process;heterocycle metabolic process;metabolic process;negative regulation of apoptosis;negative regulation of biological process;negative …	adenyl nucleotide binding;adenyl ribonucleotide binding;ATP binding;binding;catalytic activity;cation binding;drug binding;ion binding;kinase activity;metal ion binding;nucleotide binding;phosphotransferase activity, alcohol group as acceptor;purine nucleotide binding;purine ribonucleoside triphosphate binding;purine ribonucleotide binding;pyridoxal binding;pyridoxal kinase activity;ribonucleotid…
24.2226	24.4422	24.8701	0.858804	0.638386	0.743343	NaN	24.2271	24.2621	24.5941	0.976032	0.775393	0.794434	NaN	Pyrroline-5-carboxylate reductase 2 OS					amine biosynthetic process;amine metabolic process;biological regulation;biosynthetic process;carboxylic acid biosynthetic process;carboxylic acid metabolic process;cellular amine metabolic process;cellular amino acid biosynthetic process;cellular amino acid metabolic process;cellular biosynthetic process;cellular chemical homeostasis;cellular homeostasis;cellular ion homeostasis;cellular ketone …	catalytic activity;oxidoreductase activity;oxidoreductase activity, acting on the CH-NH group of donors;oxidoreductase activity, acting on the CH-NH group of donors, NAD or NADP as acceptor;pyrroline-5-carboxylate reductase activity
25.363	25.79	25.2574	0.743807	1.07594	1.44653	NaN	25.7502	25.7144	25.635	1.02513	1.08313	1.05658	NaN	Rab GTPase-binding effector protein 1 OS;Rab GTPase-binding effector protein 1 OS					apoptosis;cell death;cellular component organization;cellular component organization or biogenesis;cellular membrane organization;cellular process;death;endocytosis;establishment of localization;establishment of protein localization;membrane invagination;membrane organization;programmed cell death;protein transport;transport;vesicle-mediated transport	enzyme activator activity;enzyme regulator activity;GTPase activator activity;GTPase regulator activity;nucleoside-triphosphatase regulator activity
28.2473	28.3688	28.1173	0.919231	1.09429	1.19044	NaN	28.1987	28.2538	28.1659	0.962528	1.023	1.06282	NaN	RAB14, member RAS oncogene family OS;Ras-related protein Rab-14 OS					apical protein localization;asymmetric protein localization;biological regulation;body fluid secretion;cell surface receptor linked signaling pathway;cellular component assembly;cellular component assembly at cellular level;cellular component organization;cellular component organization at cellular level;cellular component organization or biogenesis;cellular component organization or biogenesis a…	binding;catalytic activity;GDP binding;glycoprotein binding;GTP binding;GTPase activity;guanyl nucleotide binding;guanyl ribonucleotide binding;hydrolase activity;hydrolase activity, acting on acid anhydrides;hydrolase activity, acting on acid anhydrides, in phosphorus-containing anhydrides;nucleoside-triphosphatase activity;nucleotide binding;protein binding;purine nucleotide binding;purine ribo…
26.4946	27.1765	24.1707	0.623344	5.00684	8.03223	NaN	26.7629	26.9489	24.1786	0.87904	5.99725	6.8225	Ctx/H	Rap guanine nucleotide exchange factor 2 OS;Rap guanine nucleotide exchange factor 2 OS;Rap guanine nucleotide exchange factor 2 OS					activation of adenylate cyclase activity;activation of adenylate cyclase activity by adrenergic receptor signaling pathway;activation of adenylate cyclase activity by G-protein signaling pathway;adrenergic receptor signaling pathway;anatomical structure development;biological regulation;blood vessel development;brain-derived neurotrophic factor receptor signaling pathway;cAMP-mediated signaling;c…	adenyl nucleotide binding;adenyl ribonucleotide binding;adrenergic receptor binding;AMP binding;beta-1 adrenergic receptor binding;binding;cAMP binding;cyclic nucleotide binding;enzyme activator activity;enzyme binding;enzyme regulator activity;G-protein-coupled receptor binding;GTPase activator activity;GTPase regulator activity;guanyl-nucleotide exchange factor activity;kinase binding;lipid bin…
23.3696	23.7869	23.1807	0.748825	1.13989	1.52224	NaN	23.5077	23.2304	23.0744	1.21192	1.35032	1.11419	NaN	Ras GTPase-activating protein 1 OS;Ras GTPase-activating protein 1 OS					actin cytoskeleton organization;actin filament-based process;anatomical structure morphogenesis;biological adhesion;biological regulation;blood vessel morphogenesis;cell adhesion;cell cycle cytokinesis;cell cycle process;cell differentiation;cellular component organization;cellular component organization at cellular level;cellular component organization or biogenesis;cellular component organizati…	enzyme activator activity;enzyme regulator activity;GTPase activator activity;GTPase regulator activity;nucleoside-triphosphatase regulator activity
29.3209	29.2356	26.1863	1.06091	8.78231	8.2781	Ctx/H	29.0858	29.1558	25.4622	0.952638	12.3257	12.9385	Ctx/H	Ras/Rap GTPase-activating protein SynGAP OS;Ras/Rap GTPase-activating protein SynGAP OS;Ras/Rap GTPase-activating protein SynGAP OS					anatomical structure development;associative learning;behavior;biological regulation;cell projection organization;cellular component organization;cellular component organization at cellular level;cellular component organization or biogenesis;cellular component organization or biogenesis at cellular level;cellular localization;cellular macromolecule localization;cellular membrane organization;cell…	binding;enzyme activator activity;enzyme binding;enzyme regulator activity;GTPase activator activity;GTPase regulator activity;kinase binding;nucleoside-triphosphatase regulator activity;protein binding;protein kinase binding
28.976	29.2257	29.1478	0.841071	0.887734	1.05548	NaN	29.1074	29.3218	29.3191	0.861905	0.863519	1.00187	NaN	Ras-related C3 botulinum toxin substrate 1 OS;Ras-related C3 botulinum toxin substrate 1 OS;Ras-related C3 botulinum toxin substrate 2 (Rho family, small GTP binding protein Rac2) OS					actin cytoskeleton organization;actin filament organization;actin filament polymerization;actin filament-based process;actin polymerization or depolymerization;anatomical structure arrangement;anatomical structure homeostasis;anatomical structure morphogenesis;auditory receptor cell morphogenesis;axon guidance;biological adhesion;biological regulation;bone resorption;cell adhesion;cell chemotaxis…	binding;catalytic activity;enzyme binding;GDP-dissociation inhibitor binding;GTP binding;GTPase activity;GTPase binding;guanyl nucleotide binding;guanyl ribonucleotide binding;histone deacetylase binding;hydrolase activity;hydrolase activity, acting on acid anhydrides;hydrolase activity, acting on acid anhydrides, in phosphorus-containing anhydrides;kinase binding;nucleoside-triphosphatase activi…
22.536	22.7438	22.0625	0.865857	1.38847	1.60358	NaN	22.1187	22.7284	22.0502	0.655333	1.04863	1.60014	Ctx/Cb	Ras-related GTP-binding protein A OS					apoptosis;biological regulation;cell communication;cell death;cellular localization;cellular macromolecule localization;cellular process;cellular protein localization;cellular response to acid;cellular response to amine stimulus;cellular response to amino acid stimulus;cellular response to chemical stimulus;cellular response to endogenous stimulus;cellular response to external stimulus;cellular r…	binding;catalytic activity;GTP binding;GTPase activity;guanyl nucleotide binding;guanyl ribonucleotide binding;hydrolase activity;hydrolase activity, acting on acid anhydrides;hydrolase activity, acting on acid anhydrides, in phosphorus-containing anhydrides;identical protein binding;nucleoside-triphosphatase activity;nucleotide binding;phosphoprotein binding;protein binding;protein dimerization …
23.189	23.4994	23.9924	0.806418	0.572997	0.710546	NaN	23.8732	23.8846	24.0608	0.992129	0.878065	0.885031	NaN	Ras-related protein Ral-B OS;Ras-related protein Ral-B OS					apoptosis;biological regulation;cell communication;cell death;cellular process;cellular response to chemical stimulus;cellular response to dsRNA;cellular response to exogenous dsRNA;cellular response to external stimulus;cellular response to extracellular stimulus;cellular response to nutrient levels;cellular response to organic substance;cellular response to starvation;cellular response to stimu…	binding;catalytic activity;GDP binding;GTP binding;GTPase activity;guanyl nucleotide binding;guanyl ribonucleotide binding;hydrolase activity;hydrolase activity, acting on acid anhydrides;hydrolase activity, acting on acid anhydrides, in phosphorus-containing anhydrides;nucleoside-triphosphatase activity;nucleotide binding;purine nucleotide binding;purine ribonucleoside triphosphate binding;purin…
NaN	NaN	22.2703	NaN	NaN	NaN	NaN	NaN	21.9347	21.9603	NaN	NaN	0.982412	NaN	RCG29001 OS					biological regulation;cellular process;cellular response to calcium ion;cellular response to chemical stimulus;cellular response to inorganic substance;cellular response to metal ion;cellular response to oxidative stress;cellular response to stimulus;cellular response to stress;establishment of localization;establishment of localization in cell;intracellular transport;mitochondrial transport;regu…	adenine nucleotide transmembrane transporter activity;ATP transmembrane transporter activity;binding;calcium ion binding;cation binding;ion binding;metal ion binding;nucleobase-containing compound transmembrane transporter activity;nucleotide transmembrane transporter activity;purine nucleotide transmembrane transporter activity;substrate-specific transmembrane transporter activity;substrate-spec…
22.7236	22.8899	23.4837	0.891125	0.590455	0.662595	Ctx/H	22.1898	23.096	22.7084	0.533589	0.698049	1.30822	NaN	RCG30218, isoform CRA_b OS					anatomical structure development;biological regulation;cell development;cellular developmental process;cellular process;columnar/cuboidal epithelial cell development;developmental process;epithelial cell development;intestinal epithelial cell development;negative regulation of biological process;negative regulation of cellular metabolic process;negative regulation of cellular process;negative reg…
NaN	NaN	22.7979	NaN	NaN	NaN	NaN	NaN	NaN	23.0958	NaN	NaN	NaN	NaN	RCG36668 OS					biological regulation;catabolic process;cellular catabolic process;cellular macromolecule catabolic process;cellular macromolecule metabolic process;cellular metabolic process;cellular process;cellular response to chemical stimulus;cellular response to misfolded protein;cellular response to organic substance;cellular response to stimulus;cellular response to stress;cellular response to topologica…	ATPase binding;binding;chaperone binding;enzyme binding;misfolded protein binding;protein binding
23.5633	22.8696	22.3351	1.61743	2.34275	1.44844	H/Cb	23.3418	22.6378	22.805	1.62902	1.45075	0.890569	NaN	RCG43931 OS					acute inflammatory response;acute inflammatory response to antigenic stimulus;adaptive immune response;adaptive immune response based on somatic recombination of immune receptors built from immunoglobulin superfamily domains;biological regulation;cell killing;defense response;defense response to bacterium;immune effector process;immune response;immune system process;induction of apoptosis;inducti…	endopeptidase inhibitor activity;endopeptidase regulator activity;enzyme inhibitor activity;enzyme regulator activity;peptidase inhibitor activity;peptidase regulator activity;serine-type endopeptidase inhibitor activity
24.6447	24.8232	24.8997	0.883621	0.837987	0.948356	NaN	24.6556	24.6935	24.9191	0.974072	0.833064	0.855239	NaN	RCG43947 OS					apoptotic cell clearance;biological regulation;cell redox homeostasis;cellular component organization;cellular component organization or biogenesis;cellular homeostasis;cellular macromolecule metabolic process;cellular membrane organization;cellular metabolic process;cellular process;cellular protein metabolic process;cellular response to stimulus;cellular response to stress;endocytosis;establish…	catalytic activity;intramolecular oxidoreductase activity;intramolecular oxidoreductase activity, interconverting keto- and enol-groups;intramolecular oxidoreductase activity, transposing S-S bonds;isomerase activity;protein disulfide isomerase activity
23.2182	23.6259	24.3999	0.753824	0.440832	0.584794	Ctx/H	23.8856	23.6729	23.8593	1.15885	1.0184	0.878796	NaN	RCG48018 OS					apoptosis;biological regulation;biosynthetic process;cell death;cellular biosynthetic process;cellular metabolic process;cellular nitrogen compound biosynthetic process;cellular nitrogen compound metabolic process;cellular process;death;flavin-containing compound biosynthetic process;flavin-containing compound metabolic process;heterocycle biosynthetic process;heterocycle metabolic process;metabo…	catalytic activity;kinase activity;phosphotransferase activity, alcohol group as acceptor;riboflavin kinase activity;transferase activity;transferase activity, transferring phosphorus-containing groups
22.3891	22.0737	NaN	1.24436	NaN	NaN	NaN	22.0348	NaN	NaN	NaN	NaN	NaN	NaN	RCG50226, isoform CRA_a OS;Receptor-type tyrosine-protein phosphatase F OS;Receptor-type tyrosine-protein phosphatase F OS					anatomical structure development;biological adhesion;biological regulation;cell adhesion;cell migration;cell motility;cell-cell adhesion;cellular component movement;cellular macromolecule metabolic process;cellular metabolic process;cellular process;cellular protein metabolic process;dephosphorylation;developmental process;homophilic cell adhesion;locomotion;macromolecule metabolic process;macrom…	anion binding;binding;carbohydrate binding;catalytic activity;glycosaminoglycan binding;heparin binding;hydrolase activity;hydrolase activity, acting on ester bonds;insulin receptor binding;ion binding;molecular transducer activity;pattern binding;phosphatase activity;phosphate ion binding;phosphoprotein phosphatase activity;phosphoric ester hydrolase activity;polysaccharide binding;protein bindi…
25.159	24.9613	25.522	1.14687	0.777546	0.677973	NaN	25.3063	25.3193	25.6256	0.99103	0.801459	0.808713	NaN	RCG54610, isoform CRA_a OS					apoptotic mitochondrial changes;cellular component organization;cellular component organization at cellular level;cellular component organization or biogenesis;cellular component organization or biogenesis at cellular level;cellular membrane organization;cellular process;establishment of localization;establishment of protein localization;membrane organization;mitochondrial membrane organization;m…	binding;catalytic activity;hydrolase activity;hydrolase activity, acting on ester bonds;phosphatase activity;phosphoprotein phosphatase activity;phosphoric ester hydrolase activity;protein serine/threonine phosphatase activity;protein tyrosine phosphatase activity;ribonucleoprotein binding
25.5225	25.1045	25.0839	1.33607	1.35529	1.01438	NaN	25.3207	25.1365	25.4124	1.13619	0.938416	0.825935	NaN	RCG57812, isoform CRA_b OS;STE20-like serine/threonine-protein kinase OS					activation of protein kinase activity;apoptosis;biological adhesion;biological regulation;cell adhesion;cell cycle;cell death;cell-cell adhesion;cellular macromolecule metabolic process;cellular metabolic process;cellular process;cellular protein metabolic process;cellular response to chemical stimulus;cellular response to cytokine stimulus;cellular response to organic substance;cellular response…	adenyl nucleotide binding;adenyl ribonucleotide binding;ATP binding;binding;catalytic activity;identical protein binding;kinase activity;nucleotide binding;phosphotransferase activity, alcohol group as acceptor;protein binding;protein dimerization activity;protein homodimerization activity;protein kinase activity;protein serine/threonine kinase activity;purine nucleotide binding;purine ribonucleo…
28.1573	28.2465	28.4634	0.940044	0.808825	0.860412	NaN	28.1646	28.2699	28.5928	0.929612	0.743188	0.799461	NaN	Receptor of activated protein C kinase 1 OS;Receptor of-activated protein C kinase 1 OS					activation of protein kinase activity;activation of protein kinase C activity by G-protein coupled receptor protein signaling pathway;anatomical structure morphogenesis;biological regulation;cell cycle;cell differentiation;cell surface receptor linked signaling pathway;cellular developmental process;cellular process;cellular response to stimulus;developmental process;embryonic morphogenesis;gastr…	apoptotic protease activator activity;binding;caspase activator activity;caspase regulator activity;channel inhibitor activity;channel regulator activity;enzyme activator activity;enzyme binding;enzyme inhibitor activity;enzyme regulator activity;ion channel inhibitor activity;kinase binding;kinase inhibitor activity;kinase regulator activity;peptidase activator activity;peptidase regulator activ…
NaN	NaN	NaN	NaN	NaN	NaN	NaN	NaN	NaN	20.4487	NaN	NaN	NaN	NaN	Receptor-binding cancer antigen expressed on SiSo cells OS					apoptosis;cell death;cellular process;death;programmed cell death
24.0235	24.7089	NaN	0.621833	NaN	NaN	NaN	24.5769	24.789	NaN	0.86328	NaN	NaN	NaN	Receptor-type tyrosine-protein phosphatase-like N OS					biological regulation;cell surface receptor linked signaling pathway;cellular macromolecule metabolic process;cellular metabolic process;cellular process;cellular protein metabolic process;cellular response to chemical stimulus;cellular response to cytokine stimulus;cellular response to organic substance;cellular response to stimulus;cytokine-mediated signaling pathway;dephosphorylation;establish…	binding;catalytic activity;enzyme binding;GTPase binding;hydrolase activity;hydrolase activity, acting on ester bonds;phosphatase activity;phosphoric ester hydrolase activity;protein binding
25.7966	26.3787	26.325	0.667991	0.693323	1.03792	NaN	25.4575	26.2948	26.3583	0.55969	0.53559	0.95694	H/Cb	Redox-regulatory protein FAM213A OS					biological regulation;metabolic process;oxidation-reduction process;regulation of biological process;regulation of cell differentiation;regulation of cellular process;regulation of developmental process;regulation of immune system process;regulation of multicellular organismal development;regulation of multicellular organismal process;regulation of myeloid cell differentiation;regulation of myelo…	antioxidant activity
23.2534	25.0452	NaN	0.288811	NaN	NaN	NaN	23.9651	24.947	NaN	0.506312	NaN	NaN	NaN	Regulator of G-protein signaling 14 OS					associative learning;asymmetric cell division;behavior;biological regulation;cell cycle phase;cell cycle process;cell division;cell surface receptor linked signaling pathway;cellular component organization;cellular component organization at cellular level;cellular component organization or biogenesis;cellular component organization or biogenesis at cellular level;cellular process;cellular respons…	binding;cytoskeletal protein binding;enzyme activator activity;enzyme binding;enzyme regulator activity;GDP-dissociation inhibitor activity;G-protein alpha-subunit binding;GTPase activator activity;GTPase regulator activity;kinase binding;microtubule binding;molecular transducer activity;nucleoside-triphosphatase regulator activity;protein binding;protein complex scaffold;protein kinase binding;r…
24.7338	24.5097	25.9568	1.16805	0.428391	0.366758	Ctx/H	24.5526	24.7366	25.9647	0.880259	0.375764	0.426879	Ctx/H	Regulator of microtubule dynamics protein 3 OS;Regulator of microtubule dynamics protein 3-like OS					apoptosis;biological regulation;calcium ion homeostasis;cation homeostasis;cell death;cell differentiation;cellular calcium ion homeostasis;cellular cation homeostasis;cellular chemical homeostasis;cellular developmental process;cellular divalent inorganic cation homeostasis;cellular homeostasis;cellular ion homeostasis;cellular metal ion homeostasis;cellular process;chemical homeostasis;death;de…
29.101	28.6419	27.8403	1.37468	2.39612	1.74303	Ctx/H	28.9508	28.5408	27.5306	1.32869	2.67623	2.01419	Ctx/H	Reticulon-3 OS					apoptosis;cell death;cellular component organization;cellular component organization at cellular level;cellular component organization or biogenesis;cellular component organization or biogenesis at cellular level;cellular process;death;endoplasmic reticulum organization;endoplasmic reticulum tubular network organization;establishment of localization;organelle organization;programmed cell death;tr…
NaN	24.3464	23.7172	NaN	NaN	1.54671	NaN	NaN	23.8597	22.9375	NaN	NaN	1.895	NaN	Retinal dehydrogenase 1 OS;Retinal dehydrogenase 1 OS					9-cis-retinoic acid biosynthetic process;9-cis-retinoic acid metabolic process;alcohol catabolic process;alcohol metabolic process;anatomical structure development;anatomical structure morphogenesis;behavior;biological regulation;biosynthetic process;carboxylic acid metabolic process;catabolic process;cellular biosynthetic process;cellular component assembly;cellular component organization;cellul…	3-chloroallyl aldehyde dehydrogenase activity;aldehyde dehydrogenase (NAD) activity;benzaldehyde dehydrogenase (NAD+) activity;binding;catalytic activity;identical protein binding;oxidoreductase activity;oxidoreductase activity, acting on the aldehyde or oxo group of donors;oxidoreductase activity, acting on the aldehyde or oxo group of donors, NAD or NADP as acceptor;protein binding;retinal dehy…
NaN	NaN	23.3584	NaN	NaN	NaN	NaN	NaN	NaN	24.0908	NaN	NaN	NaN	NaN	Retinal dehydrogenase 2 OS					9-cis-retinoic acid biosynthetic process;9-cis-retinoic acid metabolic process;anatomical structure development;anatomical structure maturation;anatomical structure morphogenesis;anterior/posterior pattern specification;apocarotenoid metabolic process;appendage morphogenesis;biological regulation;biosynthetic process;blood vessel development;camera-type eye development;carboxylic acid metabolic p…	3-chloroallyl aldehyde dehydrogenase activity;aldehyde dehydrogenase (NAD) activity;binding;catalytic activity;isoprenoid binding;lipid binding;oxidoreductase activity;oxidoreductase activity, acting on the aldehyde or oxo group of donors;oxidoreductase activity, acting on the aldehyde or oxo group of donors, NAD or NADP as acceptor;retinal binding;retinal dehydrogenase activity;retinoid binding;…
26.8338	26.9896	26.8479	0.897634	0.990274	1.1032	NaN	26.9809	26.7966	26.6599	1.13627	1.2492	1.09939	NaN	Rho guanine nucleotide exchange factor 7 OS;Rho guanine nucleotide exchange factor 7 OS					astrocyte cell migration;biological regulation;cell migration;cell motility;cell projection assembly;cell projection organization;cellular component assembly;cellular component assembly at cellular level;cellular component movement;cellular component organization;cellular component organization at cellular level;cellular component organization or biogenesis;cellular component organization or biog…	binding;enzyme binding;enzyme regulator activity;GTPase regulator activity;guanyl-nucleotide exchange factor activity;kinase binding;nucleoside-triphosphatase regulator activity;protein binding;protein kinase binding;Ras guanyl-nucleotide exchange factor activity;Rho guanyl-nucleotide exchange factor activity;small GTPase regulator activity
26.7991	26.6604	26.9912	1.10091	0.875331	0.795095	NaN	26.7004	26.6262	26.7416	1.05278	0.971846	0.923126	NaN	Rho-associated protein kinase OS;Rho-associated protein kinase OS;Rho-associated protein kinase 2 OS					actin cytoskeleton organization;actin filament-based process;actin-mediated cell contraction;anatomical structure formation involved in morphogenesis;anatomical structure morphogenesis;apical constriction;apoptosis;biological adhesion;biological regulation;bleb assembly;cell adhesion;cell death;cell migration;cell motility;cell part morphogenesis;cell projection assembly;cell projection morphogen…	adenyl nucleotide binding;adenyl ribonucleotide binding;ATP binding;binding;catalytic activity;cation binding;enzyme binding;GTPase binding;GTP-Rho binding;ion binding;kinase activity;metal ion binding;nucleotide binding;phosphotransferase activity, alcohol group as acceptor;protein binding;protein kinase activity;protein serine/threonine kinase activity;purine nucleotide binding;purine ribonucle…
27.2278	27.0534	25.911	1.12849	2.49113	2.20748	Ctx/H	26.8677	27.16	25.869	0.816599	1.9982	2.44698	Ctx/H	Rho-related GTP-binding protein RhoB OS					anatomical structure formation involved in morphogenesis;angiogenesis;apoptosis;biological adhesion;biological regulation;cell adhesion;cell death;cell differentiation;cellular developmental process;cellular process;cellular response to abiotic stimulus;cellular response to chemical stimulus;cellular response to hydrogen peroxide;cellular response to ionizing radiation;cellular response to oxidat…	binding;GDP binding;GTP binding;guanyl nucleotide binding;guanyl ribonucleotide binding;nucleotide binding;purine nucleotide binding;purine ribonucleoside triphosphate binding;purine ribonucleotide binding;ribonucleotide binding
NaN	22.345	NaN	NaN	NaN	NaN	NaN	NaN	22.1649	NaN	NaN	NaN	NaN	NaN	Ribonucleotide reductase M2 B (TP53 inducible) (Predicted) OS					anatomical structure development;biosynthetic process;cellular biosynthetic process;cellular macromolecule biosynthetic process;cellular macromolecule metabolic process;cellular metabolic process;cellular nitrogen compound biosynthetic process;cellular nitrogen compound metabolic process;cellular process;cellular response to stimulus;cellular response to stress;deoxyribonucleoside diphosphate met…	catalytic activity;oxidoreductase activity;oxidoreductase activity, acting on CH or CH2 groups;oxidoreductase activity, acting on CH or CH2 groups, disulfide as acceptor;ribonucleoside-diphosphate reductase activity
21.1897	20.9904	28.3731	1.14814	0.00687988	0.00599219	Ctx/H	21.1371	21.0929	27.9787	1.03111	0.00871913	0.00845605	Ctx/H	Ribosomal protein S6 kinase OS;Ribosomal protein S6 kinase alpha-1 OS					activation of immune response;activation of innate immune response;biological regulation;cell proliferation;cellular macromolecule metabolic process;cellular metabolic process;cellular process;cellular protein metabolic process;cellular response to stimulus;cellular response to stress;DNA damage response, signal transduction by p53 class mediator;DNA damage response, signal transduction by p53 cl…	adenyl nucleotide binding;adenyl ribonucleotide binding;ATP binding;binding;caspase inhibitor activity;caspase regulator activity;catalytic activity;cation binding;cysteine-type endopeptidase inhibitor activity;endopeptidase inhibitor activity;endopeptidase regulator activity;enzyme inhibitor activity;enzyme regulator activity;ion binding;kinase activity;magnesium ion binding;metal ion binding;nu…
NaN	NaN	22.8406	NaN	NaN	NaN	NaN	NaN	NaN	NaN	NaN	NaN	NaN	NaN	Ribulose-5-phosphate-3-epimerase OS;Ribulose-phosphate 3-epimerase OS					alcohol catabolic process;alcohol metabolic process;carbohydrate catabolic process;carbohydrate metabolic process;catabolic process;cellular carbohydrate catabolic process;cellular carbohydrate metabolic process;cellular metabolic process;cellular nitrogen compound metabolic process;cellular process;coenzyme metabolic process;cofactor metabolic process;glucose catabolic process;glucose metabolic …	binding;carbohydrate binding;catalytic activity;cation binding;ion binding;isomerase activity;metal ion binding;monosaccharide binding;racemase and epimerase activity;racemase and epimerase activity, acting on carbohydrates and derivatives;ribulose-phosphate 3-epimerase activity;sugar binding
21.8851	22.1852	23.6109	0.812196	0.302331	0.372239	Ctx/H	NaN	22.2011	23.4752	NaN	NaN	0.413483	NaN	RNA-binding protein 10 OS;RNA binding motif protein 10, isoform CRA_a OS					3'-UTR-mediated mRNA stabilization;biological regulation;cellular macromolecule metabolic process;cellular metabolic process;cellular nitrogen compound metabolic process;cellular process;macromolecule metabolic process;metabolic process;mRNA metabolic process;mRNA stabilization;negative regulation of biological process;negative regulation of biosynthetic process;negative regulation of cell prolif…	binding;cation binding;ion binding;metal ion binding;nucleic acid binding;nucleotide binding;RNA binding;transition metal ion binding;zinc ion binding
NaN	NaN	NaN	NaN	NaN	NaN	NaN	NaN	NaN	NaN	NaN	NaN	NaN	NaN	RNA-binding protein 5 OS					apoptosis;biological regulation;cell death;cellular component assembly;cellular component assembly at cellular level;cellular component organization;cellular component organization at cellular level;cellular component organization or biogenesis;cellular component organization or biogenesis at cellular level;cellular macromolecular complex assembly;cellular macromolecular complex subunit organizat…	binding;cation binding;ion binding;metal ion binding;mRNA binding;nucleic acid binding;nucleotide binding;RNA binding;transition metal ion binding;zinc ion binding
23.9567	24.191	25.9425	0.850097	0.252473	0.296993	Ctx/H	24.2476	23.9132	25.5206	1.26085	0.413798	0.328189	Ctx/H	RNA-binding protein with serine-rich domain 1 OS					biological regulation;catabolic process;cellular catabolic process;cellular macromolecule catabolic process;cellular macromolecule metabolic process;cellular metabolic process;cellular nitrogen compound metabolic process;cellular process;macromolecule catabolic process;macromolecule metabolic process;metabolic process;mRNA catabolic process;mRNA metabolic process;mRNA processing;negative regulati…	binding;nucleic acid binding;nucleotide binding;RNA binding
NaN	22.7281	NaN	NaN	NaN	NaN	NaN	NaN	NaN	NaN	NaN	NaN	NaN	NaN	Roundabout homolog 1 OS;Roundabout homolog 1 OS;Roundabout homolog 1 OS					activation of caspase activity;anatomical structure development;axon choice point recognition;axon guidance;axon midline choice point recognition;biological adhesion;biological regulation;blood vessel endothelial cell migration;cell adhesion;cell migration;cell migration involved in sprouting angiogenesis;cell motility;cell recognition;cell surface receptor linked signaling pathway;cell-cell adhe…	axon guidance receptor activity;molecular transducer activity;receptor activity;signal transducer activity;signaling receptor activity;transmembrane signaling receptor activity
25.7741	26.1758	26.5708	0.756966	0.575664	0.760489	NaN	25.9876	26.3385	26.6674	0.784095	0.624252	0.796143	NaN	RuvB-like 1 OS;RuvB-like helicase OS					biological regulation;biosynthetic process;cell cycle phase;cell cycle process;cell division;cellular biosynthetic process;cellular component organization;cellular component organization at cellular level;cellular component organization or biogenesis;cellular component organization or biogenesis at cellular level;cellular macromolecule biosynthetic process;cellular macromolecule metabolic process…	3'-5' DNA helicase activity;5'-3' DNA helicase activity;adenyl nucleotide binding;adenyl ribonucleotide binding;ATP binding;ATPase activity;ATPase activity, coupled;ATP-dependent 3'-5' DNA helicase activity;ATP-dependent 5'-3' DNA helicase activity;ATP-dependent DNA helicase activity;ATP-dependent helicase activity;binding;catalytic activity;DNA helicase activity;DNA-dependent ATPase activity;hel…
26.7425	26.6562	26.1106	1.06164	1.5496	1.45963	NaN	26.7145	26.599	25.9718	1.08335	1.6733	1.54456	Ctx/H	Ryanodine receptor 2 OS;Ryanodine receptor 2 OS;Ryanodine receptor 2 OS					anatomical structure development;anatomical structure morphogenesis;apoptosis;biological regulation;BMP signaling pathway;calcium ion homeostasis;calcium ion transmembrane transport;calcium ion transport;calcium ion transport into cytosol;calcium-mediated signaling;calcium-mediated signaling using intracellular calcium source;canonical Wnt receptor signaling pathway;cardiac muscle contraction;car…	binding;calcium channel activity;calcium ion binding;calcium-induced calcium release activity;calcium-release channel activity;cation binding;cation channel activity;cation transmembrane transporter activity;channel activity;gated channel activity;intracellular ligand-gated calcium channel activity;intracellular ligand-gated ion channel activity;ion binding;ion channel activity;ion transmembrane …
NaN	23.6974	23.5115	NaN	NaN	1.13753	NaN	22.9317	NaN	24.1036	NaN	0.443836	NaN	NaN	Scribbled planar cell polarity protein OS					anatomical structure development;anatomical structure formation involved in morphogenesis;anatomical structure morphogenesis;apoptosis;apoptosis involved in morphogenesis;astrocyte cell migration;asymmetric protein localization;auditory receptor cell stereocilium organization;biological adhesion;biological regulation;cell adhesion;cell death;cell migration;cell motility;cell projection organizati…
24.9986	26.4882	24.2704	0.356111	1.65657	4.65184	NaN	25.7904	26.5137	25.2638	0.60571	1.44053	2.37825	Ctx/Cb	Secretogranin-2 OS;Scg2 protein OS					anatomical structure formation involved in morphogenesis;angiogenesis;biological regulation;cell chemotaxis;cell migration;cell motility;cellular component movement;cellular process;cellular response to chemical stimulus;cellular response to stimulus;chemotaxis;developmental process;eosinophil chemotaxis;eosinophil migration;immune system process;induction of positive chemotaxis;intracellular pro…	binding;chemoattractant activity;cytokine activity;protein binding;receptor binding
23.614	23.6283	23.4081	0.990137	1.15341	1.1649	NaN	23.5059	23.8164	23.2135	0.806362	1.22468	1.51877	NaN	Sequestosome-1 OS					apoptosis;autophagy;biological regulation;catabolic process;cell communication;cell death;cell differentiation;cellular catabolic process;cellular component assembly;cellular component organization;cellular component organization or biogenesis;cellular developmental process;cellular macromolecule catabolic process;cellular macromolecule metabolic process;cellular metabolic process;cellular proces…	binding;cation binding;enzyme binding;identical protein binding;ion binding;kinase binding;metal ion binding;protein binding;protein dimerization activity;protein domain specific binding;protein homodimerization activity;protein kinase binding;protein kinase C binding;SH2 domain binding;small conjugating protein binding;transition metal ion binding;ubiquitin binding;zinc ion binding
24.0891	24.8668	26.22	0.583296	0.228315	0.391423	NaN	24.5388	24.655	25.3275	0.922615	0.578865	0.627419	Ctx/H	Serine protease inhibitor A3K OS;RCG20603 OS					biological regulation;negative regulation of angiogenesis;negative regulation of biological process;negative regulation of catalytic activity;negative regulation of cell proliferation;negative regulation of cellular process;negative regulation of developmental process;negative regulation of endopeptidase activity;negative regulation of endothelial cell proliferation;negative regulation of epithel…	endopeptidase inhibitor activity;endopeptidase regulator activity;enzyme inhibitor activity;enzyme regulator activity;peptidase inhibitor activity;peptidase regulator activity;serine-type endopeptidase inhibitor activity
24.4786	24.9802	24.9495	0.706323	0.721514	1.02151	NaN	24.8903	25.2367	24.8794	0.786544	1.00758	1.28103	NaN	Serine/threonine-protein kinase 24 OS;Serine/threonine-protein kinase 24 OS					activation of protein kinase activity;biological regulation;cell projection assembly;cell projection organization;cellular component assembly;cellular component assembly at cellular level;cellular component organization;cellular component organization at cellular level;cellular component organization or biogenesis;cellular component organization or biogenesis at cellular level;cellular macromolec…	adenyl nucleotide binding;adenyl ribonucleotide binding;ATP binding;binding;catalytic activity;cation binding;ion binding;kinase activity;magnesium ion binding;metal ion binding;nucleotide binding;phosphotransferase activity, alcohol group as acceptor;protein kinase activity;protein serine/threonine kinase activity;purine nucleotide binding;purine ribonucleoside triphosphate binding;purine ribonu…
25.0839	24.8547	25.2204	1.17218	0.909723	0.776092	NaN	25.1892	25.1787	24.9577	1.0073	1.17406	1.16554	NaN	Serine/threonine-protein kinase BRSK2 OS;Serine/threonine-protein kinase BRSK2 OS					anatomical structure morphogenesis;apoptosis;axonogenesis;biological regulation;cell cycle;cell cycle checkpoint;cell cycle phase;cell cycle process;cell death;cell division;cell part morphogenesis;cell projection morphogenesis;cell projection organization;cellular component morphogenesis;cellular component organization;cellular component organization at cellular level;cellular component organiza…	adenyl nucleotide binding;adenyl ribonucleotide binding;ATP binding;binding;catalytic activity;cation binding;ion binding;kinase activity;metal ion binding;nucleotide binding;phosphotransferase activity, alcohol group as acceptor;protein kinase activity;protein serine/threonine kinase activity;purine nucleotide binding;purine ribonucleoside triphosphate binding;purine ribonucleotide binding;ribon…
27.8575	27.4731	28.235	1.30532	0.76977	0.589719	NaN	27.7814	27.4364	28.0463	1.27015	0.832256	0.655242	NaN	Serine/threonine-protein kinase PAK 1 OS					actin cytoskeleton organization;actin cytoskeleton reorganization;actin filament-based process;activation of MAPKK activity;activation of protein kinase activity;anatomical structure development;anatomical structure morphogenesis;apoptosis;biological regulation;branching morphogenesis of a tube;cell death;cell migration;cell motility;cell part morphogenesis;cell projection morphogenesis;cell proj…	adenyl nucleotide binding;adenyl ribonucleotide binding;ATP binding;binding;catalytic activity;collagen binding;enzyme binding;GTPase binding;kinase activity;kinase binding;MAP kinase kinase kinase activity;molecular transducer activity;nucleotide binding;phosphotransferase activity, alcohol group as acceptor;protein binding;protein kinase activity;protein kinase binding;protein serine/threonine …
26.3693	27.0137	26.0161	0.639759	1.27739	1.99668	Ctx/Cb	26.362	26.9478	26.1517	0.66628	1.15693	1.7364	Ctx/Cb	Serine/threonine-protein kinase PAK 3 OS					actin cytoskeleton organization;actin filament-based process;activation of protein kinase activity;anatomical structure development;anatomical structure morphogenesis;axonogenesis;biological regulation;cell migration;cell motility;cell part morphogenesis;cell projection morphogenesis;cell projection organization;cellular component morphogenesis;cellular component movement;cellular component organ…	adenyl nucleotide binding;adenyl ribonucleotide binding;ATP binding;binding;catalytic activity;cation binding;enzyme binding;GTPase binding;ion binding;kinase activity;MAP kinase kinase activity;metal ion binding;nucleotide binding;phosphotransferase activity, alcohol group as acceptor;protein binding;protein kinase activity;protein serine/threonine kinase activity;protein serine/threonine/tyrosi…
22.8196	22.5114	23.1318	1.23816	0.805413	0.650491	NaN	22.9584	22.6042	22.5638	1.27828	1.31458	1.0284	NaN	Serine/threonine-protein kinase PAK 5 OS					actin cytoskeleton organization;actin filament-based process;activation of protein kinase activity;apoptosis;behavior;biological regulation;cell death;cell growth;cell migration;cell motility;cellular component movement;cellular component organization;cellular component organization at cellular level;cellular component organization or biogenesis;cellular component organization or biogenesis at ce…	adenyl nucleotide binding;adenyl ribonucleotide binding;ATP binding;binding;catalytic activity;enzyme binding;GTPase binding;kinase activity;nucleotide binding;phosphotransferase activity, alcohol group as acceptor;protein binding;protein kinase activity;protein serine/threonine kinase activity;purine nucleotide binding;purine ribonucleoside triphosphate binding;purine ribonucleotide binding;Rac …
23.8036	24.0717	23.8106	0.830412	0.99516	1.19839	NaN	24.0955	24.2975	23.4336	0.869345	1.58216	1.81995	Ctx/H	Serine/threonine-protein kinase TAO1 OS;Serine/threonine-protein kinase TAO1 OS					activation of MAPKK activity;activation of protein kinase activity;anatomical structure development;biological regulation;cell cycle checkpoint;cell cycle process;cellular macromolecule metabolic process;cellular metabolic process;cellular nitrogen compound metabolic process;cellular process;cellular protein metabolic process;cellular response to stimulus;cellular response to stress;developmental…	adenyl nucleotide binding;adenyl ribonucleotide binding;ATP binding;binding;catalytic activity;enzyme activator activity;enzyme binding;enzyme regulator activity;kinase activator activity;kinase activity;kinase binding;kinase regulator activity;MAP kinase kinase kinase activity;molecular transducer activity;nucleotide binding;phosphotransferase activity, alcohol group as acceptor;protein binding;…
22.8476	22.7479	22.5953	1.07155	1.1911	1.11157	NaN	22.8891	22.7777	23.1737	1.08028	0.820969	0.759962	NaN	Serine/threonine-protein kinase TAO2 OS;Serine/threonine-protein kinase TAO2 OS;Serine/threonine-protein kinase TAO2 OS;Serine/threonine-protein kinase TAO2 OS					actin cytoskeleton organization;actin filament-based process;activation of MAPKK activity;activation of protein kinase activity;anatomical structure development;biological regulation;cell cycle checkpoint;cell junction assembly;cell junction organization;cell-substrate junction assembly;cellular component assembly;cellular component assembly at cellular level;cellular component organization;cellu…	adenyl nucleotide binding;adenyl ribonucleotide binding;ATP binding;binding;catalytic activity;kinase activity;MAP kinase kinase kinase activity;molecular transducer activity;nucleotide binding;phosphotransferase activity, alcohol group as acceptor;protein kinase activity;protein serine/threonine kinase activity;purine nucleotide binding;purine ribonucleoside triphosphate binding;purine ribonucle…
NaN	23.4736	NaN	NaN	NaN	NaN	NaN	23.7405	23.0849	NaN	1.57527	NaN	NaN	NaN	Serine/threonine-protein phosphatase 2A 55 kDa regulatory subunit B OS;Serine/threonine-protein phosphatase 2A 55 kDa regulatory subunit B delta isoform OS					anatomical structure development;apoptotic mitochondrial changes;biological regulation;brain development;cell cycle phase;cell cycle process;cell development;cell differentiation;cell division;cellular component organization;cellular component organization at cellular level;cellular component organization or biogenesis;cellular component organization or biogenesis at cellular level;cellular devel…	binding;catalytic activity;enzyme regulator activity;hydrolase activity;hydrolase activity, acting on ester bonds;phosphatase activity;phosphatase regulator activity;phosphatidate phosphatase activity;phosphoric ester hydrolase activity;protein binding;protein complex binding;protein phosphatase regulator activity;protein phosphatase type 2A regulator activity
26.8565	26.7588	27.083	1.07007	0.854706	0.798741	NaN	26.9786	26.756	26.9572	1.16683	1.01494	0.869827	NaN	Serine/threonine-protein phosphatase 2A activator OS					biological regulation;cell cycle process;cellular component organization;cellular component organization at cellular level;cellular component organization or biogenesis;cellular component organization or biogenesis at cellular level;cellular macromolecule metabolic process;cellular metabolic process;cellular process;cellular protein metabolic process;cytoskeleton organization;macromolecule metabo…	adenyl nucleotide binding;adenyl ribonucleotide binding;ATP binding;ATPase activity;binding;catalytic activity;cis-trans isomerase activity;enzyme activator activity;enzyme regulator activity;hydrolase activity;hydrolase activity, acting on acid anhydrides;hydrolase activity, acting on acid anhydrides, in phosphorus-containing anhydrides;isomerase activity;nucleoside-triphosphatase activity;nucle…
28.7983	28.8836	28.8474	0.942589	0.966539	1.02541	NaN	28.8974	28.891	28.767	1.00445	1.0946	1.08975	NaN	Serine/threonine-protein phosphatase 2A catalytic subunit alpha isoform OS;Serine/threonine-protein phosphatase OS					anatomical structure development;biological regulation;carbohydrate homeostasis;cardiac chamber development;cardiac ventricle development;cell cycle;cellular chemical homeostasis;cellular component assembly;cellular component organization;cellular component organization or biogenesis;cellular glucose homeostasis;cellular homeostasis;cellular macromolecule metabolic process;cellular metabolic proc…	binding;catalytic activity;cation binding;cytoskeletal protein binding;enzyme binding;hydrolase activity;hydrolase activity, acting on ester bonds;ion binding;ion channel binding;kinase binding;metal ion binding;phosphatase activity;phosphatase binding;phosphoprotein phosphatase activity;phosphoric ester hydrolase activity;protein binding;protein complex binding;protein C-terminus binding;protein…
NaN	NaN	NaN	NaN	NaN	NaN	NaN	NaN	NaN	NaN	NaN	NaN	NaN	NaN	Serine/threonine-protein phosphatase 2A catalytic subunit beta isoform OS					apoptotic mitochondrial changes;biological regulation;catabolic process;cellular catabolic process;cellular component organization;cellular component organization at cellular level;cellular component organization or biogenesis;cellular component organization or biogenesis at cellular level;cellular macromolecule catabolic process;cellular macromolecule metabolic process;cellular metabolic process…	binding;catalytic activity;cation binding;hydrolase activity;hydrolase activity, acting on ester bonds;ion binding;metal ion binding;phosphatase activity;phosphoprotein phosphatase activity;phosphoric ester hydrolase activity;protein binding;protein C-terminus binding;protein dimerization activity;protein heterodimerization activity;protein serine/threonine phosphatase activity
26.9978	27.0268	26.9872	0.980099	1.00737	1.02783	NaN	27.0786	26.9243	26.826	1.11288	1.19135	1.07051	NaN	Serine/threonine-protein phosphatase 5 OS					biological regulation;cellular component assembly;cellular component organization;cellular component organization at cellular level;cellular component organization or biogenesis;cellular component organization or biogenesis at cellular level;cellular macromolecule metabolic process;cellular metabolic process;cellular process;cellular protein metabolic process;cellular response to cadmium ion;cell…	binding;catalytic activity;cation binding;cytoskeletal protein binding;G-protein alpha-subunit binding;heat shock protein binding;hydrolase activity;hydrolase activity, acting on ester bonds;ion binding;metal ion binding;microtubule binding;molecular transducer activity;nucleic acid binding;phosphatase activity;phosphoprotein phosphatase activity;phosphoric ester hydrolase activity;protein bindin…
31.4145	31.5597	32.9671	0.904254	0.340895	0.37699	Ctx/H	30.9557	31.2769	31.8025	0.800404	0.556017	0.69467	NaN	Serum albumin OS;Serum albumin OS					anatomical structure homeostasis;behavior;biological regulation;cell communication;cell killing;cellular process;cellular response to external stimulus;cellular response to extracellular stimulus;cellular response to nutrient levels;cellular response to starvation;cellular response to stimulus;cellular response to stress;circadian behavior;circadian rhythm;circadian sleep/wake cycle process;circu…	binding;carboxylic acid binding;cation binding;cofactor binding;DNA binding;drug binding;enzyme binding;fatty acid binding;ion binding;lipid binding;metal ion binding;monocarboxylic acid binding;nucleic acid binding;oxygen binding;protein binding;pyridoxal phosphate binding;toxin binding;transition metal ion binding;vitamin B6 binding;vitamin binding;zinc ion binding
22.9417	23.2182	23.2274	0.825591	0.820343	0.993643	NaN	23.4541	23.3026	23.6003	1.11072	0.903627	0.813548	NaN	Serum paraoxonase/arylesterase 2 OS					aromatic compound catabolic process;catabolic process;cellular aromatic compound metabolic process;cellular catabolic process;cellular metabolic process;cellular process;metabolic process;response to chemical stimulus;response to oxidative stress;response to stimulus;response to stress	arylesterase activity;binding;carboxylic ester hydrolase activity;catalytic activity;cation binding;hydrolase activity;hydrolase activity, acting on ester bonds;ion binding;metal ion binding
24.6715	23.3873	23.2323	2.43547	2.7117	1.11342	H/Cb	23.4651	23.4142	23.9174	1.03591	0.730877	0.70554	NaN	SFRS protein kinase 2 OS;SRSF protein kinase 2 OS					anatomical structure formation involved in morphogenesis;angiogenesis;biological regulation;cellular component assembly;cellular component assembly at cellular level;cellular component organization;cellular component organization at cellular level;cellular component organization or biogenesis;cellular component organization or biogenesis at cellular level;cellular macromolecular complex assembly;…	adenyl nucleotide binding;adenyl ribonucleotide binding;ATP binding;binding;catalytic activity;cation binding;ion binding;kinase activity;magnesium ion binding;metal ion binding;nucleotide binding;phosphotransferase activity, alcohol group as acceptor;protein kinase activity;protein serine/threonine kinase activity;purine nucleotide binding;purine ribonucleoside triphosphate binding;purine ribonu…
24.7863	24.8524	23.5982	0.955217	2.27852	2.38535	Ctx/H	24.731	24.2512	22.9023	1.39455	3.55217	2.54718	Ctx/H	SH3 domain-containing kinase-binding protein 1 OS;SH3 domain-containing kinase-binding protein 1 OS;SH3 domain-containing kinase-binding protein 1 OS					apoptosis;biological adhesion;biological regulation;catabolic process;cell adhesion;cell cycle phase;cell cycle process;cell death;cell division;cell migration;cell motility;cell-cell adhesion;cellular catabolic process;cellular component movement;cellular component organization;cellular component organization at cellular level;cellular component organization or biogenesis;cellular component orga…	beta-catenin binding;binding;cadherin binding;cell adhesion molecule binding;cytokine receptor binding;growth factor receptor binding;protein binding;protein complex binding;protein C-terminus binding;receptor binding;vascular endothelial growth factor receptor binding
NaN	NaN	21.2408	NaN	NaN	NaN	NaN	NaN	NaN	NaN	NaN	NaN	NaN	NaN	Sharpin OS					anatomical structure development;apoptotic nuclear change;biological regulation;brain development;cellular component assembly;cellular component disassembly;cellular component disassembly at cellular level;cellular component disassembly involved in apoptosis;cellular component organization;cellular component organization at cellular level;cellular component organization or biogenesis;cellular com…	binding;cation binding;identical protein binding;ion binding;metal ion binding;polyubiquitin binding;protein binding;protein complex binding;small conjugating protein binding;transition metal ion binding;ubiquitin binding;zinc ion binding
22.9261	22.3829	24.0766	1.4572	0.450469	0.309133	Ctx/H	22.9019	23.1856	23.4981	0.821482	0.661494	0.805245	NaN	Signal transducer and activator of transcription 3 OS					acute inflammatory response;acute-phase response;aging;astrocyte differentiation;behavior;biological regulation;carbohydrate homeostasis;cell differentiation;cell proliferation;cell surface receptor linked signaling pathway;cellular component organization;cellular component organization at cellular level;cellular component organization or biogenesis;cellular component organization or biogenesis a…	binding;CCR chemokine receptor binding;CCR5 chemokine receptor binding;chemokine receptor binding;cytokine receptor binding;DNA binding;enzyme binding;glucocorticoid receptor binding;G-protein-coupled receptor binding;hormone receptor binding;kinase binding;ligand-dependent nuclear receptor activity;molecular transducer activity;nuclear hormone receptor binding;nucleic acid binding;nucleic acid b…
23.5524	23.388	24.008	1.1207	0.729207	0.650671	NaN	23.548	23.4822	23.7169	1.04667	0.889521	0.849862	NaN	Signal transducer and activator of transcription OS;Signal transducer and activator of transcription OS					anatomical structure development;biological regulation;blood circulation;cell surface receptor linked signaling pathway;cellular process;cellular response to biotic stimulus;cellular response to chemical stimulus;cellular response to cytokine stimulus;cellular response to endogenous stimulus;cellular response to hormone stimulus;cellular response to insulin stimulus;cellular response to interfero…	binding;CCR chemokine receptor binding;CCR5 chemokine receptor binding;chemokine receptor binding;core promoter binding;core promoter proximal region DNA binding;core promoter proximal region sequence-specific DNA binding;core promoter sequence-specific DNA binding;cytokine receptor binding;DNA binding;double-stranded DNA binding;enzyme binding;G-protein-coupled receptor binding;molecular transdu…
NaN	24.9823	24.2656	NaN	NaN	1.64342	NaN	25.1927	24.9139	24.7015	1.21319	1.40561	1.15861	NaN	Signal transducer and activator of transcription OS;Signal transducer and activator of transcription OS;Signal transducer and activator of transcription 5B OS;Signal transducer and activator of transcription OS					2-oxoglutarate metabolic process;acute inflammatory response;acute-phase response;allantoin metabolic process;amine metabolic process;anatomical structure development;anatomical structure morphogenesis;biological regulation;biosynthetic process;body fluid secretion;branched chain family amino acid metabolic process;C21-steroid hormone metabolic process;carboxylic acid metabolic process;cell activ…	binding;chromatin binding;core promoter binding;core promoter sequence-specific DNA binding;DNA binding;double-stranded DNA binding;molecular transducer activity;nucleic acid binding;nucleic acid binding transcription factor activity;protein binding;protein dimerization activity;regulatory region DNA binding;regulatory region nucleic acid binding;RNA polymerase II core promoter sequence-specific …
25.7339	25.658	25.5035	1.05402	1.17316	1.11304	NaN	25.7361	25.744	25.447	0.994539	1.22188	1.22859	NaN	Similar to Traf2 and NCK interacting kinase, splice variant 4 (Predicted), isoform CRA_a OS;TRAF2 and NCK-interacting kinase OS					actin cytoskeleton organization;actin cytoskeleton reorganization;actin filament-based process;activation of JNKK activity;activation of MAPKK activity;activation of protein kinase activity;biological regulation;cell projection assembly;cell projection organization;cellular component assembly;cellular component assembly at cellular level;cellular component organization;cellular component organiza…	adenyl nucleotide binding;adenyl ribonucleotide binding;ATP binding;binding;catalytic activity;kinase activity;nucleotide binding;phosphotransferase activity, alcohol group as acceptor;protein kinase activity;protein serine/threonine kinase activity;purine nucleotide binding;purine ribonucleoside triphosphate binding;purine ribonucleotide binding;ribonucleotide binding;transferase activity;transf…
23.0131	23.061	24.9597	0.967343	0.259427	0.268185	Ctx/H	23.4171	22.9114	25.2911	1.41981	0.272816	0.192149	Ctx/H	SNW domain-containing 1 OS					biological regulation;cell communication;cellular macromolecule metabolic process;cellular metabolic process;cellular nitrogen compound metabolic process;cellular process;cellular response to chemical stimulus;cellular response to external stimulus;cellular response to extracellular stimulus;cellular response to nutrient;cellular response to nutrient levels;cellular response to retinoic acid;cell…	protein binding transcription factor activity;transcription coactivator activity;transcription cofactor activity;transcription corepressor activity;transcription factor binding transcription factor activity
26.1571	25.8855	25.9462	1.20715	1.15741	0.958799	NaN	25.9679	26.1554	25.6122	0.878126	1.27961	1.4572	NaN	Sodium channel protein type 2 subunit alpha OS;Sodium channel protein OS;Sodium channel protein OS					adult behavior;adult locomotory behavior;adult walking behavior;amine transport;anatomical structure development;anatomical structure morphogenesis;apoptosis;axon ensheathment;behavior;behavioral response to pain;biological regulation;brainstem development;cardiac chamber development;cardiac ventricle development;cation transport;cell death;cellular chemical homeostasis;cellular homeostasis;cellu…	adenyl nucleotide binding;adenyl ribonucleotide binding;alkali metal ion binding;ankyrin binding;ATP binding;binding;calmodulin binding;cation binding;cation channel activity;cation transmembrane transporter activity;channel activity;cytoskeletal protein binding;fibroblast growth factor binding;gated channel activity;growth factor binding;ion binding;ion channel activity;ion transmembrane transpo…
26.1177	26.9212	26.3809	0.572957	0.833238	1.45427	NaN	26.4081	26.8949	26.0582	0.713606	1.27447	1.78596	NaN	Sodium/calcium exchanger 1 OS;Sodium/calcium exchanger 1 OS					anatomical structure development;biological regulation;calcium ion homeostasis;calcium ion import;calcium ion transmembrane transport;calcium ion transport;calcium ion transport into cytosol;calcium-mediated signaling;cation homeostasis;cation transport;cell communication;cellular calcium ion homeostasis;cellular cation homeostasis;cellular chemical homeostasis;cellular divalent inorganic cation …	active transmembrane transporter activity;antiporter activity;binding;calcium ion transmembrane transporter activity;calcium:cation antiporter activity;calcium:sodium antiporter activity;cation binding;cation transmembrane transporter activity;cation:cation antiporter activity;divalent inorganic cation transmembrane transporter activity;inorganic cation transmembrane transporter activity;ion bind…
23.9993	24.6092	24.2373	0.655242	0.84792	1.29406	NaN	24.2886	24.2252	23.6268	1.04493	1.58206	1.51404	Ctx/H	Sodium/hydrogen exchanger 1 OS					biological regulation;calcium-mediated signaling;cardiac cell differentiation;cardiac muscle cell differentiation;cation homeostasis;cation transport;cell death;cell differentiation;cell growth;cellular cation homeostasis;cellular chemical homeostasis;cellular component organization;cellular component organization at cellular level;cellular component organization or biogenesis;cellular component …	active transmembrane transporter activity;antiporter activity;binding;calcium-dependent protein binding;cation transmembrane transporter activity;cation:cation antiporter activity;hydrogen ion transmembrane transporter activity;inorganic cation transmembrane transporter activity;ion transmembrane transporter activity;metal ion transmembrane transporter activity;monovalent cation:hydrogen antiport…
26.2843	26.9996	26.6327	0.609078	0.785455	1.28958	NaN	27.1207	27.0395	26.8425	1.0579	1.21268	1.14631	NaN	Solute carrier family 2 (Facilitated glucose transporter), member 3 OS;Solute carrier family 2, facilitated glucose transporter member 3-like OS;Solute carrier family 2, facilitated glucose transporter member 3 OS;Uncharacterized protein OS					biological regulation;carbohydrate transmembrane transport;carbohydrate transport;cation transport;cellular process;dehydroascorbic acid transport;establishment of localization;glucose import;glucose transport;hexose transmembrane transport;hexose transport;hydrogen transport;ion transport;monosaccharide transport;monovalent inorganic cation transport;negative regulation of apoptosis;negative reg…	active transmembrane transporter activity;binding;carbohydrate binding;carbohydrate transmembrane transporter activity;cation transmembrane transporter activity;cation:sugar symporter activity;dehydroascorbic acid transporter activity;D-glucose transmembrane transporter activity;enzyme binding;galactoside binding;glucose binding;glucose transmembrane transporter activity;hexose transmembrane tran…
22.7101	22.8907	22.012	0.882336	1.62237	1.83872	Ctx/H	NaN	22.342	22.1796	NaN	NaN	1.11915	NaN	Solute carrier family 25 member 23 OS;Similar to solute carrier family 25 (Mitochondrial carrier;phosphate carrier), member 23, isoform CRA_b OS					adenine nucleotide transport;biological regulation;cellular process;cellular response to calcium ion;cellular response to chemical stimulus;cellular response to inorganic substance;cellular response to metal ion;cellular response to stimulus;establishment of localization;nitrogen compound transport;nucleobase-containing compound transport;nucleotide transport;purine nucleotide transport;purine-co…	binding;calcium ion binding;cation binding;ion binding;metal ion binding
21.9965	22.6353	23.871	0.642247	0.272721	0.424636	NaN	21.8868	22.3317	23.177	0.734635	0.408894	0.556595	Ctx/H	Son DNA-binding protein OS;Son DNA-binding protein OS					biological regulation;cellular component organization;cellular component organization at cellular level;cellular component organization or biogenesis;cellular component organization or biogenesis at cellular level;cellular macromolecule metabolic process;cellular metabolic process;cellular nitrogen compound metabolic process;cellular process;cytokinesis;cytoskeleton organization;macromolecule met…
NaN	22.8102	23.5241	NaN	NaN	0.60967	NaN	22.889	22.8015	23.2247	1.06253	0.7924	0.745769	NaN	STAM-binding protein OS					biological regulation;cell cycle cytokinesis;cell cycle process;cellular macromolecule metabolic process;cellular metabolic process;cellular process;cellular protein metabolic process;cytokinesis;cytokinesis after mitosis;macromolecule metabolic process;macromolecule modification;metabolic process;negative regulation of apoptosis;negative regulation of biological process;negative regulation of ce…	binding;catalytic activity;cation binding;cysteine-type peptidase activity;hydrolase activity;ion binding;metal ion binding;metallopeptidase activity;peptidase activity;peptidase activity, acting on L-amino acid peptides;small conjugating protein-specific protease activity;ubiquitin-specific protease activity
25.4279	25.342	25.36	1.06135	1.04819	0.987601	NaN	25.3671	25.3979	25.4076	0.978877	0.972318	0.993299	NaN	STE20/SPS1-related proline-alanine-rich protein kinase OS;STE20/SPS1-related proline-alanine-rich protein kinase OS					activation of protein kinase activity;biological regulation;cellular hypotonic response;cellular macromolecule metabolic process;cellular metabolic process;cellular process;cellular protein metabolic process;cellular response to abiotic stimulus;cellular response to osmotic stress;cellular response to stimulus;cellular response to stress;hypotonic response;intracellular protein kinase cascade;int…	adenyl nucleotide binding;adenyl ribonucleotide binding;ATP binding;binding;catalytic activity;enzyme binding;kinase activity;kinase binding;nucleotide binding;phosphotransferase activity, alcohol group as acceptor;protein binding;protein kinase activity;protein kinase binding;protein serine/threonine kinase activity;purine nucleotide binding;purine ribonucleoside triphosphate binding;purine ribo…
24.8862	24.7386	24.9428	1.10773	0.961527	0.86802	NaN	24.6544	24.7158	24.9853	0.958334	0.79504	0.829607	NaN	Sterile alpha and TIR motif containing 1 (Predicted) OS					biological regulation;cellular process;cellular response to stimulus;regulation of anatomical structure morphogenesis;regulation of apoptosis;regulation of biological process;regulation of cell death;regulation of cell development;regulation of cell differentiation;regulation of cell morphogenesis;regulation of cell morphogenesis involved in differentiation;regulation of cell projection organizat…
29.6302	29.3301	29.8889	1.23123	0.835841	0.678867	NaN	29.5825	29.3533	29.5708	1.17218	1.00814	0.860055	NaN	Superoxide dismutase [Cu-Zn] OS					activation of MAPK activity;aging;amine metabolic process;anatomical structure homeostasis;anterograde axon cargo transport;auditory receptor cell stereocilium organization;axon cargo transport;behavior;biological regulation;biosynthetic process;carboxylic acid metabolic process;catabolic process;cation homeostasis;cell aging;cell projection organization;cellular amine metabolic process;cellular …	antioxidant activity;binding;catalytic activity;cation binding;chaperone binding;copper ion binding;enzyme binding;ion binding;metal ion binding;oxidoreductase activity;oxidoreductase activity, acting on superoxide radicals as acceptor;phosphatase binding;protein binding;protein phosphatase 2B binding;protein phosphatase binding;superoxide dismutase activity;transition metal ion binding;zinc ion …
28.8093	28.3551	28.7822	1.37002	1.01896	0.743755	NaN	28.7266	28.5315	28.5107	1.1448	1.16143	1.01452	NaN	Superoxide dismutase [Mn], mitochondrial OS					age-dependent response to oxidative stress;age-dependent response to reactive oxygen species;aging;amine metabolic process;anatomical structure development;apoptotic mitochondrial changes;behavior;biological regulation;biosynthetic process;carboxylic acid metabolic process;cation homeostasis;cell development;cell differentiation;cellular amine metabolic process;cellular amino acid metabolic proce…	antioxidant activity;binding;catalytic activity;cation binding;DNA binding;identical protein binding;ion binding;manganese ion binding;metal ion binding;nucleic acid binding;oxidoreductase activity;oxidoreductase activity, acting on superoxide radicals as acceptor;oxygen binding;protein binding;superoxide dismutase activity;transition metal ion binding
NaN	NaN	22.6226	NaN	NaN	NaN	NaN	NaN	NaN	22.8064	NaN	NaN	NaN	NaN	Survival of motor neuron-related-splicing factor 30 OS					apoptosis;cell death;cellular component assembly;cellular component assembly at cellular level;cellular component organization;cellular component organization at cellular level;cellular component organization or biogenesis;cellular component organization or biogenesis at cellular level;cellular macromolecular complex assembly;cellular macromolecular complex subunit organization;cellular process;d…
NaN	21.2128	22.3204	NaN	NaN	0.464065	NaN	22.2078	22.0968	22.7015	1.07998	0.710201	0.657608	NaN	Syntaxin 4A (Placental), isoform CRA_a OS;Syntaxin-4 OS					biological regulation;cellular component assembly;cellular component assembly at cellular level;cellular component organization;cellular component organization at cellular level;cellular component organization or biogenesis;cellular component organization or biogenesis at cellular level;cellular macromolecular complex assembly;cellular macromolecular complex subunit organization;cellular membrane…	binding;cytoskeletal protein binding;enzyme activator activity;enzyme binding;enzyme regulator activity;GTPase binding;lipase activator activity;phospholipase activator activity;protein binding;Rab GTPase binding;Ras GTPase binding;small GTPase binding;SNAP receptor activity;SNARE binding;spectrin binding;sphingomyelin phosphodiesterase activator activity
29.6949	29.3327	30.2318	1.28538	0.68925	0.536221	NaN	29.6573	29.4185	30.102	1.18001	0.734737	0.622653	NaN	Syntaxin-1B OS					acrosome reaction;anatomical structure morphogenesis;biological regulation;calcium ion-dependent exocytosis;cell differentiation;cell projection assembly;cell projection organization;cellular chemical homeostasis;cellular component assembly;cellular component assembly at cellular level;cellular component organization;cellular component organization at cellular level;cellular component organizatio…	binding;protein binding;protein domain specific binding;SNAP receptor activity;SNARE binding
32.0368	31.5574	31.8834	1.39416	1.11219	0.797745	NaN	31.9341	31.6372	31.8624	1.2285	1.05095	0.855476	NaN	Syntaxin-binding protein 1 OS					axon target recognition;biological adhesion;biological regulation;cell adhesion;cell communication;cell-cell adhesion;cell-cell signaling;cellular component organization;cellular component organization at cellular level;cellular component organization or biogenesis;cellular component organization or biogenesis at cellular level;cellular localization;cellular macromolecule localization;cellular me…	binding;enzyme binding;identical protein binding;kinase binding;protein binding;protein domain specific binding;protein kinase binding;protein N-terminus binding;SNARE binding;syntaxin binding;syntaxin-1 binding
28.5772	28.6565	28.6988	0.946517	0.919168	0.971106	NaN	28.5397	28.6833	28.6369	0.905257	0.934846	1.03268	NaN	T-complex protein 1 subunit alpha OS;RCG44919, isoform CRA_b OS					anatomical structure development;binding of sperm to zona pellucida;biological regulation;cell development;cell recognition;cell-cell recognition;cellular developmental process;cellular macromolecule metabolic process;cellular metabolic process;cellular process;cellular process involved in reproduction;cellular protein metabolic process;developmental process;developmental process involved in repr…	adenyl nucleotide binding;adenyl ribonucleotide binding;ATP binding;binding;nucleotide binding;purine nucleotide binding;purine ribonucleoside triphosphate binding;purine ribonucleotide binding;ribonucleotide binding
24.6722	24.718	24.3235	0.968752	1.27341	1.31449	NaN	24.9786	24.8124	24.7973	1.1221	1.13391	1.01052	NaN	Thioredoxin domain containing 17 OS					biological regulation;cell surface receptor linked signaling pathway;cellular process;cellular response to chemical stimulus;cellular response to cytokine stimulus;cellular response to organic substance;cellular response to stimulus;cellular response to tumor necrosis factor;cytokine-mediated signaling pathway;regulation of biological process;regulation of cellular process;response to chemical st…	antioxidant activity;catalytic activity;electron carrier activity;oxidoreductase activity;oxidoreductase activity, acting on a sulfur group of donors;oxidoreductase activity, acting on a sulfur group of donors, NAD or NADP as acceptor;oxidoreductase activity, acting on NADH or NADPH;oxidoreductase activity, acting on peroxide as acceptor;peroxidase activity;protein-disulfide reductase activity
27.5095	27.6681	28.0694	0.895894	0.678349	0.757176	NaN	27.5752	27.8127	28.2087	0.848214	0.644611	0.759962	NaN	Thioredoxin OS;Thioredoxin OS					biological regulation;biosynthetic process;carbohydrate homeostasis;cell redox homeostasis;cellular biosynthetic process;cellular chemical homeostasis;cellular glucose homeostasis;cellular homeostasis;cellular macromolecule biosynthetic process;cellular macromolecule metabolic process;cellular metabolic process;cellular nitrogen compound metabolic process;cellular process;cellular protein metabol…	antioxidant activity;binding;catalytic activity;disulfide oxidoreductase activity;enzyme binding;oxidoreductase activity;oxidoreductase activity, acting on a sulfur group of donors;oxidoreductase activity, acting on a sulfur group of donors, disulfide as acceptor;oxidoreductase activity, acting on a sulfur group of donors, NAD or NADP as acceptor;oxidoreductase activity, acting on NADH or NADPH;p…
26.2989	26.44	26.8822	0.906827	0.667435	0.736011	NaN	26.3215	26.2929	26.5441	1.02002	0.85702	0.840197	NaN	Thioredoxin reductase 1, cytoplasmic OS;Thioredoxin reductase 1, cytoplasmic OS;Thioredoxin reductase 1, cytoplasmic OS					amine metabolic process;anatomical structure development;anatomical structure formation involved in morphogenesis;benzene-containing compound metabolic process;biological regulation;carboxylic acid metabolic process;catabolic process;cell proliferation;cell redox homeostasis;cellular amine metabolic process;cellular amino acid metabolic process;cellular aromatic compound metabolic process;cellula…	antioxidant activity;binding;catalytic activity;cation binding;coenzyme binding;cofactor binding;flavin adenine dinucleotide binding;identical protein binding;ion binding;mercury ion binding;metal ion binding;NAD(P)H oxidase activity;oxidoreductase activity;oxidoreductase activity, acting on a sulfur group of donors;oxidoreductase activity, acting on a sulfur group of donors, NAD or NADP as accep…
24.9702	25.0469	25.4305	0.948224	0.726835	0.766522	NaN	25.2186	24.9783	25.0068	1.18124	1.15813	0.980439	NaN	Thioredoxin reductase 2, isoform CRA_a OS;Thioredoxin reductase 2, mitochondrial OS;Thioredoxin reductase 2, mitochondrial OS					anatomical structure development;biological regulation;cell redox homeostasis;cellular homeostasis;cellular process;developmental process;heart development;hemopoiesis;hemopoietic or lymphoid organ development;homeostatic process;organ development;regulation of biological process;regulation of biological quality;regulation of cellular process;response to chemical stimulus;response to drug;respons…	antioxidant activity;binding;catalytic activity;coenzyme binding;cofactor binding;flavin adenine dinucleotide binding;identical protein binding;oxidoreductase activity;oxidoreductase activity, acting on a sulfur group of donors;oxidoreductase activity, acting on a sulfur group of donors, NAD or NADP as acceptor;oxidoreductase activity, acting on NADH or NADPH;protein binding;protein dimerization …
24.3294	23.8768	23.9897	1.3685	1.26549	0.924727	NaN	23.8705	24.0362	24.1334	0.891496	0.833411	0.934846	NaN	Thioredoxin, mitochondrial OS					biological regulation;cell communication;cell redox homeostasis;cellular homeostasis;cellular macromolecule metabolic process;cellular metabolic process;cellular process;cellular protein metabolic process;cellular response to chemical stimulus;cellular response to external stimulus;cellular response to extracellular stimulus;cellular response to nutrient levels;cellular response to oxidative stre…	binding;catalytic activity;disulfide oxidoreductase activity;oxidoreductase activity;oxidoreductase activity, acting on a sulfur group of donors;protein binding;protein complex binding;protein disulfide oxidoreductase activity
27.3945	27.4477	27.247	0.963796	1.10765	1.14926	NaN	27.3843	27.4403	27.4558	0.961927	0.951648	0.989314	NaN	Thioredoxin-like protein 1 OS;Thioredoxin-like protein 1 OS					biological regulation;cell redox homeostasis;cellular homeostasis;cellular macromolecule metabolic process;cellular metabolic process;cellular process;cellular protein metabolic process;cellular response to chemical stimulus;cellular response to oxidative stress;cellular response to stimulus;cellular response to stress;glycerol ether metabolic process;homeostatic process;macromolecule metabolic p…	catalytic activity;disulfide oxidoreductase activity;oxidoreductase activity;oxidoreductase activity, acting on a sulfur group of donors;oxidoreductase activity, acting on a sulfur group of donors, disulfide as acceptor;protein disulfide oxidoreductase activity
NaN	NaN	NaN	NaN	NaN	NaN	NaN	NaN	NaN	22.8802	NaN	NaN	NaN	NaN	THO complex subunit 6 homolog OS					anatomical structure development;apoptosis;biological regulation;cell death;cellular macromolecule metabolic process;cellular metabolic process;cellular nitrogen compound metabolic process;cellular process;central nervous system development;death;developmental process;establishment of localization;establishment of localization in cell;establishment of RNA localization;interaction with host;inters…	binding;nucleic acid binding;RNA binding
30.2119	30.0612	29.0525	1.11011	2.23365	2.0121	Ctx/H	30.0293	30.0842	28.9505	0.962661	2.11228	2.19421	Ctx/H	Thy-1 membrane glycoprotein OS					activation of immune response;anatomical structure development;anatomical structure formation involved in morphogenesis;angiogenesis;antigen receptor-mediated signaling pathway;biological adhesion;biological regulation;cell activation;cell adhesion;cell development;cell junction assembly;cell junction organization;cell surface receptor linked signaling pathway;cell-cell adhesion;cell-substrate ju…	binding;enzyme activator activity;enzyme binding;enzyme regulator activity;GPI anchor binding;GTPase activator activity;GTPase regulator activity;kinase binding;lipid binding;nucleoside-triphosphatase regulator activity;phosphatidylinositol binding;phospholipid binding;protein binding;protein kinase binding
22.181	21.9875	NaN	1.14353	NaN	NaN	NaN	NaN	21.8807	22.1188	NaN	NaN	0.847861	NaN	Tissue-type transglutaminase OS					activation of phospholipase C activity;activation of phospholipase C activity by G-protein coupled receptor protein signaling pathway coupled to IP3 second messenger;anatomical structure formation involved in morphogenesis;anatomical structure morphogenesis;apoptotic cell clearance;biological regulation;branching involved in salivary gland morphogenesis;calcium ion homeostasis;cation homeostasis;…	catalytic activity;protein-glutamine gamma-glutamyltransferase activity;transferase activity;transferase activity, transferring acyl groups;transferase activity, transferring amino-acyl groups
NaN	21.5654	21.6088	NaN	NaN	0.970365	NaN	NaN	21.6834	NaN	NaN	NaN	NaN	NaN	TNF alpha-induced protein 8 OS;TNF alpha-induced protein 8 OS					biological regulation;cytokine production;defense response;defense response to bacterium;defense response to Gram-positive bacterium;interleukin-1 beta production;interleukin-1 production;multicellular organismal process;multi-organism process;negative regulation of caspase activity;negative regulation of catalytic activity;negative regulation of hydrolase activity;negative regulation of molecula…	caspase inhibitor activity;caspase regulator activity;cysteine-type endopeptidase inhibitor activity;endopeptidase inhibitor activity;endopeptidase regulator activity;enzyme inhibitor activity;enzyme regulator activity;peptidase inhibitor activity;peptidase regulator activity
27.3458	27.5876	28.5823	0.84569	0.424401	0.50184	Ctx/H	27.3617	27.5427	28.3285	0.882091	0.51164	0.58003	Ctx/H	Transaldolase OS					alcohol catabolic process;alcohol metabolic process;carbohydrate catabolic process;carbohydrate metabolic process;catabolic process;cellular aldehyde metabolic process;cellular carbohydrate catabolic process;cellular carbohydrate metabolic process;cellular metabolic process;cellular nitrogen compound metabolic process;cellular process;coenzyme metabolic process;cofactor metabolic process;fructose…	binding;carbohydrate binding;catalytic activity;monosaccharide binding;sedoheptulose-7-phosphate:D-glyceraldehyde-3-phosphate glyceronetransferase activity;sugar binding;transferase activity;transferase activity, transferring aldehyde or ketonic groups
24.9952	24.6252	25.8495	1.29235	0.553134	0.428005	Ctx/H	24.926	25.0329	26.1628	0.928581	0.424313	0.456947	Ctx/H	Transformer-2 protein homolog beta OS					biological regulation;cellular macromolecule metabolic process;cellular metabolic process;cellular nitrogen compound metabolic process;cellular process;macromolecule metabolic process;metabolic process;mRNA metabolic process;mRNA processing;nitrogen compound metabolic process;nuclear mRNA splicing, via spliceosome;nucleic acid metabolic process;nucleobase-containing compound metabolic process;pos…	binding;mRNA binding;nucleic acid binding;nucleotide binding;RNA binding
28.3271	28.0153	28.3276	1.24126	0.999653	0.805357	NaN	28.0292	28.2391	28.2818	0.864597	0.839382	0.970836	NaN	Transforming protein RhoA OS					actin cytoskeleton organization;actin filament bundle assembly;actin filament organization;actin filament-based process;anatomical structure development;anatomical structure morphogenesis;androgen receptor signaling pathway;apical junction assembly;biological adhesion;biological regulation;cell adhesion;cell differentiation;cell junction assembly;cell junction organization;cell migration;cell mot…	binding;catalytic activity;GDP binding;GDP-dissociation inhibitor binding;GTP binding;GTPase activity;guanyl nucleotide binding;guanyl ribonucleotide binding;hydrolase activity;hydrolase activity, acting on acid anhydrides;hydrolase activity, acting on acid anhydrides, in phosphorus-containing anhydrides;nucleoside-triphosphatase activity;nucleotide binding;protein binding;protein domain specific…
30.6608	30.6954	30.7191	0.976302	0.960395	0.983707	NaN	30.6632	30.6461	30.7264	1.01192	0.957139	0.945861	NaN	Transitional endoplasmic reticulum ATPase OS					activation of caspase activity;aggresome assembly;biological regulation;biosynthetic process;carbohydrate metabolic process;catabolic process;cellular biosynthetic process;cellular carbohydrate metabolic process;cellular catabolic process;cellular component assembly;cellular component assembly at cellular level;cellular component organization;cellular component organization at cellular level;cell…	adenyl nucleotide binding;adenyl ribonucleotide binding;ADP binding;ATP binding;ATPase activity;binding;catalytic activity;enzyme activator activity;enzyme regulator activity;hydrolase activity;hydrolase activity, acting on acid anhydrides;hydrolase activity, acting on acid anhydrides, in phosphorus-containing anhydrides;identical protein binding;lipid binding;nucleoside-triphosphatase activity;n…
30.2601	30.384	31.2705	0.917703	0.496409	0.540925	Ctx/H	30.6264	30.4103	31.1784	1.16159	0.682074	0.58719	NaN	Transketolase OS					alcohol biosynthetic process;alcohol catabolic process;alcohol metabolic process;biosynthetic process;carbohydrate biosynthetic process;carbohydrate catabolic process;carbohydrate metabolic process;catabolic process;cellular biosynthetic process;cellular carbohydrate biosynthetic process;cellular carbohydrate catabolic process;cellular carbohydrate metabolic process;cellular metabolic process;cel…	binding;carbohydrate binding;catalytic activity;cation binding;coenzyme binding;cofactor binding;ion binding;magnesium ion binding;metal ion binding;monosaccharide binding;sugar binding;thiamine pyrophosphate binding;transferase activity;transferase activity, transferring aldehyde or ketonic groups;transketolase activity;vitamin binding
27.0141	27.6769	27.224	0.631651	0.864597	1.36879	NaN	27.0549	27.5272	27.1403	0.720815	0.942523	1.30758	NaN	Tripartite motif-containing protein 2 OS;Tripartite motif-containing protein 2 OS;Tripartite motif-containing protein 2 OS					biological regulation;regulation of apoptosis;regulation of biological process;regulation of cell death;regulation of cellular process;regulation of neuron apoptosis;regulation of programmed cell death	acid-amino acid ligase activity;binding;catalytic activity;cation binding;ion binding;ligase activity;ligase activity, forming carbon-nitrogen bonds;metal ion binding;small conjugating protein ligase activity;transition metal ion binding;ubiquitin-protein ligase activity;zinc ion binding
25.0134	25.0028	24.7599	1.00737	1.1921	1.18337	NaN	25.1325	24.9912	24.7005	1.1029	1.3491	1.22323	NaN	TSC22 domain family protein 1 OS;TSC22 domain family protein 1 OS					biological regulation;biosynthetic process;cellular biosynthetic process;cellular macromolecule biosynthetic process;cellular macromolecule metabolic process;cellular metabolic process;cellular nitrogen compound metabolic process;cellular process;macromolecule biosynthetic process;macromolecule metabolic process;metabolic process;negative regulation of apoptosis;negative regulation of biological …	nucleic acid binding transcription factor activity;sequence-specific DNA binding transcription factor activity
22.1564	21.8227	NaN	1.26024	NaN	NaN	NaN	22.0954	22.4279	NaN	0.794159	NaN	NaN	NaN	TSC22 domain family protein 3 OS					biological regulation;body fluid secretion;establishment of localization;multicellular organismal process;negative regulation of activation-induced cell death of T cells;negative regulation of apoptosis;negative regulation of biological process;negative regulation of biosynthetic process;negative regulation of cell death;negative regulation of cellular biosynthetic process;negative regulation of …	nucleic acid binding transcription factor activity;sequence-specific DNA binding transcription factor activity
23.129	22.2863	25.0497	1.7934	0.264126	0.147277	NaN	22.8692	22.3886	25.0799	1.39532	0.216029	0.154824	Ctx/H	Tumor protein D52-like 1 OS;Tumor protein D52-like 1 OS					biological regulation;cell cycle process;cellular process;G2/M transition of mitotic cell cycle;positive regulation of biological process;positive regulation of catalytic activity;positive regulation of cell communication;positive regulation of cellular process;positive regulation of intracellular protein kinase cascade;positive regulation of JNK cascade;positive regulation of kinase activity;pos…
NaN	21.5606	NaN	NaN	NaN	NaN	NaN	20.9203	20.8093	NaN	1.07998	NaN	NaN	NaN	Tumor protein p53-binding protein, 2 OS					anatomical structure development;biological regulation;cellular process;cellular response to stimulus;central nervous system development;developmental process;embryo development;embryo development ending in birth or egg hatching;heart development;induction of apoptosis;induction of apoptosis by intracellular signals;induction of programmed cell death;intracellular signal transduction;negative reg…
24.7766	25.4901	25.199	0.609839	0.746182	1.22357	NaN	25.2005	25.3213	25.1629	0.919678	1.0264	1.11605	NaN	Tyrosine-protein kinase Fyn OS;Tyrosine-protein kinase OS;Tyrosine-protein kinase OS					activated T cell proliferation;activation of immune response;aging;anatomical structure development;anatomical structure morphogenesis;antigen receptor-mediated signaling pathway;apoptosis;B cell receptor signaling pathway;biological regulation;calcium ion homeostasis;calcium ion transport;calcium ion transport into cytosol;cation homeostasis;cation transport;cell activation;cell death;cell diffe…	adenyl nucleotide binding;adenyl ribonucleotide binding;antigen binding;ATP binding;binding;catalytic activity;cation binding;CD4 receptor binding;CD8 receptor binding;enzyme binding;glycoprotein binding;hormone receptor binding;ion binding;kinase activity;kinase binding;metal ion binding;non-membrane spanning protein tyrosine kinase activity;nucleotide binding;peptide hormone receptor binding;ph…
22.8931	23.0329	22.4586	0.907645	1.35144	1.48895	NaN	22.4415	22.9707	22.2901	0.692939	1.11065	1.60281	NaN	Tyrosine-protein kinase OS					actin cytoskeleton organization;actin filament bundle assembly;actin filament organization;actin filament polymerization;actin filament-based process;actin polymerization or depolymerization;alpha-beta T cell activation;alpha-beta T cell differentiation;anatomical structure morphogenesis;associative learning;astrocyte differentiation;behavior;Bergmann glial cell differentiation;biological regulat…	adenyl nucleotide binding;adenyl ribonucleotide binding;ATP binding;binding;catalytic activity;cation binding;delta-catenin binding;enzyme binding;ion binding;kinase activity;kinase binding;magnesium ion binding;manganese ion binding;metal ion binding;non-membrane spanning protein tyrosine kinase activity;nucleotide binding;phosphotransferase activity, alcohol group as acceptor;protein binding;pr…
25.8524	25.7248	24.3616	1.09247	2.81045	2.57255	Ctx/H	26.0315	25.7362	23.7743	1.22714	4.78063	3.89575	Ctx/H	Tyrosine-protein kinase receptor OS;BDNF/NT-3 growth factors receptor OS					aging;anatomical structure development;behavior;biological regulation;brain-derived neurotrophic factor receptor signaling pathway;calcium-mediated signaling;calcium-mediated signaling using intracellular calcium source;cell development;cell differentiation;cell migration;cell motility;cell surface receptor linked signaling pathway;cellular component movement;cellular component organization;cellu…	adenyl nucleotide binding;adenyl ribonucleotide binding;ATP binding;binding;brain-derived neurotrophic factor binding;brain-derived neurotrophic factor-activated receptor activity;catalytic activity;ephrin receptor binding;growth factor binding;identical protein binding;kinase activity;molecular transducer activity;neurotrophin binding;neurotrophin receptor activity;nucleotide binding;phosphotran…
22.9209	22.6909	NaN	1.17283	NaN	NaN	NaN	22.4917	22.3379	NaN	1.1125	NaN	NaN	NaN	Tyrosine-protein kinase receptor TYRO3 OS;Tyrosine-protein kinase receptor TYRO3 OS					anatomical structure development;anatomical structure homeostasis;anatomical structure morphogenesis;apoptotic cell clearance;biological adhesion;biological regulation;cell activation;cell adhesion;cell differentiation;cell migration;cell morphogenesis;cell morphogenesis involved in differentiation;cell motility;cell-cell adhesion;cell-substrate adhesion;cellular component morphogenesis;cellular …	adenyl nucleotide binding;adenyl ribonucleotide binding;ATP binding;binding;catalytic activity;enzyme binding;kinase activity;kinase binding;molecular transducer activity;nucleotide binding;phosphatidylinositol 3-kinase binding;phosphotransferase activity, alcohol group as acceptor;protein binding;protein kinase activity;protein tyrosine kinase activity;purine nucleotide binding;purine ribonucleo…
23.2879	23.4438	24.0134	0.897572	0.604787	0.673804	NaN	23.4916	23.5223	23.7256	0.978945	0.850274	0.868562	NaN	Ubiquinol-cytochrome-c reductase complex assembly factor 2 OS;Similar to RIKEN cDNA 2900010M23 OS					biological regulation;cellular component assembly;cellular component assembly at cellular level;cellular component biogenesis;cellular component organization;cellular component organization at cellular level;cellular component organization or biogenesis;cellular component organization or biogenesis at cellular level;cellular macromolecular complex assembly;cellular macromolecular complex subunit …
26.4534	26.4526	26.4508	1.00055	1.0018	1.00125	NaN	26.5826	26.3038	26.3213	1.21319	1.19856	0.987943	NaN	Ubiquitin carboxyl-terminal hydrolase 7 OS;Ubiquitin carboxyl-terminal hydrolase 7 OS					biological regulation;catabolic process;cellular catabolic process;cellular component organization;cellular component organization at cellular level;cellular component organization or biogenesis;cellular component organization or biogenesis at cellular level;cellular macromolecule catabolic process;cellular macromolecule metabolic process;cellular metabolic process;cellular nitrogen compound meta…	binding;catalytic activity;cysteine-type endopeptidase activity;cysteine-type peptidase activity;endopeptidase activity;hydrolase activity;identical protein binding;peptidase activity;peptidase activity, acting on L-amino acid peptides;protein binding;protein dimerization activity;protein homodimerization activity;small conjugating protein-specific protease activity;ubiquitin-specific protease ac…
23.9283	24.4373	24.2994	0.702709	0.773193	1.1003	NaN	24.5306	24.5292	24.694	1.00097	0.892918	0.892052	NaN	Ubiquitination factor E4B OS					biological regulation;catabolic process;cellular catabolic process;cellular macromolecule catabolic process;cellular macromolecule metabolic process;cellular metabolic process;cellular process;induction of apoptosis;induction of apoptosis by extracellular signals;induction of apoptosis by granzyme;induction of programmed cell death;macromolecule catabolic process;macromolecule metabolic process;m…	acid-amino acid ligase activity;catalytic activity;ligase activity;ligase activity, forming carbon-nitrogen bonds;small conjugating protein ligase activity;ubiquitin-protein ligase activity;ubiquitin-ubiquitin ligase activity
[truncated: 112 more rows]

## Sheet: List2
Control						MS
93	7	19	373	492		100	7	7	378	492
18.9024	1.42276	3.86179	75.813	100		20.3252	1.42276	1.42276	76.8293
Ctx/H	Ctx/Cb	H/Cb	NaN			Ctx/H	Ctx/Cb	H/Cb	NaN
Ctx/H	Ctx/Cb	H/Cb	NaN			Ctx/H	Ctx/Cb	H/Cb	NaN
Ctx/H	Ctx/Cb	H/Cb	NaN			Ctx/H	Ctx/Cb	H/Cb	NaN
Ctx/H	Ctx/Cb	H/Cb	NaN			Ctx/H	Ctx/Cb	H/Cb	NaN
Ctx/H	Ctx/Cb	H/Cb	NaN			Ctx/H	Ctx/Cb	H/Cb	NaN
Ctx/H	Ctx/Cb	H/Cb	NaN			Ctx/H	Ctx/Cb	H/Cb	NaN
Ctx/H	Ctx/Cb	H/Cb	NaN			Ctx/H	Ctx/Cb	H/Cb	NaN
Ctx/H		H/Cb	NaN			Ctx/H			NaN
[truncated: 370 more rows]
